# Supplementary material for: Adverse events following Synflorix vaccination reported to the Vaccine Adverse Event Reporting System (VAERS), 2010–2024
Source: PLoS One. 2026 Jan 12;21(1):e0338640. doi: 10.1371/journal.pone.0338640 (PMC12795453; doi:10.1371/journal.pone.0338640)
Supplement: S1 File — The original code can be downloaded via https://github.com/llyy-cloud/The-code-of-PONE-D-25-29249.git. (ZIP) [file pone.0338640.s001.zip]

Archive with 28 entries (28 files):
- Raw data(ID PONE-D-25-29249)/S1 Table.The top 10 PTs with the most reported serious cases.xlsx
- Raw data(ID PONE-D-25-29249)/S10 Table.Time of occurrence of each PT in the í▌55-year age age group.xlsx
- Raw data(ID PONE-D-25-29249)/S11 Table.Time of occurrence of each PT in the serious report.xlsx
- Raw data(ID PONE-D-25-29249)/S12 Table.Time of occurrence of each PT in the non-serious report.xlsx
- Raw data(ID PONE-D-25-29249)/S13 Table.The top 10 PTs with the most reported death cases.xlsx
- Raw data(ID PONE-D-25-29249)/S14 Table.Time of occurrence of each PT in the death report.xlsx
- Raw data(ID PONE-D-25-29249)/S15 Table.The top 20 Synflorix-related PTs.xlsx
- Raw data(ID PONE-D-25-29249)/S16 Table.The onset times of Synflorix-related to AEs .xlsx
- Raw data(ID PONE-D-25-29249)/S17 Table.PREVNAR-related PT.xlsx
- Raw data(ID PONE-D-25-29249)/S18 Table.The onset times of PREVNAR-related to AEs .xlsx
- Raw data(ID PONE-D-25-29249)/S19 Table.PREVNAR13-related PT.xlsx
- Raw data(ID PONE-D-25-29249)/S2 Table.The top 10 PTs with the most reported non-serious cases.xlsx
- Raw data(ID PONE-D-25-29249)/S20 Table.The onset times of PREVNAR13-related to AEs .xlsx
- Raw data(ID PONE-D-25-29249)/S21 Table.VAXNEUVANCE-related PT.xlsx
- Raw data(ID PONE-D-25-29249)/S22 Table.The onset times of VAXNEUVANCE-related to AEs .xlsx
- Raw data(ID PONE-D-25-29249)/S23 Table.PREVNAR20-related PT.xlsx
- Raw data(ID PONE-D-25-29249)/S24 Table.The onset times of PREVNAR20-related to AEs .xlsx
- Raw data(ID PONE-D-25-29249)/S25 Table.PNEUMOVAX-related PT.xlsx
- Raw data(ID PONE-D-25-29249)/S26 Table.The onset times of PNEUMOVAX-related to AEs .xlsx
- Raw data(ID PONE-D-25-29249)/S27 Table.Summary of the occurrence time of adverse reactions.xlsx
- Raw data(ID PONE-D-25-29249)/S28 Table.Time to onset of adverse reactions after vaccination.xlsx
- Raw data(ID PONE-D-25-29249)/S3 Table.The top 10 PTs in the 0-1 year age group.xlsx
- Raw data(ID PONE-D-25-29249)/S4 Table.The top 10 PTs in the 2-10 year age group.xlsx
- Raw data(ID PONE-D-25-29249)/S5 Table.The top 10 PTs in the 19-54 year age group.xlsx
- Raw data(ID PONE-D-25-29249)/S6 Table.The top 10 PTs in the í▌55-year age group year age group.xlsx
- Raw data(ID PONE-D-25-29249)/S7 Table.Time of occurrence of each PT in the 0-1 year age group.xlsx
- Raw data(ID PONE-D-25-29249)/S8 Table.Time of occurrence of each PT in the 2-10 year age group.xlsx
- Raw data(ID PONE-D-25-29249)/S9 Table.Time of occurrence of each PT in the 19-54 year age group.xlsx
