# Supplementary material for: Adverse events following Synflorix vaccination reported to the Vaccine Adverse Event Reporting System (VAERS), 2010–2024
Source: PLoS One. 2026 Jan 12;21(1):e0338640. doi: 10.1371/journal.pone.0338640 (PMC12795453; doi:10.1371/journal.pone.0338640)
Supplement: S1 File — The original code can be downloaded via https://github.com/llyy-cloud/The-code-of-PONE-D-25-29249.git. (ZIP) [file pone.0338640.s001.zip › Raw data(ID PONE-D-25-29249)/S1 Table.The top 10 PTs with the most reported serious cases.xlsx]

## Sheet: Sheet1
PT	a	b	c	d	ROR	RORL	RORU	PRR	XX	PRRL	PRRU	EBGM	EBGM05	IC	IC025	soc_name_en	ROR(95%Cl)	PRR(Chi-square value)	EBGM(EBGM05)	IC(IC025)	Does ROR have a signal	Does PRR have a signal	Does MGPS have a signal	Does BCPNN have a signal
PYREXIA	369	4782	52519	2689277	3.95	3.55	4.39	3.74	749.94	3.64	3.84	3.72	3.4	1.9	1.74	General disorders and administration site conditions	3.95 ( 3.55 - 4.39 )	3.74 ( 749.94 )	3.72 ( 3.4 )	1.9 ( 1.74 )	Yes	Yes	Yes	Yes
CRYING	185	4966	3100	2738696	32.91	28.3	38.27	31.77	5208.2	31.62	31.91	30.03	26.47	4.91	4.69	General disorders and administration site conditions	32.91 ( 28.3 - 38.27 )	31.77 ( 5208.2 )	30.03 ( 26.47 )	4.91 ( 4.69 )	Yes	Yes	Yes	Yes
HYPOTONIC-HYPORESPONSIVE EPISODE	165	4986	1092	2740704	83.06	70.35	98.06	80.43	11248.8	80.27	80.59	70	60.92	6.13	5.89	Nervous system disorders	83.06 ( 70.35 - 98.06 )	80.43 ( 11248.84 )	70 ( 60.92 )	6.13 ( 5.89 )	Yes	Yes	Yes	Yes
VOMITING	89	5062	20966	2720830	2.28	1.85	2.81	2.26	62.7	2.05	2.47	2.25	1.89	1.17	0.87	Gastrointestinal disorders	2.28 ( 1.85 - 2.81 )	2.26 ( 62.7 )	2.25 ( 1.89 )	1.17 ( 0.87 )	Yes	Yes	No	Yes
HYPOTONIA	82	5069	2557	2739239	17.33	13.89	21.63	17.07	1203.13	16.85	17.29	16.57	13.77	4.05	3.73	Nervous system disorders	17.33 ( 13.89 - 21.63 )	17.07 ( 1203.13 )	16.57 ( 13.77 )	4.05 ( 3.73 )	Yes	Yes	Yes	Yes
PALLOR	79	5072	3517	2738279	12.13	9.69	15.18	11.96	776.75	11.74	12.18	11.72	9.71	3.55	3.22	Vascular disorders	12.13 ( 9.69 - 15.18 )	11.96 ( 776.75 )	11.72 ( 9.71 )	3.55 ( 3.22 )	Yes	Yes	Yes	Yes
DIARRHOEA	78	5073	13596	2728200	3.09	2.47	3.86	3.05	107.65	2.83	3.27	3.04	2.52	1.61	1.28	Gastrointestinal disorders	3.09 ( 2.47 - 3.86 )	3.05 ( 107.65 )	3.04 ( 2.52 )	1.61 ( 1.28 )	Yes	Yes	Yes	Yes
APNOEA	64	5087	978	2740818	35.26	27.34	45.47	34.83	1974.69	34.58	35.08	32.75	26.47	5.03	4.66	Respiratory, thoracic and mediastinal disorders	35.26 ( 27.34 - 45.47 )	34.83 ( 1974.69 )	32.75 ( 26.47 )	5.03 ( 4.66 )	Yes	Yes	Yes	Yes
SOMNOLENCE	61	5090	4612	2737184	7.11	5.52	9.17	7.04	312.52	6.79	7.29	6.96	5.63	2.8	2.43	Nervous system disorders	7.11 ( 5.52 - 9.17 )	7.04 ( 312.52 )	6.96 ( 5.63 )	2.8 ( 2.43 )	Yes	Yes	Yes	Yes
DECREASED APPETITE	61	5090	7812	2733984	4.19	3.26	5.4	4.16	145.5	3.91	4.41	4.13	3.34	2.05	1.68	Metabolism and nutrition disorders	4.19 ( 3.26 - 5.4 )	4.16 ( 145.5 )	4.13 ( 3.34 )	2.05 ( 1.68 )	Yes	Yes	Yes	Yes
