# Supplementary material for: Adverse events following Synflorix vaccination reported to the Vaccine Adverse Event Reporting System (VAERS), 2010–2024
Source: PLoS One. 2026 Jan 12;21(1):e0338640. doi: 10.1371/journal.pone.0338640 (PMC12795453; doi:10.1371/journal.pone.0338640)
Supplement: S1 File — The original code can be downloaded via https://github.com/llyy-cloud/The-code-of-PONE-D-25-29249.git. (ZIP) [file pone.0338640.s001.zip › Raw data(ID PONE-D-25-29249)/S10 Table.Time of occurrence of each PT in the í▌55-year age age group.xlsx]

## Sheet: Sheet 1
PT	NUMDAYS	VAX_NAME
DISCOMFORT	3	PNEUMO (SYNFLORIX)
RASH	3	PNEUMO (SYNFLORIX)
RASH MACULAR	3	PNEUMO (SYNFLORIX)
RASH PAPULAR	3	PNEUMO (SYNFLORIX)
SCAB	3	PNEUMO (SYNFLORIX)
INJECTION SITE ERYTHEMA	0	PNEUMO (SYNFLORIX)
INJECTION SITE SWELLING	0	PNEUMO (SYNFLORIX)
ERYTHEMA	33	PNEUMO (SYNFLORIX)
SWELLING	33	PNEUMO (SYNFLORIX)
DIZZINESS	1	PNEUMO (SYNFLORIX)
ERYTHEMA	1	PNEUMO (SYNFLORIX)
MALAISE	1	PNEUMO (SYNFLORIX)
PAIN	1	PNEUMO (SYNFLORIX)
SWELLING	1	PNEUMO (SYNFLORIX)
FATIGUE	0	PNEUMO (SYNFLORIX)
INJECTION SITE ERYTHEMA	0	PNEUMO (SYNFLORIX)
INJECTION SITE SWELLING	0	PNEUMO (SYNFLORIX)
MYALGIA	0	PNEUMO (SYNFLORIX)
PYREXIA	0	PNEUMO (SYNFLORIX)
BLOOD TEST	3	PNEUMO (SYNFLORIX)
OESOPHAGOGASTRODUODENOSCOPY	3	PNEUMO (SYNFLORIX)
COMPUTERISED TOMOGRAM HEAD	3	PNEUMO (SYNFLORIX)
PARENTERAL NUTRITION	3	PNEUMO (SYNFLORIX)
DYSPHAGIA	3	PNEUMO (SYNFLORIX)
VACCINATION COMPLICATION	3	PNEUMO (SYNFLORIX)
HEADACHE	3	PNEUMO (SYNFLORIX)
X-RAY	3	PNEUMO (SYNFLORIX)
NUCLEAR MAGNETIC RESONANCE IMAGING BRAIN	3	PNEUMO (SYNFLORIX)
CHILLS	0	PNEUMO (SYNFLORIX)
PAIN IN EXTREMITY	0	PNEUMO (SYNFLORIX)
COUGH	2	PNEUMO (SYNFLORIX)
ERYTHEMA	2	PNEUMO (SYNFLORIX)
NODULE	2	PNEUMO (SYNFLORIX)
SWELLING	2	PNEUMO (SYNFLORIX)
PAIN IN EXTREMITY	1	PNEUMO (SYNFLORIX)
PERIPHERAL SWELLING	1	PNEUMO (SYNFLORIX)
PYREXIA	1	PNEUMO (SYNFLORIX)
INJECTION SITE PAIN	0	PNEUMO (SYNFLORIX)
SLEEP DISORDER	0	PNEUMO (SYNFLORIX)
ERYTHEMA	1	PNEUMO (SYNFLORIX)
VOMITING	1	PNEUMO (SYNFLORIX)
NAUSEA	1	PNEUMO (SYNFLORIX)
PERIPHERAL SWELLING	1	PNEUMO (SYNFLORIX)
PYREXIA	1	PNEUMO (SYNFLORIX)
SKIN WARM	1	PNEUMO (SYNFLORIX)
DIZZINESS	2	PNEUMO (SYNFLORIX)
INJECTION SITE ERYTHEMA	2	PNEUMO (SYNFLORIX)
INJECTION SITE SWELLING	2	PNEUMO (SYNFLORIX)
BACK PAIN	0	PNEUMO (SYNFLORIX)
DYSSTASIA	0	PNEUMO (SYNFLORIX)
ELECTROCARDIOGRAM NORMAL	0	PNEUMO (SYNFLORIX)
MUSCULOSKELETAL STIFFNESS	0	PNEUMO (SYNFLORIX)
PARALYSIS	0	PNEUMO (SYNFLORIX)
ERYTHEMA	8	PNEUMO (SYNFLORIX)
SKIN WARM	8	PNEUMO (SYNFLORIX)
INJECTION SITE BRUISING	8	PNEUMO (SYNFLORIX)
LOCAL SWELLING	8	PNEUMO (SYNFLORIX)
MASS	8	PNEUMO (SYNFLORIX)
PAIN	8	PNEUMO (SYNFLORIX)
ERYTHEMA	10	PNEUMO (SYNFLORIX)
INFLAMMATION	0	PNEUMO (SYNFLORIX)
PAIN IN EXTREMITY	0	PNEUMO (SYNFLORIX)
PERIPHERAL SWELLING	0	PNEUMO (SYNFLORIX)
PYREXIA	0	PNEUMO (SYNFLORIX)
INJECTION SITE ERYTHEMA	0	PNEUMO (SYNFLORIX)
CONDITION AGGRAVATED	0	PNEUMO (SYNFLORIX)
GOUT	0	PNEUMO (SYNFLORIX)
DYSKINESIA	0	PNEUMO (SYNFLORIX)
INSOMNIA	0	PNEUMO (SYNFLORIX)
ERYTHEMA	0	PNEUMO (SYNFLORIX)
PAIN IN EXTREMITY	0	PNEUMO (SYNFLORIX)
FEELING HOT	0	PNEUMO (SYNFLORIX)
PRURITUS	0	PNEUMO (SYNFLORIX)
GAIT DISTURBANCE	0	PNEUMO (SYNFLORIX)
SWELLING	0	PNEUMO (SYNFLORIX)
CHILLS	0	PNEUMO (SYNFLORIX)
FEELING COLD	0	PNEUMO (SYNFLORIX)
INJECTION SITE ERYTHEMA	0	PNEUMO (SYNFLORIX)
INJECTION SITE PAIN	0	PNEUMO (SYNFLORIX)
