# Supplementary material for: Adverse events following Synflorix vaccination reported to the Vaccine Adverse Event Reporting System (VAERS), 2010–2024
Source: PLoS One. 2026 Jan 12;21(1):e0338640. doi: 10.1371/journal.pone.0338640 (PMC12795453; doi:10.1371/journal.pone.0338640)
Supplement: S1 File — The original code can be downloaded via https://github.com/llyy-cloud/The-code-of-PONE-D-25-29249.git. (ZIP) [file pone.0338640.s001.zip › Raw data(ID PONE-D-25-29249)/S11 Table.Time of occurrence of each PT in the serious report.xlsx]

## Sheet: Sheet 1
PT	NUMDAYS	VAX_NAME
ADVERSE DRUG REACTION	0	PNEUMO (SYNFLORIX)
RESPIRATORY TRACT INFECTION	0	PNEUMO (SYNFLORIX)
CRYING	0	PNEUMO (SYNFLORIX)
DERMATITIS ALLERGIC	0	PNEUMO (SYNFLORIX)
PNEUMONIA	0	PNEUMO (SYNFLORIX)
RASH	0	PNEUMO (SYNFLORIX)
BREATH HOLDING	0	PNEUMO (SYNFLORIX)
CRYING	0	PNEUMO (SYNFLORIX)
GAIT INABILITY	0	PNEUMO (SYNFLORIX)
PYREXIA	0	PNEUMO (SYNFLORIX)
SYNCOPE	0	PNEUMO (SYNFLORIX)
APNOEA	0	PNEUMO (SYNFLORIX)
OXYGEN SATURATION	0	PNEUMO (SYNFLORIX)
APPARENT LIFE THREATENING EVENT	0	PNEUMO (SYNFLORIX)
PRODUCT ADMINISTERED TO PATIENT OF INAPPROPRIATE AGE	0	PNEUMO (SYNFLORIX)
EMERGENCY CARE	0	PNEUMO (SYNFLORIX)
SLOW RESPONSE TO STIMULI	0	PNEUMO (SYNFLORIX)
HYPOKINESIA	0	PNEUMO (SYNFLORIX)
MECHANICAL VENTILATION	0	PNEUMO (SYNFLORIX)
INJECTION SITE ERYTHEMA	7	PNEUMO (SYNFLORIX)
INJECTION SITE SWELLING	7	PNEUMO (SYNFLORIX)
PYREXIA	7	PNEUMO (SYNFLORIX)
RESPIRATORY ARREST	0	PNEUMO (SYNFLORIX)
DEATH	8	PNEUMO (SYNFLORIX)
EPILEPSY	0	PNEUMO (SYNFLORIX)
RESPIRATORY ARREST	0	PNEUMO (SYNFLORIX)
APATHY	4	PNEUMO (SYNFLORIX)
SOMNOLENCE	4	PNEUMO (SYNFLORIX)
ASTHENIA	4	PNEUMO (SYNFLORIX)
THIRST DECREASED	4	PNEUMO (SYNFLORIX)
HYPOTONIC-HYPORESPONSIVE EPISODE	4	PNEUMO (SYNFLORIX)
PALLOR	4	PNEUMO (SYNFLORIX)
POSTURE ABNORMAL	4	PNEUMO (SYNFLORIX)
BLOOD TEST	0	PNEUMO (SYNFLORIX)
LOSS OF CONSCIOUSNESS	0	PNEUMO (SYNFLORIX)
BODY TEMPERATURE INCREASED	0	PNEUMO (SYNFLORIX)
PALLOR	0	PNEUMO (SYNFLORIX)
CRYING	0	PNEUMO (SYNFLORIX)
SOMNOLENCE	0	PNEUMO (SYNFLORIX)
FATIGUE	0	PNEUMO (SYNFLORIX)
SYNCOPE	0	PNEUMO (SYNFLORIX)
HYPOTONIC-HYPORESPONSIVE EPISODE	0	PNEUMO (SYNFLORIX)
COUGH	40	PNEUMO (SYNFLORIX)
PALLOR	40	PNEUMO (SYNFLORIX)
ILLNESS	40	PNEUMO (SYNFLORIX)
PETECHIAE	40	PNEUMO (SYNFLORIX)
MENINGOCOCCAL INFECTION	40	PNEUMO (SYNFLORIX)
PYREXIA	40	PNEUMO (SYNFLORIX)
MENINGOCOCCAL SEPSIS	40	PNEUMO (SYNFLORIX)
RHINORRHOEA	40	PNEUMO (SYNFLORIX)
NEISSERIA TEST POSITIVE	40	PNEUMO (SYNFLORIX)
DIARRHOEA	18	PNEUMO (SYNFLORIX)
ESCHERICHIA INFECTION	18	PNEUMO (SYNFLORIX)
PYREXIA	18	PNEUMO (SYNFLORIX)
SARS-COV-2 TEST NEGATIVE	18	PNEUMO (SYNFLORIX)
URINARY TRACT INFECTION	18	PNEUMO (SYNFLORIX)
COUGH	0	PNEUMO (SYNFLORIX)
CRYING	0	PNEUMO (SYNFLORIX)
HYPERSENSITIVITY	0	PNEUMO (SYNFLORIX)
PYREXIA	0	PNEUMO (SYNFLORIX)
RASH	0	PNEUMO (SYNFLORIX)
ANXIETY	0	PNEUMO (SYNFLORIX)
VACCINATION SITE REACTION	0	PNEUMO (SYNFLORIX)
IRRITABILITY	0	PNEUMO (SYNFLORIX)
MONOPARESIS	0	PNEUMO (SYNFLORIX)
PYREXIA	0	PNEUMO (SYNFLORIX)
VACCINATION SITE PAIN	0	PNEUMO (SYNFLORIX)
SWELLING OF EYELID	0	PNEUMO (SYNFLORIX)
CRYING	0	PNEUMO (SYNFLORIX)
HYPERSENSITIVITY	0	PNEUMO (SYNFLORIX)
INJECTION SITE ERYTHEMA	0	PNEUMO (SYNFLORIX)
OEDEMA	0	PNEUMO (SYNFLORIX)
PYREXIA	0	PNEUMO (SYNFLORIX)
ANXIETY	0	PNEUMO (SYNFLORIX)
PAIN IN EXTREMITY	0	PNEUMO (SYNFLORIX)
INFANT IRRITABILITY	0	PNEUMO (SYNFLORIX)
PYREXIA	0	PNEUMO (SYNFLORIX)
INJECTION SITE PAIN	0	PNEUMO (SYNFLORIX)
INJECTION SITE REACTION	0	PNEUMO (SYNFLORIX)
MONOPARESIS	0	PNEUMO (SYNFLORIX)
DIARRHOEA	0	PNEUMO (SYNFLORIX)
HYPERSENSITIVITY	0	PNEUMO (SYNFLORIX)
PYREXIA	0	PNEUMO (SYNFLORIX)
RASH	0	PNEUMO (SYNFLORIX)
APNOEA	8	PNEUMO (SYNFLORIX)
CHOKING	8	PNEUMO (SYNFLORIX)
ANXIETY	6	PNEUMO (SYNFLORIX)
RASH MACULO-PAPULAR	6	PNEUMO (SYNFLORIX)
CRYING	6	PNEUMO (SYNFLORIX)
RASH MORBILLIFORM	6	PNEUMO (SYNFLORIX)
MUSCLE SPASMS	6	PNEUMO (SYNFLORIX)
PYREXIA	6	PNEUMO (SYNFLORIX)
RASH	6	PNEUMO (SYNFLORIX)
BLOOD TEST NORMAL	1	PNEUMO (SYNFLORIX)
ELECTROENCEPHALOGRAM NORMAL	1	PNEUMO (SYNFLORIX)
GAZE PALSY	1	PNEUMO (SYNFLORIX)
MAGNETIC RESONANCE IMAGING HEAD NORMAL	1	PNEUMO (SYNFLORIX)
HYPOTONIC-HYPORESPONSIVE EPISODE	0	PNEUMO (SYNFLORIX)
PETECHIAE	0	PNEUMO (SYNFLORIX)
SCREAMING	0	PNEUMO (SYNFLORIX)
CRYING	0	PNEUMO (SYNFLORIX)
PALLOR	0	PNEUMO (SYNFLORIX)
CYANOSIS	0	PNEUMO (SYNFLORIX)
PYREXIA	0	PNEUMO (SYNFLORIX)
HYPORESPONSIVE TO STIMULI	0	PNEUMO (SYNFLORIX)
SEIZURE	0	PNEUMO (SYNFLORIX)
HYPOTONIA	0	PNEUMO (SYNFLORIX)
SOMNOLENCE	0	PNEUMO (SYNFLORIX)
HYPOTONIC-HYPORESPONSIVE EPISODE	0	PNEUMO (SYNFLORIX)
GAIT DISTURBANCE	0	PNEUMO (SYNFLORIX)
PYREXIA	0	PNEUMO (SYNFLORIX)
DIARRHOEA	1	PNEUMO (SYNFLORIX)
VOMITING	1	PNEUMO (SYNFLORIX)
ELECTROCARDIOGRAM ABNORMAL	0	PNEUMO (SYNFLORIX)
TACHYCARDIA	0	PNEUMO (SYNFLORIX)
ELECTROCARDIOGRAM AMBULATORY ABNORMAL	0	PNEUMO (SYNFLORIX)
HEART RATE INCREASED	0	PNEUMO (SYNFLORIX)
INFLAMMATORY MARKER INCREASED	0	PNEUMO (SYNFLORIX)
PYREXIA	0	PNEUMO (SYNFLORIX)
ARTHRITIS	490	PNEUMO (SYNFLORIX)
C-REACTIVE PROTEIN NORMAL	490	PNEUMO (SYNFLORIX)
MAGNETIC RESONANCE IMAGING JOINT	490	PNEUMO (SYNFLORIX)
NEUTROPHIL COUNT NORMAL	490	PNEUMO (SYNFLORIX)
RHEUMATOID FACTOR NEGATIVE	490	PNEUMO (SYNFLORIX)
BASOPHIL COUNT DECREASED	490	PNEUMO (SYNFLORIX)
EOSINOPHIL COUNT INCREASED	490	PNEUMO (SYNFLORIX)
MEAN CELL HAEMOGLOBIN NORMAL	490	PNEUMO (SYNFLORIX)
NEUTROPHIL PERCENTAGE DECREASED	490	PNEUMO (SYNFLORIX)
ULTRASOUND JOINT	490	PNEUMO (SYNFLORIX)
BASOPHIL PERCENTAGE DECREASED	490	PNEUMO (SYNFLORIX)
HAEMATOCRIT DECREASED	490	PNEUMO (SYNFLORIX)
MEAN CELL VOLUME NORMAL	490	PNEUMO (SYNFLORIX)
PLATELET COUNT NORMAL	490	PNEUMO (SYNFLORIX)
WHITE BLOOD CELL COUNT INCREASED	490	PNEUMO (SYNFLORIX)
BLOOD ALKALINE PHOSPHATASE INCREASED	490	PNEUMO (SYNFLORIX)
HAEMOGLOBIN DECREASED	490	PNEUMO (SYNFLORIX)
MEAN PLATELET VOLUME INCREASED	490	PNEUMO (SYNFLORIX)
RED BLOOD CELL COUNT NORMAL	490	PNEUMO (SYNFLORIX)
X-RAY ABNORMAL	490	PNEUMO (SYNFLORIX)
BLOOD CREATINE DECREASED	490	PNEUMO (SYNFLORIX)
LYMPHOCYTE PERCENTAGE INCREASED	490	PNEUMO (SYNFLORIX)
MONOCYTE PERCENTAGE INCREASED	490	PNEUMO (SYNFLORIX)
RED CELL DISTRIBUTION WIDTH NORMAL	490	PNEUMO (SYNFLORIX)
BLOOD TEST	1	PNEUMO (SYNFLORIX)
POLLAKIURIA	1	PNEUMO (SYNFLORIX)
INSULIN THERAPY	1	PNEUMO (SYNFLORIX)
POLYDIPSIA	1	PNEUMO (SYNFLORIX)
INTENSIVE CARE	1	PNEUMO (SYNFLORIX)
TYPE 1 DIABETES MELLITUS	1	PNEUMO (SYNFLORIX)
KETOACIDOSIS	1	PNEUMO (SYNFLORIX)
VOMITING	1	PNEUMO (SYNFLORIX)
NAUSEA	1	PNEUMO (SYNFLORIX)
HYPOTONIA	12	PNEUMO (SYNFLORIX)
LOSS OF CONSCIOUSNESS	12	PNEUMO (SYNFLORIX)
PALLOR	12	PNEUMO (SYNFLORIX)
UNRESPONSIVE TO STIMULI	12	PNEUMO (SYNFLORIX)
COVID-19	0	PNEUMO (SYNFLORIX)
HYPOTONIC-HYPORESPONSIVE EPISODE	0	PNEUMO (SYNFLORIX)
CRYING	0	PNEUMO (SYNFLORIX)
PALLOR	0	PNEUMO (SYNFLORIX)
CYANOSIS	0	PNEUMO (SYNFLORIX)
RESUSCITATION	0	PNEUMO (SYNFLORIX)
DYSPNOEA	0	PNEUMO (SYNFLORIX)
SARS-COV-2 TEST POSITIVE	0	PNEUMO (SYNFLORIX)
HYPOTONIA	0	PNEUMO (SYNFLORIX)
ABDOMINAL PAIN	0	PNEUMO (SYNFLORIX)
CULTURE STOOL POSITIVE	0	PNEUMO (SYNFLORIX)
PYREXIA	0	PNEUMO (SYNFLORIX)
DECREASED APPETITE	0	PNEUMO (SYNFLORIX)
STOOL ANALYSIS ABNORMAL	0	PNEUMO (SYNFLORIX)
DEHYDRATION	0	PNEUMO (SYNFLORIX)
VOMITING	0	PNEUMO (SYNFLORIX)
EXPOSURE DURING PREGNANCY	0	PNEUMO (SYNFLORIX)
NOROVIRUS TEST POSITIVE	0	PNEUMO (SYNFLORIX)
ABDOMINAL PAIN	417	PNEUMO (SYNFLORIX)
FAECES DISCOLOURED	417	PNEUMO (SYNFLORIX)
HAEMATOCHEZIA	417	PNEUMO (SYNFLORIX)
LABORATORY TEST	417	PNEUMO (SYNFLORIX)
NERVOUS SYSTEM DISORDER	417	PNEUMO (SYNFLORIX)
THROMBOCYTOPENIA	417	PNEUMO (SYNFLORIX)
ABNORMAL FAECES	417	PNEUMO (SYNFLORIX)
FATIGUE	417	PNEUMO (SYNFLORIX)
HEAD BANGING	417	PNEUMO (SYNFLORIX)
MOBILITY DECREASED	417	PNEUMO (SYNFLORIX)
REGRESSIVE BEHAVIOUR	417	PNEUMO (SYNFLORIX)
UNDERWEIGHT	417	PNEUMO (SYNFLORIX)
CRYING	417	PNEUMO (SYNFLORIX)
FOOD ALLERGY	417	PNEUMO (SYNFLORIX)
HICCUPS	417	PNEUMO (SYNFLORIX)
MUCOUS STOOLS	417	PNEUMO (SYNFLORIX)
SCREAMING	417	PNEUMO (SYNFLORIX)
UNRESPONSIVE TO STIMULI	417	PNEUMO (SYNFLORIX)
DIARRHOEA	417	PNEUMO (SYNFLORIX)
GASTRIC DISORDER	417	PNEUMO (SYNFLORIX)
HYPERACUSIS	417	PNEUMO (SYNFLORIX)
MUSCLE TIGHTNESS	417	PNEUMO (SYNFLORIX)
SENSORY PROCESSING DISORDER	417	PNEUMO (SYNFLORIX)
VACCINATION COMPLICATION	417	PNEUMO (SYNFLORIX)
ERUCTATION	417	PNEUMO (SYNFLORIX)
GENERAL PHYSICAL HEALTH DETERIORATION	417	PNEUMO (SYNFLORIX)
HYPERSENSITIVITY	417	PNEUMO (SYNFLORIX)
NEPHROTIC SYNDROME	417	PNEUMO (SYNFLORIX)
SLEEP DISORDER	417	PNEUMO (SYNFLORIX)
INFANTILE SPASMS	15	PNEUMO (SYNFLORIX)
CARDIAC ARREST	0	PNEUMO (SYNFLORIX)
SOMNOLENCE	0	PNEUMO (SYNFLORIX)
DEATH	0	PNEUMO (SYNFLORIX)
SYNCOPE	0	PNEUMO (SYNFLORIX)
FATIGUE	0	PNEUMO (SYNFLORIX)
TACHYPNOEA	0	PNEUMO (SYNFLORIX)
MUSCULAR WEAKNESS	0	PNEUMO (SYNFLORIX)
RESUSCITATION	0	PNEUMO (SYNFLORIX)
SUDDEN INFANT DEATH SYNDROME	3	PNEUMO (SYNFLORIX)
AUTOPSY	0	PNEUMO (SYNFLORIX)
MAGNETIC RESONANCE IMAGING NORMAL	0	PNEUMO (SYNFLORIX)
COMPUTERISED TOMOGRAM NORMAL	0	PNEUMO (SYNFLORIX)
SKIN WARM	0	PNEUMO (SYNFLORIX)
CORONAVIRUS TEST POSITIVE	0	PNEUMO (SYNFLORIX)
DEATH	0	PNEUMO (SYNFLORIX)
FEELING HOT	0	PNEUMO (SYNFLORIX)
ALANINE AMINOTRANSFERASE NORMAL	0	PNEUMO (SYNFLORIX)
BASE EXCESS	0	PNEUMO (SYNFLORIX)
BLOOD GLUCOSE INCREASED	0	PNEUMO (SYNFLORIX)
BLOOD SODIUM NORMAL	0	PNEUMO (SYNFLORIX)
CHEST X-RAY NORMAL	0	PNEUMO (SYNFLORIX)
HAEMATOCRIT DECREASED	0	PNEUMO (SYNFLORIX)
LYMPHOCYTE COUNT INCREASED	0	PNEUMO (SYNFLORIX)
MEAN CELL VOLUME NORMAL	0	PNEUMO (SYNFLORIX)
NEUTROPHIL COUNT DECREASED	0	PNEUMO (SYNFLORIX)
PALLOR	0	PNEUMO (SYNFLORIX)
RED BLOOD CELL COUNT NORMAL	0	PNEUMO (SYNFLORIX)
SPECIFIC GRAVITY URINE NORMAL	0	PNEUMO (SYNFLORIX)
ULTRASOUND KIDNEY NORMAL	0	PNEUMO (SYNFLORIX)
URINE BILIRUBIN DECREASED	0	PNEUMO (SYNFLORIX)
PH URINE NORMAL	0	PNEUMO (SYNFLORIX)
ASPARTATE AMINOTRANSFERASE NORMAL	0	PNEUMO (SYNFLORIX)
BASOPHIL COUNT NORMAL	0	PNEUMO (SYNFLORIX)
BLOOD INSULIN NORMAL	0	PNEUMO (SYNFLORIX)
BLOOD THYROID STIMULATING HORMONE NORMAL	0	PNEUMO (SYNFLORIX)
CYANOSIS	0	PNEUMO (SYNFLORIX)
HAEMOGLOBIN NORMAL	0	PNEUMO (SYNFLORIX)
LYMPHOCYTE MORPHOLOGY ABNORMAL	0	PNEUMO (SYNFLORIX)
MEAN PLATELET VOLUME NORMAL	0	PNEUMO (SYNFLORIX)
NEUTROPHIL PERCENTAGE	0	PNEUMO (SYNFLORIX)
PLATELET COUNT INCREASED	0	PNEUMO (SYNFLORIX)
RED CELL DISTRIBUTION WIDTH	0	PNEUMO (SYNFLORIX)
THYROXINE FREE NORMAL	0	PNEUMO (SYNFLORIX)
ULTRASOUND LIVER NORMAL	0	PNEUMO (SYNFLORIX)
URINE KETONE BODY ABSENT	0	PNEUMO (SYNFLORIX)
BACTERIAL TEST POSITIVE	0	PNEUMO (SYNFLORIX)
BASOPHIL PERCENTAGE	0	PNEUMO (SYNFLORIX)
BLOOD PH NORMAL	0	PNEUMO (SYNFLORIX)
BLOOD UREA DECREASED	0	PNEUMO (SYNFLORIX)
EOSINOPHIL COUNT NORMAL	0	PNEUMO (SYNFLORIX)
HYPORESPONSIVE TO STIMULI	0	PNEUMO (SYNFLORIX)
LYMPHOCYTE PERCENTAGE INCREASED	0	PNEUMO (SYNFLORIX)
MONOCYTE COUNT NORMAL	0	PNEUMO (SYNFLORIX)
NEUTROPHIL PERCENTAGE DECREASED	0	PNEUMO (SYNFLORIX)
PROCALCITONIN	0	PNEUMO (SYNFLORIX)
RESUSCITATION	0	PNEUMO (SYNFLORIX)
TRISMUS	0	PNEUMO (SYNFLORIX)
ULTRASOUND SPLEEN	0	PNEUMO (SYNFLORIX)
UROBILINOGEN URINE	0	PNEUMO (SYNFLORIX)
BAND NEUTROPHIL COUNT	0	PNEUMO (SYNFLORIX)
BLOOD BILIRUBIN NORMAL	0	PNEUMO (SYNFLORIX)
BLOOD POTASSIUM NORMAL	0	PNEUMO (SYNFLORIX)
C-REACTIVE PROTEIN INCREASED	0	PNEUMO (SYNFLORIX)
EOSINOPHIL PERCENTAGE	0	PNEUMO (SYNFLORIX)
HYPOTONIA	0	PNEUMO (SYNFLORIX)
MEAN CELL HAEMOGLOBIN CONCENTRATION NORMAL	0	PNEUMO (SYNFLORIX)
MONOCYTE PERCENTAGE	0	PNEUMO (SYNFLORIX)
PCO2 NORMAL	0	PNEUMO (SYNFLORIX)
PROTEIN TOTAL INCREASED	0	PNEUMO (SYNFLORIX)
SKIN DISCOLOURATION	0	PNEUMO (SYNFLORIX)
ULTRASOUND ABDOMEN NORMAL	0	PNEUMO (SYNFLORIX)
URINARY SEDIMENT PRESENT	0	PNEUMO (SYNFLORIX)
WHITE BLOOD CELL COUNT NORMAL	0	PNEUMO (SYNFLORIX)
BAND NEUTROPHIL PERCENTAGE	0	PNEUMO (SYNFLORIX)
BLOOD CREATININE INCREASED	0	PNEUMO (SYNFLORIX)
BLOOD SMEAR TEST	0	PNEUMO (SYNFLORIX)
CARBON DIOXIDE NORMAL	0	PNEUMO (SYNFLORIX)
GLUCOSE URINE ABSENT	0	PNEUMO (SYNFLORIX)
HYPOTONIC-HYPORESPONSIVE EPISODE	0	PNEUMO (SYNFLORIX)
MEAN CELL HAEMOGLOBIN DECREASED	0	PNEUMO (SYNFLORIX)
NEUROLOGICAL EXAMINATION ABNORMAL	0	PNEUMO (SYNFLORIX)
PO2	0	PNEUMO (SYNFLORIX)
PROTEIN URINE ABSENT	0	PNEUMO (SYNFLORIX)
SOMNOLENCE	0	PNEUMO (SYNFLORIX)
ULTRASOUND BLADDER NORMAL	0	PNEUMO (SYNFLORIX)
URINE ANALYSIS	0	PNEUMO (SYNFLORIX)
WHITE BLOOD CELLS URINE POSITIVE	0	PNEUMO (SYNFLORIX)
CARDIAC ARREST	0	PNEUMO (SYNFLORIX)
FATIGUE	0	PNEUMO (SYNFLORIX)
RENAL TUBULAR NECROSIS	0	PNEUMO (SYNFLORIX)
CARDIAC DISORDER	0	PNEUMO (SYNFLORIX)
KIDNEY CONGESTION	0	PNEUMO (SYNFLORIX)
RESPIRATORY RATE INCREASED	0	PNEUMO (SYNFLORIX)
CEREBRAL CONGESTION	0	PNEUMO (SYNFLORIX)
LOSS OF CONSCIOUSNESS	0	PNEUMO (SYNFLORIX)
RESUSCITATION	0	PNEUMO (SYNFLORIX)
CONGESTIVE HEPATOPATHY	0	PNEUMO (SYNFLORIX)
MUSCULAR WEAKNESS	0	PNEUMO (SYNFLORIX)
SOMNOLENCE	0	PNEUMO (SYNFLORIX)
DEATH	0	PNEUMO (SYNFLORIX)
PULMONARY CONGESTION	0	PNEUMO (SYNFLORIX)
HYPOTENSION	0	PNEUMO (SYNFLORIX)
THROMBOCYTOSIS	0	PNEUMO (SYNFLORIX)
LEUKOCYTOSIS	0	PNEUMO (SYNFLORIX)
VOMITING	0	PNEUMO (SYNFLORIX)
PYREXIA	0	PNEUMO (SYNFLORIX)
SOMNOLENCE	0	PNEUMO (SYNFLORIX)
TACHYCARDIA	0	PNEUMO (SYNFLORIX)
ARTHRITIS BACTERIAL	2	PNEUMO (SYNFLORIX)
MOBILITY DECREASED	2	PNEUMO (SYNFLORIX)
SLUGGISHNESS	2	PNEUMO (SYNFLORIX)
BACTERIAL TEST POSITIVE	2	PNEUMO (SYNFLORIX)
MYALGIA	2	PNEUMO (SYNFLORIX)
TENDERNESS	2	PNEUMO (SYNFLORIX)
DRAINAGE	2	PNEUMO (SYNFLORIX)
PYREXIA	2	PNEUMO (SYNFLORIX)
ULTRASOUND SCAN	2	PNEUMO (SYNFLORIX)
DYSSTASIA	2	PNEUMO (SYNFLORIX)
SCREAMING	2	PNEUMO (SYNFLORIX)
INFLAMMATION	2	PNEUMO (SYNFLORIX)
SKIN CULTURE POSITIVE	2	PNEUMO (SYNFLORIX)
ATTENTION DEFICIT HYPERACTIVITY DISORDER	355	PNEUMO (SYNFLORIX)
SENSORY DISTURBANCE	355	PNEUMO (SYNFLORIX)
CRYING	355	PNEUMO (SYNFLORIX)
SPEECH DISORDER DEVELOPMENTAL	355	PNEUMO (SYNFLORIX)
DEVELOPMENTAL DELAY	355	PNEUMO (SYNFLORIX)
FEEDING DISORDER	355	PNEUMO (SYNFLORIX)
INSOMNIA	355	PNEUMO (SYNFLORIX)
COVID-19	0	PNEUMO (SYNFLORIX)
SARS-COV-2 TEST POSITIVE	0	PNEUMO (SYNFLORIX)
DIARRHOEA	0	PNEUMO (SYNFLORIX)
UPPER RESPIRATORY TRACT INFECTION	0	PNEUMO (SYNFLORIX)
PRODUCTIVE COUGH	0	PNEUMO (SYNFLORIX)
PYREXIA	0	PNEUMO (SYNFLORIX)
RHINITIS	0	PNEUMO (SYNFLORIX)
COVID-19	0	PNEUMO (SYNFLORIX)
SARS-COV-2 TEST POSITIVE	0	PNEUMO (SYNFLORIX)
DIARRHOEA	0	PNEUMO (SYNFLORIX)
UPPER RESPIRATORY TRACT INFECTION	0	PNEUMO (SYNFLORIX)
PRODUCTIVE COUGH	0	PNEUMO (SYNFLORIX)
PYREXIA	0	PNEUMO (SYNFLORIX)
RHINITIS	0	PNEUMO (SYNFLORIX)
DECREASED APPETITE	0	PNEUMO (SYNFLORIX)
FAECAL VOLUME INCREASED	0	PNEUMO (SYNFLORIX)
PYREXIA	0	PNEUMO (SYNFLORIX)
SOMNOLENCE	0	PNEUMO (SYNFLORIX)
APNOEA	0	PNEUMO (SYNFLORIX)
HYPOTONIC-HYPORESPONSIVE EPISODE	0	PNEUMO (SYNFLORIX)
CRYING	2	PNEUMO (SYNFLORIX)
VACCINATION SITE REACTION	2	PNEUMO (SYNFLORIX)
DERMATITIS ALLERGIC	0	PNEUMO (SYNFLORIX)
EAR INFECTION	0	PNEUMO (SYNFLORIX)
HYPERSENSITIVITY	0	PNEUMO (SYNFLORIX)
PYREXIA	0	PNEUMO (SYNFLORIX)
RASH	0	PNEUMO (SYNFLORIX)
COVID-19	0	PNEUMO (SYNFLORIX)
UPPER RESPIRATORY TRACT INFECTION	0	PNEUMO (SYNFLORIX)
DIARRHOEA	0	PNEUMO (SYNFLORIX)
PRODUCTIVE COUGH	0	PNEUMO (SYNFLORIX)
PYREXIA	0	PNEUMO (SYNFLORIX)
SARS-COV-2 TEST POSITIVE	0	PNEUMO (SYNFLORIX)
EAR INFECTION	0	PNEUMO (SYNFLORIX)
HYPERSENSITIVITY	0	PNEUMO (SYNFLORIX)
PYREXIA	0	PNEUMO (SYNFLORIX)
RASH	0	PNEUMO (SYNFLORIX)
CHEST X-RAY ABNORMAL	0	PNEUMO (SYNFLORIX)
MUSCLE DISORDER	0	PNEUMO (SYNFLORIX)
VOMITING	0	PNEUMO (SYNFLORIX)
CONTUSION	0	PNEUMO (SYNFLORIX)
PALLOR	0	PNEUMO (SYNFLORIX)
COUGH	0	PNEUMO (SYNFLORIX)
PERIPHERAL COLDNESS	0	PNEUMO (SYNFLORIX)
IRRITABILITY	0	PNEUMO (SYNFLORIX)
PYREXIA	0	PNEUMO (SYNFLORIX)
LIVEDO RETICULARIS	0	PNEUMO (SYNFLORIX)
RESPIRATORY TRACT INFLAMMATION	0	PNEUMO (SYNFLORIX)
ALANINE AMINOTRANSFERASE NORMAL	0	PNEUMO (SYNFLORIX)
BASOPHIL PERCENTAGE DECREASED	0	PNEUMO (SYNFLORIX)
BLOOD KETONE BODY	0	PNEUMO (SYNFLORIX)
C-REACTIVE PROTEIN NORMAL	0	PNEUMO (SYNFLORIX)
HAEMATOCRIT DECREASED	0	PNEUMO (SYNFLORIX)
LYMPHOCYTE COUNT INCREASED	0	PNEUMO (SYNFLORIX)
MEAN PLATELET VOLUME NORMAL	0	PNEUMO (SYNFLORIX)
NITRITE URINE ABSENT	0	PNEUMO (SYNFLORIX)
RED CELL DISTRIBUTION WIDTH	0	PNEUMO (SYNFLORIX)
URINE ANALYSIS	0	PNEUMO (SYNFLORIX)
X-RAY NORMAL	0	PNEUMO (SYNFLORIX)
APNOEA	0	PNEUMO (SYNFLORIX)
BLOOD ALKALINE PHOSPHATASE INCREASED	0	PNEUMO (SYNFLORIX)
BLOOD PHOSPHORUS INCREASED	0	PNEUMO (SYNFLORIX)
CHROMATURIA	0	PNEUMO (SYNFLORIX)
HAEMOGLOBIN DECREASED	0	PNEUMO (SYNFLORIX)
LYMPHOCYTE PERCENTAGE	0	PNEUMO (SYNFLORIX)
MONOCYTE COUNT INCREASED	0	PNEUMO (SYNFLORIX)
PLATELET COUNT NORMAL	0	PNEUMO (SYNFLORIX)
SPECIFIC GRAVITY URINE NORMAL	0	PNEUMO (SYNFLORIX)
UROBILINOGEN URINE	0	PNEUMO (SYNFLORIX)
PH URINE NORMAL	0	PNEUMO (SYNFLORIX)
ASPARTATE AMINOTRANSFERASE NORMAL	0	PNEUMO (SYNFLORIX)
BLOOD CALCIUM NORMAL	0	PNEUMO (SYNFLORIX)
BLOOD POTASSIUM NORMAL	0	PNEUMO (SYNFLORIX)
EOSINOPHIL COUNT INCREASED	0	PNEUMO (SYNFLORIX)
HYPOTONIC-HYPORESPONSIVE EPISODE	0	PNEUMO (SYNFLORIX)
MEAN CELL HAEMOGLOBIN CONCENTRATION NORMAL	0	PNEUMO (SYNFLORIX)
MONOCYTE PERCENTAGE	0	PNEUMO (SYNFLORIX)
PROTEIN URINE ABSENT	0	PNEUMO (SYNFLORIX)
URINARY SEDIMENT	0	PNEUMO (SYNFLORIX)
VACCINATION SITE REACTION	0	PNEUMO (SYNFLORIX)
BACTERIAL TEST	0	PNEUMO (SYNFLORIX)
BLOOD CHLORIDE NORMAL	0	PNEUMO (SYNFLORIX)
BLOOD SODIUM NORMAL	0	PNEUMO (SYNFLORIX)
EOSINOPHIL PERCENTAGE	0	PNEUMO (SYNFLORIX)
IRON BINDING CAPACITY TOTAL DECREASED	0	PNEUMO (SYNFLORIX)
MEAN CELL HAEMOGLOBIN NORMAL	0	PNEUMO (SYNFLORIX)
NEUTROPHIL COUNT NORMAL	0	PNEUMO (SYNFLORIX)
RED BLOOD CELL COUNT DECREASED	0	PNEUMO (SYNFLORIX)
URINARY SEDIMENT PRESENT	0	PNEUMO (SYNFLORIX)
WHITE BLOOD CELL COUNT NORMAL	0	PNEUMO (SYNFLORIX)
BASOPHIL COUNT NORMAL	0	PNEUMO (SYNFLORIX)
BLOOD IRON DECREASED	0	PNEUMO (SYNFLORIX)
BLOOD UREA	0	PNEUMO (SYNFLORIX)
GLUCOSE URINE ABSENT	0	PNEUMO (SYNFLORIX)
IRON BINDING CAPACITY UNSATURATED	0	PNEUMO (SYNFLORIX)
MEAN CELL VOLUME NORMAL	0	PNEUMO (SYNFLORIX)
NEUTROPHIL PERCENTAGE DECREASED	0	PNEUMO (SYNFLORIX)
RED BLOOD CELLS URINE NEGATIVE	0	PNEUMO (SYNFLORIX)
URINE ABNORMALITY	0	PNEUMO (SYNFLORIX)
WHITE BLOOD CELLS URINE POSITIVE	0	PNEUMO (SYNFLORIX)
CRYING	0	PNEUMO (SYNFLORIX)
ELECTROENCEPHALOGRAM ABNORMAL	0	PNEUMO (SYNFLORIX)
EPILEPSY	0	PNEUMO (SYNFLORIX)
CONFUSIONAL STATE	0	PNEUMO (SYNFLORIX)
CRYING	0	PNEUMO (SYNFLORIX)
PYREXIA	0	PNEUMO (SYNFLORIX)
SEIZURE	0	PNEUMO (SYNFLORIX)
APNOEA	0	PNEUMO (SYNFLORIX)
PRODUCT ADMINISTERED TO PATIENT OF INAPPROPRIATE AGE	0	PNEUMO (SYNFLORIX)
CYANOSIS	0	PNEUMO (SYNFLORIX)
DYSPNOEA	0	PNEUMO (SYNFLORIX)
FLOPPY INFANT	0	PNEUMO (SYNFLORIX)
HYPOTONIC-HYPORESPONSIVE EPISODE	0	PNEUMO (SYNFLORIX)
PAIN	0	PNEUMO (SYNFLORIX)
PRURITUS	0	PNEUMO (SYNFLORIX)
URTICARIA	0	PNEUMO (SYNFLORIX)
CRYING	0	PNEUMO (SYNFLORIX)
PYREXIA	0	PNEUMO (SYNFLORIX)
DYSPNOEA	0	PNEUMO (SYNFLORIX)
FATIGUE	0	PNEUMO (SYNFLORIX)
RESTLESSNESS	0	PNEUMO (SYNFLORIX)
URTICARIA	0	PNEUMO (SYNFLORIX)
CRYING	0	PNEUMO (SYNFLORIX)
HAEMOGLOBIN DECREASED	0	PNEUMO (SYNFLORIX)
ULTRASOUND SCAN	0	PNEUMO (SYNFLORIX)
DECREASED APPETITE	0	PNEUMO (SYNFLORIX)
HYPOTONIA	0	PNEUMO (SYNFLORIX)
YELLOW SKIN	0	PNEUMO (SYNFLORIX)
EYE DISORDER	0	PNEUMO (SYNFLORIX)
HYPOTONIC-HYPORESPONSIVE EPISODE	0	PNEUMO (SYNFLORIX)
FULL BLOOD COUNT ABNORMAL	0	PNEUMO (SYNFLORIX)
PALLOR	0	PNEUMO (SYNFLORIX)
HAEMATOCRIT DECREASED	0	PNEUMO (SYNFLORIX)
RESTLESSNESS	0	PNEUMO (SYNFLORIX)
RASH	0	PNEUMO (SYNFLORIX)
PETECHIAE	0	PNEUMO (SYNFLORIX)
PURPURA	0	PNEUMO (SYNFLORIX)
HYPOTONIA	0	PNEUMO (SYNFLORIX)
HYPOTONIC-HYPORESPONSIVE EPISODE	0	PNEUMO (SYNFLORIX)
PALLOR	0	PNEUMO (SYNFLORIX)
SOMNOLENCE	0	PNEUMO (SYNFLORIX)
HYPOTONIC-HYPORESPONSIVE EPISODE	1	PNEUMO (SYNFLORIX)
LOSS OF CONSCIOUSNESS	1	PNEUMO (SYNFLORIX)
CRYING	1	PNEUMO (SYNFLORIX)
MENINGISM	1	PNEUMO (SYNFLORIX)
DECREASED APPETITE	1	PNEUMO (SYNFLORIX)
PETECHIAE	1	PNEUMO (SYNFLORIX)
HYPERAESTHESIA	1	PNEUMO (SYNFLORIX)
HYPERTONIA	1	PNEUMO (SYNFLORIX)
LIVEDO RETICULARIS	1	PNEUMO (SYNFLORIX)
PALLOR	0	PNEUMO (SYNFLORIX)
PRODUCT ADMINISTERED TO PATIENT OF INAPPROPRIATE AGE	0	PNEUMO (SYNFLORIX)
SOMNOLENCE	0	PNEUMO (SYNFLORIX)
UNDERDOSE	0	PNEUMO (SYNFLORIX)
ENCEPHALITIS	30	PNEUMO (SYNFLORIX)
SEIZURE	30	PNEUMO (SYNFLORIX)
CRYING	0	PNEUMO (SYNFLORIX)
HYPERAESTHESIA	0	PNEUMO (SYNFLORIX)
PYREXIA	0	PNEUMO (SYNFLORIX)
RESTLESSNESS	0	PNEUMO (SYNFLORIX)
HYPOTONIC-HYPORESPONSIVE EPISODE	1	PNEUMO (SYNFLORIX)
LOSS OF CONSCIOUSNESS	1	PNEUMO (SYNFLORIX)
CRYING	0	PNEUMO (SYNFLORIX)
APNOEA	0	PNEUMO (SYNFLORIX)
HYPOTONIC-HYPORESPONSIVE EPISODE	0	PNEUMO (SYNFLORIX)
IRRITABILITY	0	PNEUMO (SYNFLORIX)
LOSS OF CONSCIOUSNESS	0	PNEUMO (SYNFLORIX)
RESTLESSNESS	0	PNEUMO (SYNFLORIX)
APNOEA	0	PNEUMO (SYNFLORIX)
HYPOTONIC-HYPORESPONSIVE EPISODE	0	PNEUMO (SYNFLORIX)
LOSS OF CONSCIOUSNESS	0	PNEUMO (SYNFLORIX)
URTICARIA	4	PNEUMO (SYNFLORIX)
DIARRHOEA	1	PNEUMO (SYNFLORIX)
GASTROENTERITIS	1	PNEUMO (SYNFLORIX)
PYREXIA	1	PNEUMO (SYNFLORIX)
DIARRHOEA	1	PNEUMO (SYNFLORIX)
GASTROENTERITIS	1	PNEUMO (SYNFLORIX)
APNOEA	0	PNEUMO (SYNFLORIX)
HYPOTONIC-HYPORESPONSIVE EPISODE	0	PNEUMO (SYNFLORIX)
CHOKING	0	PNEUMO (SYNFLORIX)
PRODUCT ADMINISTERED TO PATIENT OF INAPPROPRIATE AGE	0	PNEUMO (SYNFLORIX)
CRYING	0	PNEUMO (SYNFLORIX)
CYANOSIS	0	PNEUMO (SYNFLORIX)
HYPOTONIA	0	PNEUMO (SYNFLORIX)
C-REACTIVE PROTEIN INCREASED	1	PNEUMO (SYNFLORIX)
CAMPYLOBACTER INFECTION	1	PNEUMO (SYNFLORIX)
HYPOTONIC-HYPORESPONSIVE EPISODE	1	PNEUMO (SYNFLORIX)
PYREXIA	1	PNEUMO (SYNFLORIX)
ULTRASOUND HEAD NORMAL	1	PNEUMO (SYNFLORIX)
ELECTROENCEPHALOGRAM NORMAL	4	PNEUMO (SYNFLORIX)
UPPER RESPIRATORY TRACT INFECTION	4	PNEUMO (SYNFLORIX)
NEUROLOGICAL EXAMINATION NORMAL	4	PNEUMO (SYNFLORIX)
TORTICOLLIS	4	PNEUMO (SYNFLORIX)
ULTRASOUND ABDOMEN NORMAL	4	PNEUMO (SYNFLORIX)
ULTRASOUND HEAD NORMAL	4	PNEUMO (SYNFLORIX)
CRYING	0	PNEUMO (SYNFLORIX)
HYPOTONIC-HYPORESPONSIVE EPISODE	0	PNEUMO (SYNFLORIX)
IRRITABILITY	0	PNEUMO (SYNFLORIX)
NEUROLOGICAL EXAMINATION	0	PNEUMO (SYNFLORIX)
HYPOTONIC-HYPORESPONSIVE EPISODE	0	PNEUMO (SYNFLORIX)
SEIZURE	0	PNEUMO (SYNFLORIX)
CONVULSIVE THRESHOLD LOWERED	9	PNEUMO (SYNFLORIX)
TREMOR	9	PNEUMO (SYNFLORIX)
MUSCULOSKELETAL STIFFNESS	9	PNEUMO (SYNFLORIX)
UNRESPONSIVE TO STIMULI	9	PNEUMO (SYNFLORIX)
PYREXIA	9	PNEUMO (SYNFLORIX)
VOMITING	9	PNEUMO (SYNFLORIX)
SALIVARY HYPERSECRETION	9	PNEUMO (SYNFLORIX)
SEIZURE	9	PNEUMO (SYNFLORIX)
CRYING	0	PNEUMO (SYNFLORIX)
RASH	0	PNEUMO (SYNFLORIX)
RESTLESSNESS	0	PNEUMO (SYNFLORIX)
SCREAMING	0	PNEUMO (SYNFLORIX)
VACCINATION SITE REACTION	0	PNEUMO (SYNFLORIX)
ORAL MUCOSA EROSION	0	PNEUMO (SYNFLORIX)
ORAL MUCOSAL BLISTERING	0	PNEUMO (SYNFLORIX)
PYREXIA	0	PNEUMO (SYNFLORIX)
EAR INFECTION	8	PNEUMO (SYNFLORIX)
PHARYNGITIS	8	PNEUMO (SYNFLORIX)
HYPOTONIC-HYPORESPONSIVE EPISODE	8	PNEUMO (SYNFLORIX)
PLATELET COUNT INCREASED	8	PNEUMO (SYNFLORIX)
LOSS OF CONSCIOUSNESS	8	PNEUMO (SYNFLORIX)
PYREXIA	8	PNEUMO (SYNFLORIX)
LUMBAR PUNCTURE ABNORMAL	8	PNEUMO (SYNFLORIX)
THROMBOCYTOPENIA	8	PNEUMO (SYNFLORIX)
MENINGITIS	8	PNEUMO (SYNFLORIX)
BLEPHAROSPASM	1	PNEUMO (SYNFLORIX)
MUSCLE TIGHTNESS	1	PNEUMO (SYNFLORIX)
FEBRILE CONVULSION	1	PNEUMO (SYNFLORIX)
PYREXIA	1	PNEUMO (SYNFLORIX)
GAZE PALSY	1	PNEUMO (SYNFLORIX)
VACCINATION SITE REACTION	1	PNEUMO (SYNFLORIX)
HYPERTONIA	1	PNEUMO (SYNFLORIX)
LOSS OF CONSCIOUSNESS	1	PNEUMO (SYNFLORIX)
RASH	0	PNEUMO (SYNFLORIX)
RASH ERYTHEMATOUS	0	PNEUMO (SYNFLORIX)
RASH PAPULAR	0	PNEUMO (SYNFLORIX)
APNOEA	0	PNEUMO (SYNFLORIX)
CYANOSIS	0	PNEUMO (SYNFLORIX)
HYPOTONIC-HYPORESPONSIVE EPISODE	0	PNEUMO (SYNFLORIX)
LOSS OF CONSCIOUSNESS	0	PNEUMO (SYNFLORIX)
ABDOMINAL PAIN LOWER	7	PNEUMO (SYNFLORIX)
INFLAMMATORY MARKER INCREASED	7	PNEUMO (SYNFLORIX)
DECREASED APPETITE	7	PNEUMO (SYNFLORIX)
IRRITABILITY	7	PNEUMO (SYNFLORIX)
FLATULENCE	7	PNEUMO (SYNFLORIX)
PYREXIA	7	PNEUMO (SYNFLORIX)
GASTROINTESTINAL INFLAMMATION	7	PNEUMO (SYNFLORIX)
ULTRASOUND ABDOMEN ABNORMAL	7	PNEUMO (SYNFLORIX)
GASTROINTESTINAL WALL THICKENING	7	PNEUMO (SYNFLORIX)
SEIZURE	0	PNEUMO (SYNFLORIX)
SOMNOLENCE	0	PNEUMO (SYNFLORIX)
TONIC CONVULSION	0	PNEUMO (SYNFLORIX)
ANAPHYLACTIC REACTION	3	PNEUMO (SYNFLORIX)
MUSCLE TIGHTNESS	3	PNEUMO (SYNFLORIX)
CRYING	3	PNEUMO (SYNFLORIX)
PYREXIA	3	PNEUMO (SYNFLORIX)
FEBRILE CONVULSION	3	PNEUMO (SYNFLORIX)
HEAD TITUBATION	3	PNEUMO (SYNFLORIX)
HYPERTONIA	3	PNEUMO (SYNFLORIX)
CONJUNCTIVAL HYPERAEMIA	1	PNEUMO (SYNFLORIX)
RASH PRURITIC	1	PNEUMO (SYNFLORIX)
DIARRHOEA	1	PNEUMO (SYNFLORIX)
RASH RUBELLIFORM	1	PNEUMO (SYNFLORIX)
HYPERSENSITIVITY	1	PNEUMO (SYNFLORIX)
RESTLESSNESS	1	PNEUMO (SYNFLORIX)
PYREXIA	1	PNEUMO (SYNFLORIX)
RASH	1	PNEUMO (SYNFLORIX)
CRYING	0	PNEUMO (SYNFLORIX)
DECREASED APPETITE	0	PNEUMO (SYNFLORIX)
PYREXIA	0	PNEUMO (SYNFLORIX)
RESTLESSNESS	0	PNEUMO (SYNFLORIX)
VOMITING	0	PNEUMO (SYNFLORIX)
ESCHERICHIA TEST	1	PNEUMO (SYNFLORIX)
FEBRILE CONVULSION	1	PNEUMO (SYNFLORIX)
PYREXIA	1	PNEUMO (SYNFLORIX)
URINARY TRACT INFLAMMATION	1	PNEUMO (SYNFLORIX)
CRYING	0	PNEUMO (SYNFLORIX)
PRODUCT ADMINISTERED TO PATIENT OF INAPPROPRIATE AGE	0	PNEUMO (SYNFLORIX)
BODY TEMPERATURE INCREASED	1	PNEUMO (SYNFLORIX)
LIVIDITY	1	PNEUMO (SYNFLORIX)
ORAL CONTUSION	1	PNEUMO (SYNFLORIX)
PYREXIA	1	PNEUMO (SYNFLORIX)
URINARY TRACT INFLAMMATION	1	PNEUMO (SYNFLORIX)
CYANOSIS	0	PNEUMO (SYNFLORIX)
SOMNOLENCE	0	PNEUMO (SYNFLORIX)
HYPORESPONSIVE TO STIMULI	0	PNEUMO (SYNFLORIX)
HYPOTONIC-HYPORESPONSIVE EPISODE	0	PNEUMO (SYNFLORIX)
PALLOR	0	PNEUMO (SYNFLORIX)
SKIN DISCOLOURATION	0	PNEUMO (SYNFLORIX)
ACID BASE BALANCE ABNORMAL	0	PNEUMO (SYNFLORIX)
BLOOD GLUCOSE INCREASED	0	PNEUMO (SYNFLORIX)
FULL BLOOD COUNT NORMAL	0	PNEUMO (SYNFLORIX)
NITRITE URINE ABSENT	0	PNEUMO (SYNFLORIX)
RESTLESSNESS	0	PNEUMO (SYNFLORIX)
URINE LEUKOCYTE ESTERASE	0	PNEUMO (SYNFLORIX)
AMYLASE	0	PNEUMO (SYNFLORIX)
C-REACTIVE PROTEIN INCREASED	0	PNEUMO (SYNFLORIX)
GAZE PALSY	0	PNEUMO (SYNFLORIX)
PLATELET COUNT DECREASED	0	PNEUMO (SYNFLORIX)
SEIZURE	0	PNEUMO (SYNFLORIX)
PH URINE NORMAL	0	PNEUMO (SYNFLORIX)
ASPARTATE AMINOTRANSFERASE INCREASED	0	PNEUMO (SYNFLORIX)
CHROMATURIA	0	PNEUMO (SYNFLORIX)
GLUCOSE URINE ABSENT	0	PNEUMO (SYNFLORIX)
POSTURE ABNORMAL	0	PNEUMO (SYNFLORIX)
TREMOR	0	PNEUMO (SYNFLORIX)
AUSCULTATION	0	PNEUMO (SYNFLORIX)
DECREASED ACTIVITY	0	PNEUMO (SYNFLORIX)
LOSS OF CONSCIOUSNESS	0	PNEUMO (SYNFLORIX)
PROTEIN URINE ABSENT	0	PNEUMO (SYNFLORIX)
URINE ANALYSIS NORMAL	0	PNEUMO (SYNFLORIX)
BILIRUBIN URINE	0	PNEUMO (SYNFLORIX)
DECREASED APPETITE	0	PNEUMO (SYNFLORIX)
LYMPHOCYTE COUNT INCREASED	0	PNEUMO (SYNFLORIX)
RED BLOOD CELLS URINE NEGATIVE	0	PNEUMO (SYNFLORIX)
URINE KETONE BODY ABSENT	0	PNEUMO (SYNFLORIX)
ANGIOEDEMA	0	PNEUMO (SYNFLORIX)
IMMEDIATE POST-INJECTION REACTION	0	PNEUMO (SYNFLORIX)
CONTUSION	0	PNEUMO (SYNFLORIX)
OEDEMA PERIPHERAL	0	PNEUMO (SYNFLORIX)
CYANOSIS	0	PNEUMO (SYNFLORIX)
PETECHIAE	0	PNEUMO (SYNFLORIX)
ERYTHEMA	0	PNEUMO (SYNFLORIX)
FEELING HOT	0	PNEUMO (SYNFLORIX)
APATHY	0	PNEUMO (SYNFLORIX)
CRYING	0	PNEUMO (SYNFLORIX)
DECREASED APPETITE	0	PNEUMO (SYNFLORIX)
PRODUCT ADMINISTERED TO PATIENT OF INAPPROPRIATE AGE	0	PNEUMO (SYNFLORIX)
INJECTION SITE ERYTHEMA	0	PNEUMO (SYNFLORIX)
PYREXIA	0	PNEUMO (SYNFLORIX)
RESTLESSNESS	0	PNEUMO (SYNFLORIX)
VACCINATION SITE OEDEMA	0	PNEUMO (SYNFLORIX)
VACCINATION SITE REACTION	0	PNEUMO (SYNFLORIX)
BODY TEMPERATURE INCREASED	0	PNEUMO (SYNFLORIX)
DECREASED APPETITE	0	PNEUMO (SYNFLORIX)
PYREXIA	0	PNEUMO (SYNFLORIX)
RESTLESSNESS	0	PNEUMO (SYNFLORIX)
BODY TEMPERATURE DECREASED	1	PNEUMO (SYNFLORIX)
TRACHEOSTOMY	1	PNEUMO (SYNFLORIX)
BREAST FEEDING	1	PNEUMO (SYNFLORIX)
CYANOSIS	1	PNEUMO (SYNFLORIX)
DEATH	1	PNEUMO (SYNFLORIX)
PALLOR	1	PNEUMO (SYNFLORIX)
CRYING	0	PNEUMO (SYNFLORIX)
PYREXIA	0	PNEUMO (SYNFLORIX)
RESTLESSNESS	0	PNEUMO (SYNFLORIX)
UPPER RESPIRATORY TRACT INFECTION	0	PNEUMO (SYNFLORIX)
CARDIAC MURMUR	0	PNEUMO (SYNFLORIX)
LABORATORY TEST ABNORMAL	0	PNEUMO (SYNFLORIX)
URINE ANALYSIS ABNORMAL	0	PNEUMO (SYNFLORIX)
CULTURE STOOL NEGATIVE	0	PNEUMO (SYNFLORIX)
PATENT DUCTUS ARTERIOSUS	0	PNEUMO (SYNFLORIX)
DECREASED APPETITE	0	PNEUMO (SYNFLORIX)
PYREXIA	0	PNEUMO (SYNFLORIX)
DIARRHOEA	0	PNEUMO (SYNFLORIX)
RESPIRATORY TRACT INFECTION	0	PNEUMO (SYNFLORIX)
FAECES DISCOLOURED	0	PNEUMO (SYNFLORIX)
RESTLESSNESS	0	PNEUMO (SYNFLORIX)
BACTERIAL TEST POSITIVE	0	PNEUMO (SYNFLORIX)
BLOOD POTASSIUM NORMAL	0	PNEUMO (SYNFLORIX)
CHROMATURIA	0	PNEUMO (SYNFLORIX)
HAEMOGLOBIN DECREASED	0	PNEUMO (SYNFLORIX)
MEAN CELL HAEMOGLOBIN NORMAL	0	PNEUMO (SYNFLORIX)
NEUTROPHIL COUNT INCREASED	0	PNEUMO (SYNFLORIX)
PRODUCT ADMINISTERED AT INAPPROPRIATE SITE	0	PNEUMO (SYNFLORIX)
URINARY SEDIMENT	0	PNEUMO (SYNFLORIX)
WHITE BLOOD CELL COUNT INCREASED	0	PNEUMO (SYNFLORIX)
BASOPHIL COUNT DECREASED	0	PNEUMO (SYNFLORIX)
BLOOD SODIUM DECREASED	0	PNEUMO (SYNFLORIX)
EOSINOPHIL COUNT DECREASED	0	PNEUMO (SYNFLORIX)
INJECTION SITE ERYTHEMA	0	PNEUMO (SYNFLORIX)
MEAN CELL VOLUME NORMAL	0	PNEUMO (SYNFLORIX)
NEUTROPHIL PERCENTAGE INCREASED	0	PNEUMO (SYNFLORIX)
PYREXIA	0	PNEUMO (SYNFLORIX)
URINE ANALYSIS ABNORMAL	0	PNEUMO (SYNFLORIX)
WHITE BLOOD CELLS URINE NEGATIVE	0	PNEUMO (SYNFLORIX)
BASOPHIL PERCENTAGE DECREASED	0	PNEUMO (SYNFLORIX)
BLOOD UREA	0	PNEUMO (SYNFLORIX)
EOSINOPHIL PERCENTAGE INCREASED	0	PNEUMO (SYNFLORIX)
LYMPHOCYTE COUNT NORMAL	0	PNEUMO (SYNFLORIX)
MEAN PLATELET VOLUME DECREASED	0	PNEUMO (SYNFLORIX)
NITRITE URINE ABSENT	0	PNEUMO (SYNFLORIX)
RED BLOOD CELL COUNT DECREASED	0	PNEUMO (SYNFLORIX)
URINE KETONE BODY ABSENT	0	PNEUMO (SYNFLORIX)
PH URINE NORMAL	0	PNEUMO (SYNFLORIX)
BILIRUBIN URINE	0	PNEUMO (SYNFLORIX)
BLOOD URINE PRESENT	0	PNEUMO (SYNFLORIX)
GLUCOSE URINE ABSENT	0	PNEUMO (SYNFLORIX)
LYMPHOCYTE PERCENTAGE DECREASED	0	PNEUMO (SYNFLORIX)
MONOCYTE COUNT INCREASED	0	PNEUMO (SYNFLORIX)
PLATELET COUNT INCREASED	0	PNEUMO (SYNFLORIX)
RED BLOOD CELLS URINE NEGATIVE	0	PNEUMO (SYNFLORIX)
UROBILINOGEN URINE	0	PNEUMO (SYNFLORIX)
BLOOD CREATININE	0	PNEUMO (SYNFLORIX)
C-REACTIVE PROTEIN	0	PNEUMO (SYNFLORIX)
HAEMATOCRIT DECREASED	0	PNEUMO (SYNFLORIX)
MEAN CELL HAEMOGLOBIN CONCENTRATION NORMAL	0	PNEUMO (SYNFLORIX)
MONOCYTE PERCENTAGE	0	PNEUMO (SYNFLORIX)
PROCALCITONIN	0	PNEUMO (SYNFLORIX)
SPECIFIC GRAVITY URINE NORMAL	0	PNEUMO (SYNFLORIX)
VACCINATION SITE OEDEMA	0	PNEUMO (SYNFLORIX)
BEHAVIOUR DISORDER	0	PNEUMO (SYNFLORIX)
PYREXIA	0	PNEUMO (SYNFLORIX)
DECREASED APPETITE	0	PNEUMO (SYNFLORIX)
RHEUMATOID FACTOR INCREASED	0	PNEUMO (SYNFLORIX)
GAIT INABILITY	0	PNEUMO (SYNFLORIX)
TEARFULNESS	0	PNEUMO (SYNFLORIX)
GENERAL PHYSICAL HEALTH DETERIORATION	0	PNEUMO (SYNFLORIX)
VOMITING	0	PNEUMO (SYNFLORIX)
IRRITABILITY	0	PNEUMO (SYNFLORIX)
WEIGHT DECREASED	0	PNEUMO (SYNFLORIX)
DECREASED APPETITE	0	PNEUMO (SYNFLORIX)
MICTURITION DISORDER	0	PNEUMO (SYNFLORIX)
PYREXIA	0	PNEUMO (SYNFLORIX)
APNOEA	1	PNEUMO (SYNFLORIX)
NASAL INFLAMMATION	1	PNEUMO (SYNFLORIX)
C-REACTIVE PROTEIN INCREASED	1	PNEUMO (SYNFLORIX)
PO2 INCREASED	1	PNEUMO (SYNFLORIX)
CYANOSIS	1	PNEUMO (SYNFLORIX)
PHARYNGITIS	1	PNEUMO (SYNFLORIX)
EAR INFECTION	1	PNEUMO (SYNFLORIX)
PYREXIA	1	PNEUMO (SYNFLORIX)
HYPOTONIC-HYPORESPONSIVE EPISODE	1	PNEUMO (SYNFLORIX)
RESTLESSNESS	1	PNEUMO (SYNFLORIX)
ANGIOEDEMA	0	PNEUMO (SYNFLORIX)
SOMNOLENCE	0	PNEUMO (SYNFLORIX)
CONFUSIONAL STATE	0	PNEUMO (SYNFLORIX)
GAZE PALSY	0	PNEUMO (SYNFLORIX)
MUSCLE RIGIDITY	0	PNEUMO (SYNFLORIX)
SEIZURE	0	PNEUMO (SYNFLORIX)
APNOEA	0	PNEUMO (SYNFLORIX)
CRYING	0	PNEUMO (SYNFLORIX)
HYPOTONIC-HYPORESPONSIVE EPISODE	0	PNEUMO (SYNFLORIX)
DYSSTASIA	1	PNEUMO (SYNFLORIX)
ABNORMAL BEHAVIOUR	0	PNEUMO (SYNFLORIX)
BILIRUBIN URINE	0	PNEUMO (SYNFLORIX)
BLOOD SODIUM NORMAL	0	PNEUMO (SYNFLORIX)
DISCOMFORT	0	PNEUMO (SYNFLORIX)
HAEMATOCRIT DECREASED	0	PNEUMO (SYNFLORIX)
INFLAMMATORY MARKER INCREASED	0	PNEUMO (SYNFLORIX)
MEAN CELL HAEMOGLOBIN NORMAL	0	PNEUMO (SYNFLORIX)
MUSCLE TIGHTNESS	0	PNEUMO (SYNFLORIX)
PLATELET DISTRIBUTION WIDTH	0	PNEUMO (SYNFLORIX)
RED BLOOD CELLS URINE NEGATIVE	0	PNEUMO (SYNFLORIX)
SPECIFIC GRAVITY URINE NORMAL	0	PNEUMO (SYNFLORIX)
URINE KETONE BODY ABSENT	0	PNEUMO (SYNFLORIX)
WHITE BLOOD CELLS URINE POSITIVE	0	PNEUMO (SYNFLORIX)
ALANINE AMINOTRANSFERASE NORMAL	0	PNEUMO (SYNFLORIX)
BLOOD CREATININE DECREASED	0	PNEUMO (SYNFLORIX)
BLOOD THYROID STIMULATING HORMONE NORMAL	0	PNEUMO (SYNFLORIX)
ELECTROENCEPHALOGRAM	0	PNEUMO (SYNFLORIX)
HAEMOGLOBIN DECREASED	0	PNEUMO (SYNFLORIX)
IRRITABILITY	0	PNEUMO (SYNFLORIX)
MEAN CELL VOLUME DECREASED	0	PNEUMO (SYNFLORIX)
NEUTROPHIL COUNT INCREASED	0	PNEUMO (SYNFLORIX)
PLATELET-LARGE CELL RATIO	0	PNEUMO (SYNFLORIX)
RED CELL DISTRIBUTION WIDTH	0	PNEUMO (SYNFLORIX)
STRABISMUS	0	PNEUMO (SYNFLORIX)
URINE LEUKOCYTE ESTERASE POSITIVE	0	PNEUMO (SYNFLORIX)
PH URINE NORMAL	0	PNEUMO (SYNFLORIX)
ASPARTATE AMINOTRANSFERASE INCREASED	0	PNEUMO (SYNFLORIX)
BLOOD GLUCOSE NORMAL	0	PNEUMO (SYNFLORIX)
BLOOD URIC ACID	0	PNEUMO (SYNFLORIX)
EOSINOPHIL COUNT INCREASED	0	PNEUMO (SYNFLORIX)
HYPOTONIA	0	PNEUMO (SYNFLORIX)
LYMPHOCYTE COUNT INCREASED	0	PNEUMO (SYNFLORIX)
MEAN PLATELET VOLUME NORMAL	0	PNEUMO (SYNFLORIX)
NEUTROPHIL PERCENTAGE DECREASED	0	PNEUMO (SYNFLORIX)
PROTEIN URINE PRESENT	0	PNEUMO (SYNFLORIX)
RED CELL DISTRIBUTION WIDTH NORMAL	0	PNEUMO (SYNFLORIX)
ULTRASOUND SCAN NORMAL	0	PNEUMO (SYNFLORIX)
UROBILINOGEN URINE INCREASED	0	PNEUMO (SYNFLORIX)
BASOPHIL COUNT NORMAL	0	PNEUMO (SYNFLORIX)
BLOOD MAGNESIUM	0	PNEUMO (SYNFLORIX)
C-REACTIVE PROTEIN	0	PNEUMO (SYNFLORIX)
EOSINOPHIL PERCENTAGE INCREASED	0	PNEUMO (SYNFLORIX)
INFANTILE BACK ARCHING	0	PNEUMO (SYNFLORIX)
LYMPHOCYTE PERCENTAGE	0	PNEUMO (SYNFLORIX)
MONOCYTE COUNT INCREASED	0	PNEUMO (SYNFLORIX)
NITRITE URINE ABSENT	0	PNEUMO (SYNFLORIX)
PYREXIA	0	PNEUMO (SYNFLORIX)
SEIZURE	0	PNEUMO (SYNFLORIX)
URINARY SEDIMENT PRESENT	0	PNEUMO (SYNFLORIX)
VOMITING	0	PNEUMO (SYNFLORIX)
BASOPHIL PERCENTAGE DECREASED	0	PNEUMO (SYNFLORIX)
BLOOD POTASSIUM INCREASED	0	PNEUMO (SYNFLORIX)
CALCIUM IONISED INCREASED	0	PNEUMO (SYNFLORIX)
GLUCOSE URINE ABSENT	0	PNEUMO (SYNFLORIX)
INFLAMMATION	0	PNEUMO (SYNFLORIX)
MEAN CELL HAEMOGLOBIN CONCENTRATION NORMAL	0	PNEUMO (SYNFLORIX)
MONOCYTE PERCENTAGE	0	PNEUMO (SYNFLORIX)
PLATELET COUNT NORMAL	0	PNEUMO (SYNFLORIX)
RED BLOOD CELL COUNT DECREASED	0	PNEUMO (SYNFLORIX)
SOMNOLENCE	0	PNEUMO (SYNFLORIX)
URINE ANALYSIS ABNORMAL	0	PNEUMO (SYNFLORIX)
WHITE BLOOD CELL COUNT INCREASED	0	PNEUMO (SYNFLORIX)
ANXIETY	0	PNEUMO (SYNFLORIX)
RESTLESSNESS	0	PNEUMO (SYNFLORIX)
BODY TEMPERATURE INCREASED	0	PNEUMO (SYNFLORIX)
CRYING	0	PNEUMO (SYNFLORIX)
MUSCLE SPASMS	0	PNEUMO (SYNFLORIX)
PYREXIA	0	PNEUMO (SYNFLORIX)
CHILLS	13	PNEUMO (SYNFLORIX)
SALIVARY HYPERSECRETION	13	PNEUMO (SYNFLORIX)
FEBRILE CONVULSION	13	PNEUMO (SYNFLORIX)
SEIZURE	13	PNEUMO (SYNFLORIX)
HYPOTONIA	13	PNEUMO (SYNFLORIX)
PHARYNGITIS	13	PNEUMO (SYNFLORIX)
PYREXIA	13	PNEUMO (SYNFLORIX)
ABDOMINAL DISTENSION	0	PNEUMO (SYNFLORIX)
CRYING	0	PNEUMO (SYNFLORIX)
INJECTION SITE REACTION	0	PNEUMO (SYNFLORIX)
PYREXIA	0	PNEUMO (SYNFLORIX)
RESTLESSNESS	0	PNEUMO (SYNFLORIX)
CRYING	0	PNEUMO (SYNFLORIX)
POOR FEEDING INFANT	0	PNEUMO (SYNFLORIX)
VACCINATION SITE WARMTH	0	PNEUMO (SYNFLORIX)
FOOD AVERSION	0	PNEUMO (SYNFLORIX)
RASH	0	PNEUMO (SYNFLORIX)
HYPERSENSITIVITY	0	PNEUMO (SYNFLORIX)
RESTLESSNESS	0	PNEUMO (SYNFLORIX)
HYPOTONIC-HYPORESPONSIVE EPISODE	0	PNEUMO (SYNFLORIX)
URTICARIA	0	PNEUMO (SYNFLORIX)
INJECTION SITE RASH	0	PNEUMO (SYNFLORIX)
VACCINATION SITE ERYTHEMA	0	PNEUMO (SYNFLORIX)
CATARRH	0	PNEUMO (SYNFLORIX)
COUGH	0	PNEUMO (SYNFLORIX)
PNEUMONIA	0	PNEUMO (SYNFLORIX)
PYREXIA	0	PNEUMO (SYNFLORIX)
RASH MACULAR	0	PNEUMO (SYNFLORIX)
UNDERDOSE	0	PNEUMO (SYNFLORIX)
VACCINATION SITE OEDEMA	0	PNEUMO (SYNFLORIX)
HYPOTONIC-HYPORESPONSIVE EPISODE	0	PNEUMO (SYNFLORIX)
LOSS OF CONSCIOUSNESS	0	PNEUMO (SYNFLORIX)
PYREXIA	0	PNEUMO (SYNFLORIX)
CRYING	4	PNEUMO (SYNFLORIX)
PETIT MAL EPILEPSY	4	PNEUMO (SYNFLORIX)
CRYING	0	PNEUMO (SYNFLORIX)
DIARRHOEA	0	PNEUMO (SYNFLORIX)
SEIZURE	0	PNEUMO (SYNFLORIX)
CRYING	0	PNEUMO (SYNFLORIX)
RESTLESSNESS	0	PNEUMO (SYNFLORIX)
GAIT DEVIATION	0	PNEUMO (SYNFLORIX)
VACCINATION SITE PAIN	0	PNEUMO (SYNFLORIX)
MIDDLE INSOMNIA	0	PNEUMO (SYNFLORIX)
POOR QUALITY SLEEP	0	PNEUMO (SYNFLORIX)
PYREXIA	0	PNEUMO (SYNFLORIX)
COUGH	0	PNEUMO (SYNFLORIX)
PYREXIA	0	PNEUMO (SYNFLORIX)
UPPER RESPIRATORY TRACT INFECTION	0	PNEUMO (SYNFLORIX)
ALANINE AMINOTRANSFERASE	1	PNEUMO (SYNFLORIX)
BLOOD BICARBONATE	1	PNEUMO (SYNFLORIX)
BLOOD GLUCOSE	1	PNEUMO (SYNFLORIX)
BLOOD UREA	1	PNEUMO (SYNFLORIX)
EOSINOPHIL PERCENTAGE	1	PNEUMO (SYNFLORIX)
LYMPHOCYTE COUNT	1	PNEUMO (SYNFLORIX)
MEAN PLATELET VOLUME	1	PNEUMO (SYNFLORIX)
NITRITE URINE	1	PNEUMO (SYNFLORIX)
PROCALCITONIN	1	PNEUMO (SYNFLORIX)
SPECIFIC GRAVITY URINE	1	PNEUMO (SYNFLORIX)
WHITE BLOOD CELLS URINE	1	PNEUMO (SYNFLORIX)
ASPARTATE AMINOTRANSFERASE	1	PNEUMO (SYNFLORIX)
BLOOD CALCIUM	1	PNEUMO (SYNFLORIX)
BLOOD PH	1	PNEUMO (SYNFLORIX)
C-REACTIVE PROTEIN	1	PNEUMO (SYNFLORIX)
GLUCOSE URINE	1	PNEUMO (SYNFLORIX)
LYMPHOCYTE PERCENTAGE	1	PNEUMO (SYNFLORIX)
MONOCYTE COUNT	1	PNEUMO (SYNFLORIX)
PCO2	1	PNEUMO (SYNFLORIX)
PROTEIN URINE	1	PNEUMO (SYNFLORIX)
URINARY SEDIMENT	1	PNEUMO (SYNFLORIX)
PH URINE	1	PNEUMO (SYNFLORIX)
BASOPHIL COUNT	1	PNEUMO (SYNFLORIX)
BLOOD CHLORIDE	1	PNEUMO (SYNFLORIX)
BLOOD POTASSIUM	1	PNEUMO (SYNFLORIX)
CHROMATURIA	1	PNEUMO (SYNFLORIX)
HAEMATOCRIT	1	PNEUMO (SYNFLORIX)
MEAN CELL HAEMOGLOBIN	1	PNEUMO (SYNFLORIX)
MONOCYTE PERCENTAGE	1	PNEUMO (SYNFLORIX)
PO2	1	PNEUMO (SYNFLORIX)
RED BLOOD CELL COUNT	1	PNEUMO (SYNFLORIX)
URINE KETONE BODY	1	PNEUMO (SYNFLORIX)
BASOPHIL PERCENTAGE	1	PNEUMO (SYNFLORIX)
BLOOD CREATININE	1	PNEUMO (SYNFLORIX)
BLOOD SMEAR TEST	1	PNEUMO (SYNFLORIX)
ELECTROCARDIOGRAM	1	PNEUMO (SYNFLORIX)
HYPOTONIC-HYPORESPONSIVE EPISODE	1	PNEUMO (SYNFLORIX)
MEAN CELL HAEMOGLOBIN CONCENTRATION	1	PNEUMO (SYNFLORIX)
NEUTROPHIL COUNT	1	PNEUMO (SYNFLORIX)
PLATELET COUNT	1	PNEUMO (SYNFLORIX)
RED BLOOD CELLS URINE	1	PNEUMO (SYNFLORIX)
UROBILINOGEN URINE	1	PNEUMO (SYNFLORIX)
BILIRUBIN URINE	1	PNEUMO (SYNFLORIX)
BLOOD GASES	1	PNEUMO (SYNFLORIX)
BLOOD SODIUM	1	PNEUMO (SYNFLORIX)
EOSINOPHIL COUNT	1	PNEUMO (SYNFLORIX)
LOSS OF CONSCIOUSNESS	1	PNEUMO (SYNFLORIX)
MEAN CELL VOLUME	1	PNEUMO (SYNFLORIX)
NEUTROPHIL PERCENTAGE	1	PNEUMO (SYNFLORIX)
PLATELET-LARGE CELL RATIO	1	PNEUMO (SYNFLORIX)
RED CELL DISTRIBUTION WIDTH	1	PNEUMO (SYNFLORIX)
WHITE BLOOD CELL COUNT	1	PNEUMO (SYNFLORIX)
INJECTION SITE ERYTHEMA	7	PNEUMO (SYNFLORIX)
PYREXIA	7	PNEUMO (SYNFLORIX)
VACCINATION SITE NODULE	7	PNEUMO (SYNFLORIX)
EXTENSIVE SWELLING OF VACCINATED LIMB	0	PNEUMO (SYNFLORIX)
GAIT DISTURBANCE	0	PNEUMO (SYNFLORIX)
INJECTION SITE ERYTHEMA	0	PNEUMO (SYNFLORIX)
PAIN IN EXTREMITY	0	PNEUMO (SYNFLORIX)
VACCINATION SITE OEDEMA	0	PNEUMO (SYNFLORIX)
APATHY	10	PNEUMO (SYNFLORIX)
SEIZURE	10	PNEUMO (SYNFLORIX)
BLOOD LACTATE DEHYDROGENASE INCREASED	10	PNEUMO (SYNFLORIX)
SOMNOLENCE	10	PNEUMO (SYNFLORIX)
C-REACTIVE PROTEIN NORMAL	10	PNEUMO (SYNFLORIX)
TRANSAMINASES INCREASED	10	PNEUMO (SYNFLORIX)
HYPONATRAEMIA	10	PNEUMO (SYNFLORIX)
LOSS OF CONSCIOUSNESS	10	PNEUMO (SYNFLORIX)
ALANINE AMINOTRANSFERASE NORMAL	0	PNEUMO (SYNFLORIX)
BLOOD KETONE BODY ABSENT	0	PNEUMO (SYNFLORIX)
CHROMATURIA	0	PNEUMO (SYNFLORIX)
GLUCOSE URINE ABSENT	0	PNEUMO (SYNFLORIX)
LYMPHOCYTE PERCENTAGE INCREASED	0	PNEUMO (SYNFLORIX)
MONOCYTE COUNT INCREASED	0	PNEUMO (SYNFLORIX)
PLATELET COUNT INCREASED	0	PNEUMO (SYNFLORIX)
RED BLOOD CELL COUNT DECREASED	0	PNEUMO (SYNFLORIX)
URINARY SEDIMENT PRESENT	0	PNEUMO (SYNFLORIX)
WHITE BLOOD CELLS URINE POSITIVE	0	PNEUMO (SYNFLORIX)
BASOPHIL COUNT NORMAL	0	PNEUMO (SYNFLORIX)
BLOOD POTASSIUM NORMAL	0	PNEUMO (SYNFLORIX)
CRYING	0	PNEUMO (SYNFLORIX)
HAEMATOCRIT DECREASED	0	PNEUMO (SYNFLORIX)
MEAN CELL HAEMOGLOBIN CONCENTRATION NORMAL	0	PNEUMO (SYNFLORIX)
MONOCYTE PERCENTAGE INCREASED	0	PNEUMO (SYNFLORIX)
PLATELET DISTRIBUTION WIDTH	0	PNEUMO (SYNFLORIX)
RED BLOOD CELLS URINE NEGATIVE	0	PNEUMO (SYNFLORIX)
UROBILINOGEN URINE	0	PNEUMO (SYNFLORIX)
BASOPHIL PERCENTAGE DECREASED	0	PNEUMO (SYNFLORIX)
BLOOD SMEAR TEST ABNORMAL	0	PNEUMO (SYNFLORIX)
EOSINOPHIL COUNT INCREASED	0	PNEUMO (SYNFLORIX)
HAEMOGLOBIN DECREASED	0	PNEUMO (SYNFLORIX)
MEAN CELL HAEMOGLOBIN NORMAL	0	PNEUMO (SYNFLORIX)
NEUTROPHIL COUNT INCREASED	0	PNEUMO (SYNFLORIX)
PLATELET-LARGE CELL RATIO	0	PNEUMO (SYNFLORIX)
RED BLOOD CELLS URINE POSITIVE	0	PNEUMO (SYNFLORIX)
VITAMIN C NORMAL	0	PNEUMO (SYNFLORIX)
BILIRUBIN URINE	0	PNEUMO (SYNFLORIX)
BLOOD SODIUM NORMAL	0	PNEUMO (SYNFLORIX)
EOSINOPHIL PERCENTAGE	0	PNEUMO (SYNFLORIX)
LYMPHOCYTE COUNT INCREASED	0	PNEUMO (SYNFLORIX)
MEAN CELL VOLUME NORMAL	0	PNEUMO (SYNFLORIX)
NEUTROPHIL PERCENTAGE DECREASED	0	PNEUMO (SYNFLORIX)
PROCALCITONIN	0	PNEUMO (SYNFLORIX)
RED CELL DISTRIBUTION WIDTH NORMAL	0	PNEUMO (SYNFLORIX)
VOMITING	0	PNEUMO (SYNFLORIX)
BLOOD CREATININE DECREASED	0	PNEUMO (SYNFLORIX)
C-REACTIVE PROTEIN NORMAL	0	PNEUMO (SYNFLORIX)
EOSINOPHIL PERCENTAGE INCREASED	0	PNEUMO (SYNFLORIX)
LYMPHOCYTE PERCENTAGE	0	PNEUMO (SYNFLORIX)
MEAN PLATELET VOLUME NORMAL	0	PNEUMO (SYNFLORIX)
NITRITE URINE ABSENT	0	PNEUMO (SYNFLORIX)
PROTEIN URINE ABSENT	0	PNEUMO (SYNFLORIX)
SPECIFIC GRAVITY URINE DECREASED	0	PNEUMO (SYNFLORIX)
WHITE BLOOD CELL COUNT INCREASED	0	PNEUMO (SYNFLORIX)
PYREXIA	0	PNEUMO (SYNFLORIX)
AUSCULTATION	2	PNEUMO (SYNFLORIX)
RASH MACULAR	2	PNEUMO (SYNFLORIX)
DECREASED APPETITE	2	PNEUMO (SYNFLORIX)
DIARRHOEA	2	PNEUMO (SYNFLORIX)
ERYTHEMA	2	PNEUMO (SYNFLORIX)
PYREXIA	2	PNEUMO (SYNFLORIX)
ENCEPHALOPATHY	11	PNEUMO (SYNFLORIX)
SEIZURE	11	PNEUMO (SYNFLORIX)
ADENOVIRUS TEST POSITIVE	0	PNEUMO (SYNFLORIX)
INFLAMMATORY MARKER DECREASED	0	PNEUMO (SYNFLORIX)
URINE ANALYSIS NORMAL	0	PNEUMO (SYNFLORIX)
CRYING	0	PNEUMO (SYNFLORIX)
IRRITABILITY	0	PNEUMO (SYNFLORIX)
DECREASED APPETITE	0	PNEUMO (SYNFLORIX)
RESTLESSNESS	0	PNEUMO (SYNFLORIX)
GASTROENTERITIS	0	PNEUMO (SYNFLORIX)
ROTAVIRUS TEST POSITIVE	0	PNEUMO (SYNFLORIX)
HYPERSOMNIA	0	PNEUMO (SYNFLORIX)
ULTRASOUND ABDOMEN NORMAL	0	PNEUMO (SYNFLORIX)
AUSCULTATION	2	PNEUMO (SYNFLORIX)
RASH	2	PNEUMO (SYNFLORIX)
DECREASED APPETITE	2	PNEUMO (SYNFLORIX)
RASH MACULAR	2	PNEUMO (SYNFLORIX)
DIARRHOEA	2	PNEUMO (SYNFLORIX)
SKIN LESION	2	PNEUMO (SYNFLORIX)
ERYTHEMA	2	PNEUMO (SYNFLORIX)
PYREXIA	2	PNEUMO (SYNFLORIX)
DIARRHOEA	1	PNEUMO (SYNFLORIX)
PETECHIAE	1	PNEUMO (SYNFLORIX)
PYREXIA	1	PNEUMO (SYNFLORIX)
VACCINATION SITE REACTION	1	PNEUMO (SYNFLORIX)
PALLOR	3	PNEUMO (SYNFLORIX)
PYREXIA	3	PNEUMO (SYNFLORIX)
RESTLESSNESS	3	PNEUMO (SYNFLORIX)
PARTIAL SEIZURES	11	PNEUMO (SYNFLORIX)
PYREXIA	11	PNEUMO (SYNFLORIX)
SEIZURE	11	PNEUMO (SYNFLORIX)
ALTERED STATE OF CONSCIOUSNESS	3	PNEUMO (SYNFLORIX)
PNEUMONIA	3	PNEUMO (SYNFLORIX)
PYREXIA	3	PNEUMO (SYNFLORIX)
UPPER RESPIRATORY TRACT INFECTION	3	PNEUMO (SYNFLORIX)
INJECTED LIMB MOBILITY DECREASED	0	PNEUMO (SYNFLORIX)
PRODUCT ADMINISTERED TO PATIENT OF INAPPROPRIATE AGE	0	PNEUMO (SYNFLORIX)
PYREXIA	0	PNEUMO (SYNFLORIX)
VACCINATION SITE PAIN	0	PNEUMO (SYNFLORIX)
VACCINATION SITE PAPULE	0	PNEUMO (SYNFLORIX)
CRYING	0	PNEUMO (SYNFLORIX)
PYREXIA	0	PNEUMO (SYNFLORIX)
RESPIRATION ABNORMAL	0	PNEUMO (SYNFLORIX)
RESTLESSNESS	0	PNEUMO (SYNFLORIX)
LARYNGITIS	4	PNEUMO (SYNFLORIX)
PYREXIA	4	PNEUMO (SYNFLORIX)
CRYING	0	PNEUMO (SYNFLORIX)
RESTLESSNESS	0	PNEUMO (SYNFLORIX)
DECREASED ACTIVITY	0	PNEUMO (SYNFLORIX)
DECREASED INTEREST	0	PNEUMO (SYNFLORIX)
DEPRESSED MOOD	0	PNEUMO (SYNFLORIX)
PRODUCT ADMINISTERED TO PATIENT OF INAPPROPRIATE AGE	0	PNEUMO (SYNFLORIX)
SLEEP DEFICIT	0	PNEUMO (SYNFLORIX)
PYREXIA	8	PNEUMO (SYNFLORIX)
RASH	8	PNEUMO (SYNFLORIX)
RASH MORBILLIFORM	8	PNEUMO (SYNFLORIX)
UPPER RESPIRATORY TRACT INFECTION	8	PNEUMO (SYNFLORIX)
ASTHENIA	2	PNEUMO (SYNFLORIX)
HYPOTONIA	2	PNEUMO (SYNFLORIX)
INJECTED LIMB MOBILITY DECREASED	2	PNEUMO (SYNFLORIX)
PYREXIA	2	PNEUMO (SYNFLORIX)
VACCINATION SITE PAIN	2	PNEUMO (SYNFLORIX)
ASTHENIA	3	PNEUMO (SYNFLORIX)
PYREXIA	3	PNEUMO (SYNFLORIX)
GAIT DISTURBANCE	3	PNEUMO (SYNFLORIX)
RASH RUBELLIFORM	3	PNEUMO (SYNFLORIX)
INFLAMMATION	3	PNEUMO (SYNFLORIX)
VACCINATION SITE NODULE	3	PNEUMO (SYNFLORIX)
INJECTION SITE ERYTHEMA	3	PNEUMO (SYNFLORIX)
VACCINATION SITE WARMTH	3	PNEUMO (SYNFLORIX)
INJECTION SITE INDURATION	3	PNEUMO (SYNFLORIX)
CATARRH	3	PNEUMO (SYNFLORIX)
COUGH	3	PNEUMO (SYNFLORIX)
PNEUMONIA	3	PNEUMO (SYNFLORIX)
PYREXIA	3	PNEUMO (SYNFLORIX)
RHINORRHOEA	3	PNEUMO (SYNFLORIX)
EYE MOVEMENT DISORDER	4	PNEUMO (SYNFLORIX)
PYREXIA	4	PNEUMO (SYNFLORIX)
FEBRILE CONVULSION	4	PNEUMO (SYNFLORIX)
FOAMING AT MOUTH	4	PNEUMO (SYNFLORIX)
HYPOTONIA	4	PNEUMO (SYNFLORIX)
LIVIDITY	4	PNEUMO (SYNFLORIX)
CRYING	0	PNEUMO (SYNFLORIX)
DEPRESSED LEVEL OF CONSCIOUSNESS	0	PNEUMO (SYNFLORIX)
HYPOTONIA	0	PNEUMO (SYNFLORIX)
INJECTION SITE ERYTHEMA	0	PNEUMO (SYNFLORIX)
IRRITABILITY	0	PNEUMO (SYNFLORIX)
PYREXIA	0	PNEUMO (SYNFLORIX)
CRYING	0	PNEUMO (SYNFLORIX)
PYREXIA	0	PNEUMO (SYNFLORIX)
RESTLESSNESS	0	PNEUMO (SYNFLORIX)
SCREAMING	0	PNEUMO (SYNFLORIX)
CYANOSIS	0	PNEUMO (SYNFLORIX)
LIVIDITY	0	PNEUMO (SYNFLORIX)
PRODUCT ADMINISTERED TO PATIENT OF INAPPROPRIATE AGE	0	PNEUMO (SYNFLORIX)
CRYING	0	PNEUMO (SYNFLORIX)
INSOMNIA	0	PNEUMO (SYNFLORIX)
PYREXIA	0	PNEUMO (SYNFLORIX)
RESTLESSNESS	0	PNEUMO (SYNFLORIX)
COUGH	0	PNEUMO (SYNFLORIX)
UPPER RESPIRATORY TRACT INFECTION	0	PNEUMO (SYNFLORIX)
GASTROINTESTINAL INFECTION	0	PNEUMO (SYNFLORIX)
PHARYNGEAL ERYTHEMA	0	PNEUMO (SYNFLORIX)
POOR QUALITY SLEEP	0	PNEUMO (SYNFLORIX)
PYREXIA	0	PNEUMO (SYNFLORIX)
ECCHYMOSIS	4	PNEUMO (SYNFLORIX)
THROMBOCYTOPENIA	4	PNEUMO (SYNFLORIX)
EXANTHEMA SUBITUM	4	PNEUMO (SYNFLORIX)
PLATELET COUNT DECREASED	4	PNEUMO (SYNFLORIX)
PYREXIA	4	PNEUMO (SYNFLORIX)
RASH RUBELLIFORM	4	PNEUMO (SYNFLORIX)
EYELID OEDEMA	0	PNEUMO (SYNFLORIX)
FACE OEDEMA	0	PNEUMO (SYNFLORIX)
PYREXIA	0	PNEUMO (SYNFLORIX)
ANXIETY	0	PNEUMO (SYNFLORIX)
CRYING	0	PNEUMO (SYNFLORIX)
APPETITE DISORDER	4	PNEUMO (SYNFLORIX)
HYPERTRANSAMINASAEMIA	4	PNEUMO (SYNFLORIX)
APNOEA	1	PNEUMO (SYNFLORIX)
RESTLESSNESS	1	PNEUMO (SYNFLORIX)
CRYING	1	PNEUMO (SYNFLORIX)
HYPERTONIA	1	PNEUMO (SYNFLORIX)
HYPOTONIC-HYPORESPONSIVE EPISODE	1	PNEUMO (SYNFLORIX)
LOSS OF CONSCIOUSNESS	1	PNEUMO (SYNFLORIX)
ALANINE AMINOTRANSFERASE	0	PNEUMO (SYNFLORIX)
FULL BLOOD COUNT ABNORMAL	0	PNEUMO (SYNFLORIX)
IRON DEFICIENCY	0	PNEUMO (SYNFLORIX)
RESTLESSNESS	0	PNEUMO (SYNFLORIX)
ASPARTATE AMINOTRANSFERASE	0	PNEUMO (SYNFLORIX)
HYPERSENSITIVITY	0	PNEUMO (SYNFLORIX)
LIVEDO RETICULARIS	0	PNEUMO (SYNFLORIX)
URINE ANALYSIS	0	PNEUMO (SYNFLORIX)
BLOOD CREATININE	0	PNEUMO (SYNFLORIX)
INJECTION SITE ERYTHEMA	0	PNEUMO (SYNFLORIX)
LIVIDITY	0	PNEUMO (SYNFLORIX)
VACCINATION SITE DISCOLOURATION	0	PNEUMO (SYNFLORIX)
BLOOD ELECTROLYTES ABNORMAL	0	PNEUMO (SYNFLORIX)
INJECTION SITE RASH	0	PNEUMO (SYNFLORIX)
RASH	0	PNEUMO (SYNFLORIX)
BLOOD GLUCOSE	0	PNEUMO (SYNFLORIX)
INJECTION SITE REACTION	0	PNEUMO (SYNFLORIX)
RASH MACULAR	0	PNEUMO (SYNFLORIX)
CRYING	1	PNEUMO (SYNFLORIX)
CRYING	4	PNEUMO (SYNFLORIX)
HYPERAESTHESIA	4	PNEUMO (SYNFLORIX)
PYREXIA	4	PNEUMO (SYNFLORIX)
RESTLESSNESS	4	PNEUMO (SYNFLORIX)
FEBRILE CONVULSION	0	PNEUMO (SYNFLORIX)
PYREXIA	0	PNEUMO (SYNFLORIX)
PYREXIA	5	PNEUMO (SYNFLORIX)
APNOEA	0	PNEUMO (SYNFLORIX)
CRYING	0	PNEUMO (SYNFLORIX)
GENERALISED TONIC-CLONIC SEIZURE	0	PNEUMO (SYNFLORIX)
PRODUCT ADMINISTERED TO PATIENT OF INAPPROPRIATE AGE	0	PNEUMO (SYNFLORIX)
SEIZURE	0	PNEUMO (SYNFLORIX)
HYPOTONIC-HYPORESPONSIVE EPISODE	9	PNEUMO (SYNFLORIX)
SOMNOLENCE	9	PNEUMO (SYNFLORIX)
LOSS OF CONSCIOUSNESS	9	PNEUMO (SYNFLORIX)
VOMITING	9	PNEUMO (SYNFLORIX)
PALLOR	9	PNEUMO (SYNFLORIX)
PYREXIA	9	PNEUMO (SYNFLORIX)
SEIZURE	9	PNEUMO (SYNFLORIX)
DECREASED APPETITE	0	PNEUMO (SYNFLORIX)
OLIGURIA	0	PNEUMO (SYNFLORIX)
PYREXIA	0	PNEUMO (SYNFLORIX)
LOSS OF CONSCIOUSNESS	12	PNEUMO (SYNFLORIX)
PYREXIA	12	PNEUMO (SYNFLORIX)
HYPERTONIA	5	PNEUMO (SYNFLORIX)
PYREXIA	5	PNEUMO (SYNFLORIX)
CRYING	0	PNEUMO (SYNFLORIX)
VACCINATION SITE ERYTHEMA	0	PNEUMO (SYNFLORIX)
VACCINATION SITE OEDEMA	0	PNEUMO (SYNFLORIX)
VACCINATION SITE REACTION	0	PNEUMO (SYNFLORIX)
FEBRILE CONVULSION	1	PNEUMO (SYNFLORIX)
MUSCULOSKELETAL STIFFNESS	1	PNEUMO (SYNFLORIX)
PYREXIA	1	PNEUMO (SYNFLORIX)
SCREAMING	1	PNEUMO (SYNFLORIX)
TEARFULNESS	1	PNEUMO (SYNFLORIX)
GAZE PALSY	0	PNEUMO (SYNFLORIX)
SEIZURE	0	PNEUMO (SYNFLORIX)
HYPERTONIA	0	PNEUMO (SYNFLORIX)
HYPOTONIA	0	PNEUMO (SYNFLORIX)
LOSS OF CONSCIOUSNESS	0	PNEUMO (SYNFLORIX)
PYREXIA	0	PNEUMO (SYNFLORIX)
GAZE PALSY	0	PNEUMO (SYNFLORIX)
SEIZURE	0	PNEUMO (SYNFLORIX)
HYPERTONIA	0	PNEUMO (SYNFLORIX)
HYPOTONIA	0	PNEUMO (SYNFLORIX)
LOSS OF CONSCIOUSNESS	0	PNEUMO (SYNFLORIX)
PYREXIA	0	PNEUMO (SYNFLORIX)
ERYTHEMA MULTIFORME	0	PNEUMO (SYNFLORIX)
FEBRILE CONVULSION	0	PNEUMO (SYNFLORIX)
HYPERSENSITIVITY	0	PNEUMO (SYNFLORIX)
PRODUCT ADMINISTERED TO PATIENT OF INAPPROPRIATE AGE	0	PNEUMO (SYNFLORIX)
PYREXIA	0	PNEUMO (SYNFLORIX)
C-REACTIVE PROTEIN INCREASED	1	PNEUMO (SYNFLORIX)
CRYING	1	PNEUMO (SYNFLORIX)
DECREASED APPETITE	1	PNEUMO (SYNFLORIX)
DIARRHOEA	1	PNEUMO (SYNFLORIX)
RESTLESSNESS	1	PNEUMO (SYNFLORIX)
DEHYDRATION	7	PNEUMO (SYNFLORIX)
DIARRHOEA	7	PNEUMO (SYNFLORIX)
RASH RUBELLIFORM	7	PNEUMO (SYNFLORIX)
OEDEMA PERIPHERAL	7	PNEUMO (SYNFLORIX)
RASH MACULAR	7	PNEUMO (SYNFLORIX)
PETECHIAE	7	PNEUMO (SYNFLORIX)
SKIN DISCOLOURATION	7	PNEUMO (SYNFLORIX)
PRURITUS	7	PNEUMO (SYNFLORIX)
URTICARIA	7	PNEUMO (SYNFLORIX)
PYREXIA	7	PNEUMO (SYNFLORIX)
RASH	7	PNEUMO (SYNFLORIX)
CRYING	0	PNEUMO (SYNFLORIX)
FAECAL VOLUME INCREASED	0	PNEUMO (SYNFLORIX)
HYPOTONIC-HYPORESPONSIVE EPISODE	0	PNEUMO (SYNFLORIX)
BODY TEMPERATURE FLUCTUATION	4	PNEUMO (SYNFLORIX)
DIARRHOEA HAEMORRHAGIC	4	PNEUMO (SYNFLORIX)
PYREXIA	4	PNEUMO (SYNFLORIX)
APNOEA	0	PNEUMO (SYNFLORIX)
CATARRH	0	PNEUMO (SYNFLORIX)
CHOKING	0	PNEUMO (SYNFLORIX)
INCREASED UPPER AIRWAY SECRETION	0	PNEUMO (SYNFLORIX)
PYREXIA	0	PNEUMO (SYNFLORIX)
LOWER GASTROINTESTINAL HAEMORRHAGE	0	PNEUMO (SYNFLORIX)
NAUSEA	0	PNEUMO (SYNFLORIX)
VOMITING	0	PNEUMO (SYNFLORIX)
CATARRH	0	PNEUMO (SYNFLORIX)
RASH MACULO-PAPULAR	0	PNEUMO (SYNFLORIX)
COUGH	0	PNEUMO (SYNFLORIX)
RASH MORBILLIFORM	0	PNEUMO (SYNFLORIX)
HAEMORRHAGIC DIATHESIS	0	PNEUMO (SYNFLORIX)
RASH PAPULAR	0	PNEUMO (SYNFLORIX)
PYREXIA	0	PNEUMO (SYNFLORIX)
RASH	0	PNEUMO (SYNFLORIX)
PYREXIA	5	PNEUMO (SYNFLORIX)
RASH PAPULAR	5	PNEUMO (SYNFLORIX)
ABNORMAL BEHAVIOUR	0	PNEUMO (SYNFLORIX)
CRYING	0	PNEUMO (SYNFLORIX)
HYPOTONIA	0	PNEUMO (SYNFLORIX)
HYPOTONIC-HYPORESPONSIVE EPISODE	0	PNEUMO (SYNFLORIX)
PALLOR	0	PNEUMO (SYNFLORIX)
APNOEA	0	PNEUMO (SYNFLORIX)
TREMOR	0	PNEUMO (SYNFLORIX)
CYANOSIS	0	PNEUMO (SYNFLORIX)
HYPOTONIC-HYPORESPONSIVE EPISODE	0	PNEUMO (SYNFLORIX)
PALLOR	0	PNEUMO (SYNFLORIX)
SEIZURE	0	PNEUMO (SYNFLORIX)
DECREASED ACTIVITY	4	PNEUMO (SYNFLORIX)
SOMNOLENCE	4	PNEUMO (SYNFLORIX)
FOOD ALLERGY	0	PNEUMO (SYNFLORIX)
PYREXIA	0	PNEUMO (SYNFLORIX)
RASH	0	PNEUMO (SYNFLORIX)
VIRAL INFECTION	0	PNEUMO (SYNFLORIX)
COVID-19	3	PNEUMO (SYNFLORIX)
PNEUMONIA	3	PNEUMO (SYNFLORIX)
PYREXIA	3	PNEUMO (SYNFLORIX)
SARS-COV-2 TEST POSITIVE	3	PNEUMO (SYNFLORIX)
CRYING	13	PNEUMO (SYNFLORIX)
HYPOTONIC-HYPORESPONSIVE EPISODE	13	PNEUMO (SYNFLORIX)
DECREASED APPETITE	13	PNEUMO (SYNFLORIX)
RESTLESSNESS	13	PNEUMO (SYNFLORIX)
DIARRHOEA	13	PNEUMO (SYNFLORIX)
SCREAMING	13	PNEUMO (SYNFLORIX)
DYSKINESIA	13	PNEUMO (SYNFLORIX)
EXTREMITY CONTRACTURE	13	PNEUMO (SYNFLORIX)
FEELING ABNORMAL	0	PNEUMO (SYNFLORIX)
INCORRECT DOSE ADMINISTERED	0	PNEUMO (SYNFLORIX)
MUSCULOSKELETAL STIFFNESS	0	PNEUMO (SYNFLORIX)
SEIZURE	0	PNEUMO (SYNFLORIX)
TREMOR	0	PNEUMO (SYNFLORIX)
APATHY	0	PNEUMO (SYNFLORIX)
ESCHERICHIA TEST POSITIVE	0	PNEUMO (SYNFLORIX)
MAGNETIC RESONANCE IMAGING HEAD	0	PNEUMO (SYNFLORIX)
PHARYNGEAL SWELLING	0	PNEUMO (SYNFLORIX)
STERTOR	0	PNEUMO (SYNFLORIX)
CRYING	0	PNEUMO (SYNFLORIX)
EYE OEDEMA	0	PNEUMO (SYNFLORIX)
OEDEMA PERIPHERAL	0	PNEUMO (SYNFLORIX)
PLEOCYTOSIS	0	PNEUMO (SYNFLORIX)
VOMITING	0	PNEUMO (SYNFLORIX)
DIARRHOEA	0	PNEUMO (SYNFLORIX)
GENERALISED TONIC-CLONIC SEIZURE	0	PNEUMO (SYNFLORIX)
ORAL DISCHARGE	0	PNEUMO (SYNFLORIX)
PYREXIA	0	PNEUMO (SYNFLORIX)
WHITE BLOOD CELL COUNT INCREASED	0	PNEUMO (SYNFLORIX)
ELECTROENCEPHALOGRAM NORMAL	0	PNEUMO (SYNFLORIX)
HYPERTONIA	0	PNEUMO (SYNFLORIX)
PALLOR	0	PNEUMO (SYNFLORIX)
SEIZURE	0	PNEUMO (SYNFLORIX)
ENCEPHALOPATHY	0	PNEUMO (SYNFLORIX)
LEUKOCYTOSIS	0	PNEUMO (SYNFLORIX)
PHARYNGEAL ERYTHEMA	0	PNEUMO (SYNFLORIX)
SOMNOLENCE	0	PNEUMO (SYNFLORIX)
COVID-19	0	PNEUMO (SYNFLORIX)
CRYING	0	PNEUMO (SYNFLORIX)
RESTLESSNESS	0	PNEUMO (SYNFLORIX)
SARS-COV-2 TEST POSITIVE	0	PNEUMO (SYNFLORIX)
BALANCE DISORDER	0	PNEUMO (SYNFLORIX)
BODY TEMPERATURE INCREASED	0	PNEUMO (SYNFLORIX)
CRYING	0	PNEUMO (SYNFLORIX)
SCREAMING	0	PNEUMO (SYNFLORIX)
COUGH	4	PNEUMO (SYNFLORIX)
DIARRHOEA	4	PNEUMO (SYNFLORIX)
PYREXIA	4	PNEUMO (SYNFLORIX)
APNOEA	0	PNEUMO (SYNFLORIX)
CATARRH	0	PNEUMO (SYNFLORIX)
CHOKING	0	PNEUMO (SYNFLORIX)
PYREXIA	0	PNEUMO (SYNFLORIX)
BRACHIAL PLEXOPATHY	0	PNEUMO (SYNFLORIX)
PRODUCT ADMINISTERED TO PATIENT OF INAPPROPRIATE AGE	0	PNEUMO (SYNFLORIX)
CAFE AU LAIT SPOTS	0	PNEUMO (SYNFLORIX)
RESTLESSNESS	0	PNEUMO (SYNFLORIX)
HYPOTONIA	0	PNEUMO (SYNFLORIX)
UPPER MOTOR NEURONE LESION	0	PNEUMO (SYNFLORIX)
INCORRECT ROUTE OF PRODUCT ADMINISTRATION	0	PNEUMO (SYNFLORIX)
PARESIS	0	PNEUMO (SYNFLORIX)
CRYING	0	PNEUMO (SYNFLORIX)
APNOEA	0	PNEUMO (SYNFLORIX)
CYANOSIS	0	PNEUMO (SYNFLORIX)
VACCINATION SITE INFLAMMATION	0	PNEUMO (SYNFLORIX)
VACCINATION SITE OEDEMA	0	PNEUMO (SYNFLORIX)
PYREXIA	1	PNEUMO (SYNFLORIX)
APNOEA	0	PNEUMO (SYNFLORIX)
LOSS OF CONSCIOUSNESS	0	PNEUMO (SYNFLORIX)
DECREASED APPETITE	0	PNEUMO (SYNFLORIX)
SOMNOLENCE	0	PNEUMO (SYNFLORIX)
HYPOAESTHESIA	0	PNEUMO (SYNFLORIX)
TREMOR	0	PNEUMO (SYNFLORIX)
HYPOTONIA	0	PNEUMO (SYNFLORIX)
HYPOTONIC-HYPORESPONSIVE EPISODE	0	PNEUMO (SYNFLORIX)
CHOKING	0	PNEUMO (SYNFLORIX)
CRYING	0	PNEUMO (SYNFLORIX)
PYREXIA	0	PNEUMO (SYNFLORIX)
RESTLESSNESS	0	PNEUMO (SYNFLORIX)
SALIVARY HYPERSECRETION	0	PNEUMO (SYNFLORIX)
SEIZURE	0	PNEUMO (SYNFLORIX)
CRYING	0	PNEUMO (SYNFLORIX)
PALLOR	0	PNEUMO (SYNFLORIX)
PRODUCT ADMINISTERED TO PATIENT OF INAPPROPRIATE AGE	0	PNEUMO (SYNFLORIX)
RESTLESSNESS	0	PNEUMO (SYNFLORIX)
VOMITING	0	PNEUMO (SYNFLORIX)
ALTERED STATE OF CONSCIOUSNESS	1	PNEUMO (SYNFLORIX)
PALLOR	1	PNEUMO (SYNFLORIX)
APNOEA	1	PNEUMO (SYNFLORIX)
SOMNOLENCE	1	PNEUMO (SYNFLORIX)
BODY TEMPERATURE INCREASED	1	PNEUMO (SYNFLORIX)
CRYING	1	PNEUMO (SYNFLORIX)
LOSS OF CONSCIOUSNESS	1	PNEUMO (SYNFLORIX)
INJECTION SITE PRURITUS	633	PNEUMO (SYNFLORIX)
SKIN WOUND	633	PNEUMO (SYNFLORIX)
VACCINATION SITE NODULE	633	PNEUMO (SYNFLORIX)
VACCINATION SITE WARMTH	633	PNEUMO (SYNFLORIX)
APNOEA	0	PNEUMO (SYNFLORIX)
HYPOTONIA	0	PNEUMO (SYNFLORIX)
HYPOTONIC-HYPORESPONSIVE EPISODE	0	PNEUMO (SYNFLORIX)
PALLOR	0	PNEUMO (SYNFLORIX)
DECREASED APPETITE	0	PNEUMO (SYNFLORIX)
VIRAL INFECTION	0	PNEUMO (SYNFLORIX)
ERYTHEMA	0	PNEUMO (SYNFLORIX)
EXANTHEMA SUBITUM	0	PNEUMO (SYNFLORIX)
PYREXIA	0	PNEUMO (SYNFLORIX)
TEARFULNESS	0	PNEUMO (SYNFLORIX)
BODY TEMPERATURE INCREASED	9	PNEUMO (SYNFLORIX)
HYPERSENSITIVITY	9	PNEUMO (SYNFLORIX)
RASH ERYTHEMATOUS	9	PNEUMO (SYNFLORIX)
VIRAL INFECTION	9	PNEUMO (SYNFLORIX)
C-REACTIVE PROTEIN ABNORMAL	9	PNEUMO (SYNFLORIX)
CATARRH	9	PNEUMO (SYNFLORIX)
DERMATITIS ATOPIC	9	PNEUMO (SYNFLORIX)
PYREXIA	9	PNEUMO (SYNFLORIX)
ADENOVIRUS INFECTION	3	PNEUMO (SYNFLORIX)
CRYING	3	PNEUMO (SYNFLORIX)
RESTLESSNESS	3	PNEUMO (SYNFLORIX)
APHTHOUS ULCER	9	PNEUMO (SYNFLORIX)
HYPERSENSITIVITY	9	PNEUMO (SYNFLORIX)
PYREXIA	9	PNEUMO (SYNFLORIX)
RASH	9	PNEUMO (SYNFLORIX)
CRYING	0	PNEUMO (SYNFLORIX)
RESTLESSNESS	0	PNEUMO (SYNFLORIX)
BODY TEMPERATURE INCREASED	0	PNEUMO (SYNFLORIX)
ANAPHYLACTIC SHOCK	0	PNEUMO (SYNFLORIX)
URTICARIA	0	PNEUMO (SYNFLORIX)
APNOEA	0	PNEUMO (SYNFLORIX)
RESTLESSNESS	0	PNEUMO (SYNFLORIX)
PETECHIAE	0	PNEUMO (SYNFLORIX)
RASH	0	PNEUMO (SYNFLORIX)
DECREASED APPETITE	0	PNEUMO (SYNFLORIX)
PYREXIA	0	PNEUMO (SYNFLORIX)
BODY TEMPERATURE INCREASED	0	PNEUMO (SYNFLORIX)
DIARRHOEA	0	PNEUMO (SYNFLORIX)
FOOD AVERSION	0	PNEUMO (SYNFLORIX)
VOMITING	0	PNEUMO (SYNFLORIX)
HYPOTONIC-HYPORESPONSIVE EPISODE	0	PNEUMO (SYNFLORIX)
VACCINATION SITE ERYTHEMA	0	PNEUMO (SYNFLORIX)
VACCINATION SITE OEDEMA	0	PNEUMO (SYNFLORIX)
EXPIRED PRODUCT ADMINISTERED	0	PNEUMO (SYNFLORIX)
PRODUCT ADMINISTERED TO PATIENT OF INAPPROPRIATE AGE	0	PNEUMO (SYNFLORIX)
PYREXIA	0	PNEUMO (SYNFLORIX)
URINARY TRACT INFECTION	0	PNEUMO (SYNFLORIX)
CRYING	0	PNEUMO (SYNFLORIX)
VACCINATION SITE ERYTHEMA	0	PNEUMO (SYNFLORIX)
VACCINATION SITE OEDEMA	0	PNEUMO (SYNFLORIX)
APNOEA	2	PNEUMO (SYNFLORIX)
DYSPNOEA	2	PNEUMO (SYNFLORIX)
HYPOTONIC-HYPORESPONSIVE EPISODE	2	PNEUMO (SYNFLORIX)
PALLOR	0	PNEUMO (SYNFLORIX)
VOMITING	0	PNEUMO (SYNFLORIX)
APNOEA	0	PNEUMO (SYNFLORIX)
ERYTHEMA	0	PNEUMO (SYNFLORIX)
EYE MOVEMENT DISORDER	0	PNEUMO (SYNFLORIX)
HYPOTONIA	0	PNEUMO (SYNFLORIX)
PYREXIA	1	PNEUMO (SYNFLORIX)
CRYING	1	PNEUMO (SYNFLORIX)
FOOD REFUSAL	1	PNEUMO (SYNFLORIX)
HYPOTONIC-HYPORESPONSIVE EPISODE	1	PNEUMO (SYNFLORIX)
INFANT IRRITABILITY	1	PNEUMO (SYNFLORIX)
LOSS OF CONSCIOUSNESS	1	PNEUMO (SYNFLORIX)
CRYING	0	PNEUMO (SYNFLORIX)
GAIT DISTURBANCE	0	PNEUMO (SYNFLORIX)
INJECTION SITE PAIN	0	PNEUMO (SYNFLORIX)
PYREXIA	0	PNEUMO (SYNFLORIX)
ASTHENIA	0	PNEUMO (SYNFLORIX)
VOMITING	0	PNEUMO (SYNFLORIX)
PETECHIAE	1	PNEUMO (SYNFLORIX)
PLATELET COUNT	1	PNEUMO (SYNFLORIX)
PLATELET COUNT DECREASED	1	PNEUMO (SYNFLORIX)
URINARY TRACT INFECTION	1	PNEUMO (SYNFLORIX)
CRYING	1	PNEUMO (SYNFLORIX)
LOSS OF CONSCIOUSNESS	1	PNEUMO (SYNFLORIX)
DECREASED APPETITE	1	PNEUMO (SYNFLORIX)
THIRST DECREASED	1	PNEUMO (SYNFLORIX)
HYPOTONIC-HYPORESPONSIVE EPISODE	1	PNEUMO (SYNFLORIX)
INFANT IRRITABILITY	1	PNEUMO (SYNFLORIX)
IRRITABILITY	1	PNEUMO (SYNFLORIX)
HYPOTONIC-HYPORESPONSIVE EPISODE	0	PNEUMO (SYNFLORIX)
CRYING	0	PNEUMO (SYNFLORIX)
HYPERSOMNIA	0	PNEUMO (SYNFLORIX)
INFANT IRRITABILITY	0	PNEUMO (SYNFLORIX)
INJECTION SITE OEDEMA	0	PNEUMO (SYNFLORIX)
MUSCLE TIGHTNESS	0	PNEUMO (SYNFLORIX)
BRONCHITIS	0	PNEUMO (SYNFLORIX)
PYREXIA	0	PNEUMO (SYNFLORIX)
APNOEA	0	PNEUMO (SYNFLORIX)
HYPOTONIC-HYPORESPONSIVE EPISODE	0	PNEUMO (SYNFLORIX)
ERYTHEMA MULTIFORME	0	PNEUMO (SYNFLORIX)
PRODUCT ADMINISTERED TO PATIENT OF INAPPROPRIATE AGE	0	PNEUMO (SYNFLORIX)
PYREXIA	0	PNEUMO (SYNFLORIX)
HYPOTONIC-HYPORESPONSIVE EPISODE	0	PNEUMO (SYNFLORIX)
LOSS OF CONSCIOUSNESS	0	PNEUMO (SYNFLORIX)
FEBRILE CONVULSION	1	PNEUMO (SYNFLORIX)
PYREXIA	1	PNEUMO (SYNFLORIX)
RESTLESSNESS	1	PNEUMO (SYNFLORIX)
DYSKINESIA	0	PNEUMO (SYNFLORIX)
CRYING	0	PNEUMO (SYNFLORIX)
HYPOTONIC-HYPORESPONSIVE EPISODE	0	PNEUMO (SYNFLORIX)
PYREXIA	0	PNEUMO (SYNFLORIX)
RESTLESSNESS	0	PNEUMO (SYNFLORIX)
INFLAMMATORY MARKER INCREASED	0	PNEUMO (SYNFLORIX)
PYREXIA	0	PNEUMO (SYNFLORIX)
URINARY TRACT INFECTION	0	PNEUMO (SYNFLORIX)
APATHY	0	PNEUMO (SYNFLORIX)
DECREASED APPETITE	0	PNEUMO (SYNFLORIX)
IRRITABILITY	0	PNEUMO (SYNFLORIX)
PYREXIA	0	PNEUMO (SYNFLORIX)
PYREXIA	1	PNEUMO (SYNFLORIX)
FEBRILE CONVULSION	0	PNEUMO (SYNFLORIX)
PYREXIA	0	PNEUMO (SYNFLORIX)
BLOOD SODIUM DECREASED	1	PNEUMO (SYNFLORIX)
HYPERSENSITIVITY	1	PNEUMO (SYNFLORIX)
INFLAMMATORY MARKER INCREASED	1	PNEUMO (SYNFLORIX)
SKIN LESION	1	PNEUMO (SYNFLORIX)
URTICARIA	1	PNEUMO (SYNFLORIX)
INFANT IRRITABILITY	1	PNEUMO (SYNFLORIX)
PYREXIA	1	PNEUMO (SYNFLORIX)
RESTLESSNESS	1	PNEUMO (SYNFLORIX)
SEIZURE	1	PNEUMO (SYNFLORIX)
DECREASED APPETITE	1	PNEUMO (SYNFLORIX)
DEFAECATION DISORDER	1	PNEUMO (SYNFLORIX)
URINE OUTPUT DECREASED	1	PNEUMO (SYNFLORIX)
ABNORMAL BEHAVIOUR	0	PNEUMO (SYNFLORIX)
SOMNOLENCE	0	PNEUMO (SYNFLORIX)
APATHY	0	PNEUMO (SYNFLORIX)
DECREASED APPETITE	0	PNEUMO (SYNFLORIX)
HYPERSOMNIA	0	PNEUMO (SYNFLORIX)
PRODUCT ADMINISTERED TO PATIENT OF INAPPROPRIATE AGE	0	PNEUMO (SYNFLORIX)
DERMATITIS ALLERGIC	7	PNEUMO (SYNFLORIX)
VOMITING	7	PNEUMO (SYNFLORIX)
DIARRHOEA	7	PNEUMO (SYNFLORIX)
HYPERSENSITIVITY	7	PNEUMO (SYNFLORIX)
PYREXIA	7	PNEUMO (SYNFLORIX)
RASH	7	PNEUMO (SYNFLORIX)
PYREXIA	21	PNEUMO (SYNFLORIX)
CRYING	0	PNEUMO (SYNFLORIX)
RESTLESSNESS	0	PNEUMO (SYNFLORIX)
DECREASED APPETITE	0	PNEUMO (SYNFLORIX)
INCORRECT DOSE ADMINISTERED	0	PNEUMO (SYNFLORIX)
PRODUCT ADMINISTERED TO PATIENT OF INAPPROPRIATE AGE	0	PNEUMO (SYNFLORIX)
PYREXIA	0	PNEUMO (SYNFLORIX)
C-REACTIVE PROTEIN INCREASED	2	PNEUMO (SYNFLORIX)
OTITIS MEDIA	2	PNEUMO (SYNFLORIX)
PNEUMONIA	2	PNEUMO (SYNFLORIX)
PYREXIA	2	PNEUMO (SYNFLORIX)
CHOKING	0	PNEUMO (SYNFLORIX)
HYPOTONIA	0	PNEUMO (SYNFLORIX)
HYPOTONIC-HYPORESPONSIVE EPISODE	0	PNEUMO (SYNFLORIX)
PALLOR	0	PNEUMO (SYNFLORIX)
APATHY	0	PNEUMO (SYNFLORIX)
ASTHENIA	0	PNEUMO (SYNFLORIX)
DECREASED APPETITE	0	PNEUMO (SYNFLORIX)
PALLOR	0	PNEUMO (SYNFLORIX)
HYPOTONIC-HYPORESPONSIVE EPISODE	0	PNEUMO (SYNFLORIX)
CRYING	18	PNEUMO (SYNFLORIX)
PYREXIA	18	PNEUMO (SYNFLORIX)
DECREASED APPETITE	18	PNEUMO (SYNFLORIX)
SCREAMING	18	PNEUMO (SYNFLORIX)
DECREASED EYE CONTACT	18	PNEUMO (SYNFLORIX)
UNRESPONSIVE TO STIMULI	18	PNEUMO (SYNFLORIX)
HYPERSOMNIA	18	PNEUMO (SYNFLORIX)
INJECTION SITE INDURATION	18	PNEUMO (SYNFLORIX)
CRYING	0	PNEUMO (SYNFLORIX)
VACCINATION SITE REACTION	0	PNEUMO (SYNFLORIX)
URTICARIA	0	PNEUMO (SYNFLORIX)
ASTHENIA	1	PNEUMO (SYNFLORIX)
LEUKOCYTOSIS	1	PNEUMO (SYNFLORIX)
BACTERIAL INFECTION	1	PNEUMO (SYNFLORIX)
NEUTROPHIL COUNT INCREASED	1	PNEUMO (SYNFLORIX)
C-REACTIVE PROTEIN INCREASED	1	PNEUMO (SYNFLORIX)
NEUTROPHILIA	1	PNEUMO (SYNFLORIX)
CONJUNCTIVITIS	1	PNEUMO (SYNFLORIX)
PYREXIA	1	PNEUMO (SYNFLORIX)
DECREASED APPETITE	1	PNEUMO (SYNFLORIX)
WHITE BLOOD CELL COUNT INCREASED	1	PNEUMO (SYNFLORIX)
DERMATITIS ALLERGIC	0	PNEUMO (SYNFLORIX)
PYREXIA	0	PNEUMO (SYNFLORIX)
HYPERSENSITIVITY	0	PNEUMO (SYNFLORIX)
RASH	0	PNEUMO (SYNFLORIX)
HYPOTONIA	0	PNEUMO (SYNFLORIX)
HYPOTONIC-HYPORESPONSIVE EPISODE	0	PNEUMO (SYNFLORIX)
PALLOR	0	PNEUMO (SYNFLORIX)
CRYING	0	PNEUMO (SYNFLORIX)
INFANT IRRITABILITY	0	PNEUMO (SYNFLORIX)
PYREXIA	0	PNEUMO (SYNFLORIX)
RESTLESSNESS	0	PNEUMO (SYNFLORIX)
APNOEA	9	PNEUMO (SYNFLORIX)
FEBRILE CONVULSION	9	PNEUMO (SYNFLORIX)
HYPOTONIA	9	PNEUMO (SYNFLORIX)
LIVIDITY	9	PNEUMO (SYNFLORIX)
PYREXIA	9	PNEUMO (SYNFLORIX)
ABDOMINAL PAIN	8	PNEUMO (SYNFLORIX)
EYE PAIN	8	PNEUMO (SYNFLORIX)
HEADACHE	8	PNEUMO (SYNFLORIX)
PHOTOPHOBIA	8	PNEUMO (SYNFLORIX)
PYREXIA	8	PNEUMO (SYNFLORIX)
DIARRHOEA	0	PNEUMO (SYNFLORIX)
RASH RUBELLIFORM	0	PNEUMO (SYNFLORIX)
ECCHYMOSIS	0	PNEUMO (SYNFLORIX)
URTICARIA	0	PNEUMO (SYNFLORIX)
INJECTION SITE ERYTHEMA	0	PNEUMO (SYNFLORIX)
VOMITING	0	PNEUMO (SYNFLORIX)
INJECTION SITE OEDEMA	0	PNEUMO (SYNFLORIX)
PYREXIA	0	PNEUMO (SYNFLORIX)
LEUKOPENIA	0	PNEUMO (SYNFLORIX)
PYREXIA	0	PNEUMO (SYNFLORIX)
WHITE BLOOD CELL COUNT DECREASED	0	PNEUMO (SYNFLORIX)
BODY TEMPERATURE INCREASED	0	PNEUMO (SYNFLORIX)
RESTLESSNESS	0	PNEUMO (SYNFLORIX)
CRYING	0	PNEUMO (SYNFLORIX)
CYSTITIS	0	PNEUMO (SYNFLORIX)
IRRITABILITY	0	PNEUMO (SYNFLORIX)
NEPHRITIS	0	PNEUMO (SYNFLORIX)
APNOEA	0	PNEUMO (SYNFLORIX)
HYPOTONIC-HYPORESPONSIVE EPISODE	0	PNEUMO (SYNFLORIX)
PRODUCT ADMINISTERED TO PATIENT OF INAPPROPRIATE AGE	0	PNEUMO (SYNFLORIX)
APNOEA	0	PNEUMO (SYNFLORIX)
HYPOTONIC-HYPORESPONSIVE EPISODE	0	PNEUMO (SYNFLORIX)
COUGH	3	PNEUMO (SYNFLORIX)
LARYNX IRRITATION	3	PNEUMO (SYNFLORIX)
PYREXIA	3	PNEUMO (SYNFLORIX)
COUGH	3	PNEUMO (SYNFLORIX)
PYREXIA	3	PNEUMO (SYNFLORIX)
CRYING	0	PNEUMO (SYNFLORIX)
RESTLESSNESS	0	PNEUMO (SYNFLORIX)
DIARRHOEA	1	PNEUMO (SYNFLORIX)
ECCHYMOSIS	1	PNEUMO (SYNFLORIX)
INFLAMMATION	1	PNEUMO (SYNFLORIX)
PYREXIA	1	PNEUMO (SYNFLORIX)
RASH	1	PNEUMO (SYNFLORIX)
PYREXIA	1	PNEUMO (SYNFLORIX)
SOMNOLENCE	1	PNEUMO (SYNFLORIX)
APATHY	0	PNEUMO (SYNFLORIX)
VOMITING	0	PNEUMO (SYNFLORIX)
APNOEA	0	PNEUMO (SYNFLORIX)
HYPOTONIC-HYPORESPONSIVE EPISODE	0	PNEUMO (SYNFLORIX)
PALLOR	0	PNEUMO (SYNFLORIX)
TROPONIN NORMAL	0	PNEUMO (SYNFLORIX)
ECCHYMOSIS	2	PNEUMO (SYNFLORIX)
CYANOSIS	0	PNEUMO (SYNFLORIX)
FOOD AVERSION	0	PNEUMO (SYNFLORIX)
PERIPHERAL COLDNESS	0	PNEUMO (SYNFLORIX)
PERIPHERAL VASCULAR DISORDER	0	PNEUMO (SYNFLORIX)
PYREXIA	0	PNEUMO (SYNFLORIX)
ASTHENIA	1	PNEUMO (SYNFLORIX)
PYREXIA	1	PNEUMO (SYNFLORIX)
CHILLS	1	PNEUMO (SYNFLORIX)
RESPIRATORY RATE INCREASED	1	PNEUMO (SYNFLORIX)
DECREASED APPETITE	1	PNEUMO (SYNFLORIX)
RESTLESSNESS	1	PNEUMO (SYNFLORIX)
HYPERHIDROSIS	1	PNEUMO (SYNFLORIX)
PALLOR	1	PNEUMO (SYNFLORIX)
APATHY	0	PNEUMO (SYNFLORIX)
APNOEA	0	PNEUMO (SYNFLORIX)
PALLOR	0	PNEUMO (SYNFLORIX)
TROPONIN NORMAL	0	PNEUMO (SYNFLORIX)
VOMITING	0	PNEUMO (SYNFLORIX)
ABNORMAL FAECES	0	PNEUMO (SYNFLORIX)
DIET REFUSAL	0	PNEUMO (SYNFLORIX)
LOSS OF CONSCIOUSNESS	0	PNEUMO (SYNFLORIX)
THROMBOCYTOSIS	0	PNEUMO (SYNFLORIX)
VIRAL TEST NEGATIVE	0	PNEUMO (SYNFLORIX)
APATHY	0	PNEUMO (SYNFLORIX)
FOAMING AT MOUTH	0	PNEUMO (SYNFLORIX)
PLATELET COUNT INCREASED	0	PNEUMO (SYNFLORIX)
ULTRASOUND ABDOMEN NORMAL	0	PNEUMO (SYNFLORIX)
BLOOD TEST NORMAL	0	PNEUMO (SYNFLORIX)
HYPOTONIA	0	PNEUMO (SYNFLORIX)
SALIVA ALTERED	0	PNEUMO (SYNFLORIX)
ULTRASOUND HEAD NORMAL	0	PNEUMO (SYNFLORIX)
CHEST X-RAY NORMAL	0	PNEUMO (SYNFLORIX)
INFANT IRRITABILITY	0	PNEUMO (SYNFLORIX)
SOMNOLENCE	0	PNEUMO (SYNFLORIX)
UNRESPONSIVE TO STIMULI	0	PNEUMO (SYNFLORIX)
DECREASED APPETITE	0	PNEUMO (SYNFLORIX)
INITIAL INSOMNIA	0	PNEUMO (SYNFLORIX)
STOOL ANALYSIS NORMAL	0	PNEUMO (SYNFLORIX)
URINE ANALYSIS NORMAL	0	PNEUMO (SYNFLORIX)
HYPOTONIA	10	PNEUMO (SYNFLORIX)
SYNCOPE	10	PNEUMO (SYNFLORIX)
INVESTIGATION NORMAL	10	PNEUMO (SYNFLORIX)
LACRIMATION INCREASED	10	PNEUMO (SYNFLORIX)
PALLOR	10	PNEUMO (SYNFLORIX)
POSTURE ABNORMAL	10	PNEUMO (SYNFLORIX)
ABNORMAL FAECES	0	PNEUMO (SYNFLORIX)
FAECES DISCOLOURED	0	PNEUMO (SYNFLORIX)
PRURITUS	0	PNEUMO (SYNFLORIX)
CONSTIPATION	0	PNEUMO (SYNFLORIX)
FOOD ALLERGY	0	PNEUMO (SYNFLORIX)
PYREXIA	0	PNEUMO (SYNFLORIX)
DECREASED APPETITE	0	PNEUMO (SYNFLORIX)
HYPERSENSITIVITY	0	PNEUMO (SYNFLORIX)
SKIN LESION	0	PNEUMO (SYNFLORIX)
DIARRHOEA	0	PNEUMO (SYNFLORIX)
MUCOUS STOOLS	0	PNEUMO (SYNFLORIX)
SOMNOLENCE	0	PNEUMO (SYNFLORIX)
ERYTHEMA	0	PNEUMO (SYNFLORIX)
PRODUCT ADMINISTERED TO PATIENT OF INAPPROPRIATE AGE	0	PNEUMO (SYNFLORIX)
URTICARIA	0	PNEUMO (SYNFLORIX)
APNOEA	2	PNEUMO (SYNFLORIX)
HYPOTONIC-HYPORESPONSIVE EPISODE	2	PNEUMO (SYNFLORIX)
LOSS OF CONSCIOUSNESS	2	PNEUMO (SYNFLORIX)
CRYING	4	PNEUMO (SYNFLORIX)
DIARRHOEA	4	PNEUMO (SYNFLORIX)
IRRITABILITY	4	PNEUMO (SYNFLORIX)
PYREXIA	4	PNEUMO (SYNFLORIX)
HYPERSENSITIVITY	0	PNEUMO (SYNFLORIX)
HYPOTONIC-HYPORESPONSIVE EPISODE	0	PNEUMO (SYNFLORIX)
LARYNGOSPASM	0	PNEUMO (SYNFLORIX)
LIVIDITY	0	PNEUMO (SYNFLORIX)
PETECHIAE	0	PNEUMO (SYNFLORIX)
BLOOD PRESSURE DECREASED	0	PNEUMO (SYNFLORIX)
HYPOTONIC-HYPORESPONSIVE EPISODE	0	PNEUMO (SYNFLORIX)
LIVIDITY	0	PNEUMO (SYNFLORIX)
SKIN DISCOLOURATION	0	PNEUMO (SYNFLORIX)
COUGH	0	PNEUMO (SYNFLORIX)
PYREXIA	0	PNEUMO (SYNFLORIX)
UPPER RESPIRATORY TRACT INFECTION	0	PNEUMO (SYNFLORIX)
DIARRHOEA	0	PNEUMO (SYNFLORIX)
DYSPHONIA	0	PNEUMO (SYNFLORIX)
RHINORRHOEA	0	PNEUMO (SYNFLORIX)
HYPERSENSITIVITY	2	PNEUMO (SYNFLORIX)
LIVIDITY	2	PNEUMO (SYNFLORIX)
PETECHIAE	2	PNEUMO (SYNFLORIX)
GAIT INABILITY	0	PNEUMO (SYNFLORIX)
PAIN IN EXTREMITY	0	PNEUMO (SYNFLORIX)
VACCINATION SITE REACTION	0	PNEUMO (SYNFLORIX)
CRYING	0	PNEUMO (SYNFLORIX)
ERYTHEMA	0	PNEUMO (SYNFLORIX)
HYPOTONIC-HYPORESPONSIVE EPISODE	0	PNEUMO (SYNFLORIX)
PYREXIA	0	PNEUMO (SYNFLORIX)
SEIZURE	0	PNEUMO (SYNFLORIX)
C-REACTIVE PROTEIN INCREASED	2	PNEUMO (SYNFLORIX)
LUNG DISORDER	2	PNEUMO (SYNFLORIX)
PYREXIA	2	PNEUMO (SYNFLORIX)
RASH	2	PNEUMO (SYNFLORIX)
RHINORRHOEA	2	PNEUMO (SYNFLORIX)
APNOEA	0	PNEUMO (SYNFLORIX)
HYPOTONIC-HYPORESPONSIVE EPISODE	0	PNEUMO (SYNFLORIX)
CRYING	0	PNEUMO (SYNFLORIX)
LOCAL REACTION	0	PNEUMO (SYNFLORIX)
CYANOSIS	0	PNEUMO (SYNFLORIX)
PALLOR	0	PNEUMO (SYNFLORIX)
HYPERSENSITIVITY	0	PNEUMO (SYNFLORIX)
PYREXIA	0	PNEUMO (SYNFLORIX)
HYPOTONIA	0	PNEUMO (SYNFLORIX)
VASCULAR PURPURA	0	PNEUMO (SYNFLORIX)
PETECHIAE	0	PNEUMO (SYNFLORIX)
PYREXIA	0	PNEUMO (SYNFLORIX)
CRYING	1	PNEUMO (SYNFLORIX)
HYPERSENSITIVITY	10	PNEUMO (SYNFLORIX)
RASH MORBILLIFORM	10	PNEUMO (SYNFLORIX)
HYPOPHAGIA	1	PNEUMO (SYNFLORIX)
POOR QUALITY SLEEP	1	PNEUMO (SYNFLORIX)
PYREXIA	1	PNEUMO (SYNFLORIX)
SOMNOLENCE	1	PNEUMO (SYNFLORIX)
ASTHENIA	2	PNEUMO (SYNFLORIX)
VACCINATION FAILURE	2	PNEUMO (SYNFLORIX)
FAECES DISCOLOURED	2	PNEUMO (SYNFLORIX)
MUCOUS STOOLS	2	PNEUMO (SYNFLORIX)
RESPIRATORY ARREST	2	PNEUMO (SYNFLORIX)
ROTAVIRUS TEST POSITIVE	2	PNEUMO (SYNFLORIX)
ENCEPHALITIS	1	PNEUMO (SYNFLORIX)
SEIZURE LIKE PHENOMENA	1	PNEUMO (SYNFLORIX)
ENCEPHALOPATHY	1	PNEUMO (SYNFLORIX)
TREMOR	1	PNEUMO (SYNFLORIX)
LOSS OF CONSCIOUSNESS	1	PNEUMO (SYNFLORIX)
POSTURE ABNORMAL	1	PNEUMO (SYNFLORIX)
SEIZURE	1	PNEUMO (SYNFLORIX)
BLISTER	13	PNEUMO (SYNFLORIX)
STAPHYLOCOCCAL SCALDED SKIN SYNDROME	13	PNEUMO (SYNFLORIX)
DIARRHOEA	1	PNEUMO (SYNFLORIX)
NEURODEVELOPMENTAL DELAY	1	PNEUMO (SYNFLORIX)
FEELING ABNORMAL	1	PNEUMO (SYNFLORIX)
SEIZURE	1	PNEUMO (SYNFLORIX)
HYPOTONIA	1	PNEUMO (SYNFLORIX)
UNRESPONSIVE TO STIMULI	1	PNEUMO (SYNFLORIX)
MUSCLE RIGIDITY	1	PNEUMO (SYNFLORIX)
NERVOUSNESS	1	PNEUMO (SYNFLORIX)
ASTHENIA	0	PNEUMO (SYNFLORIX)
DRY SKIN	0	PNEUMO (SYNFLORIX)
HYPOTONIC-HYPORESPONSIVE EPISODE	0	PNEUMO (SYNFLORIX)
MOANING	0	PNEUMO (SYNFLORIX)
SKIN DISCOLOURATION	0	PNEUMO (SYNFLORIX)
BACTERIAL TEST NEGATIVE	2	PNEUMO (SYNFLORIX)
CORONARY ARTERY ANEURYSM	2	PNEUMO (SYNFLORIX)
KAWASAKI'S DISEASE	2	PNEUMO (SYNFLORIX)
TUBULOINTERSTITIAL NEPHRITIS	2	PNEUMO (SYNFLORIX)
BLOOD POTASSIUM NORMAL	2	PNEUMO (SYNFLORIX)
CULTURE URINE NEGATIVE	2	PNEUMO (SYNFLORIX)
NUCLEIC ACID TEST	2	PNEUMO (SYNFLORIX)
ULTRASOUND ABDOMEN NORMAL	2	PNEUMO (SYNFLORIX)
BLOOD SODIUM DECREASED	2	PNEUMO (SYNFLORIX)
ECHOCARDIOGRAM ABNORMAL	2	PNEUMO (SYNFLORIX)
PLATELET COUNT INCREASED	2	PNEUMO (SYNFLORIX)
C-REACTIVE PROTEIN INCREASED	2	PNEUMO (SYNFLORIX)
ELECTROCARDIOGRAM ST SEGMENT ELEVATION	2	PNEUMO (SYNFLORIX)
THROMBOCYTOSIS	2	PNEUMO (SYNFLORIX)
CHEST X-RAY	2	PNEUMO (SYNFLORIX)
HAEMOGLOBIN	2	PNEUMO (SYNFLORIX)
TROPONIN T INCREASED	2	PNEUMO (SYNFLORIX)
BRONCHITIS	20	PNEUMO (SYNFLORIX)
EPILEPSY	20	PNEUMO (SYNFLORIX)
FALL	20	PNEUMO (SYNFLORIX)
GASTROENTERITIS	20	PNEUMO (SYNFLORIX)
MYOCLONUS	20	PNEUMO (SYNFLORIX)
FEBRILE CONVULSION	7	PNEUMO (SYNFLORIX)
PYREXIA	7	PNEUMO (SYNFLORIX)
LOSS OF CONSCIOUSNESS	7	PNEUMO (SYNFLORIX)
TONSILLAR HYPERTROPHY	7	PNEUMO (SYNFLORIX)
PALLOR	7	PNEUMO (SYNFLORIX)
PARESIS	7	PNEUMO (SYNFLORIX)
PHARYNGEAL ERYTHEMA	7	PNEUMO (SYNFLORIX)
APNOEA	0	PNEUMO (SYNFLORIX)
HYPOTONIC-HYPORESPONSIVE EPISODE	0	PNEUMO (SYNFLORIX)
LIVEDO RETICULARIS	0	PNEUMO (SYNFLORIX)
PALLOR	0	PNEUMO (SYNFLORIX)
DIARRHOEA	17	PNEUMO (SYNFLORIX)
PYREXIA	17	PNEUMO (SYNFLORIX)
URINARY TRACT INFECTION	17	PNEUMO (SYNFLORIX)
APNOEA	0	PNEUMO (SYNFLORIX)
FEBRILE CONVULSION	0	PNEUMO (SYNFLORIX)
HYPOTONIC-HYPORESPONSIVE EPISODE	0	PNEUMO (SYNFLORIX)
PYREXIA	0	PNEUMO (SYNFLORIX)
CRYING	0	PNEUMO (SYNFLORIX)
MUSCLE SPASMS	0	PNEUMO (SYNFLORIX)
ECCHYMOSIS	0	PNEUMO (SYNFLORIX)
OEDEMA	0	PNEUMO (SYNFLORIX)
ERYTHEMA	0	PNEUMO (SYNFLORIX)
PETECHIAE	0	PNEUMO (SYNFLORIX)
INJECTION SITE REACTION	0	PNEUMO (SYNFLORIX)
LIVIDITY	0	PNEUMO (SYNFLORIX)
CHILLS	9	PNEUMO (SYNFLORIX)
STARING	9	PNEUMO (SYNFLORIX)
FEBRILE CONVULSION	9	PNEUMO (SYNFLORIX)
UNRESPONSIVE TO STIMULI	9	PNEUMO (SYNFLORIX)
HYPOTONIC-HYPORESPONSIVE EPISODE	9	PNEUMO (SYNFLORIX)
LOSS OF CONSCIOUSNESS	9	PNEUMO (SYNFLORIX)
PYREXIA	9	PNEUMO (SYNFLORIX)
CHEST X-RAY ABNORMAL	0	PNEUMO (SYNFLORIX)
HAEMATOCRIT DECREASED	0	PNEUMO (SYNFLORIX)
MEAN CELL HAEMOGLOBIN CONCENTRATION INCREASED	0	PNEUMO (SYNFLORIX)
PNEUMONIA	0	PNEUMO (SYNFLORIX)
RESPIRATORY DISORDER	0	PNEUMO (SYNFLORIX)
VOMITING	0	PNEUMO (SYNFLORIX)
CHROMATURIA	0	PNEUMO (SYNFLORIX)
HAEMOGLOBIN NORMAL	0	PNEUMO (SYNFLORIX)
MEAN CELL VOLUME NORMAL	0	PNEUMO (SYNFLORIX)
PRODUCT ADMINISTERED TO PATIENT OF INAPPROPRIATE AGE	0	PNEUMO (SYNFLORIX)
SEIZURE	0	PNEUMO (SYNFLORIX)
WHITE BLOOD CELLS URINE POSITIVE	0	PNEUMO (SYNFLORIX)
COUGH	0	PNEUMO (SYNFLORIX)
IMMUNODEFICIENCY	0	PNEUMO (SYNFLORIX)
MUSCLE TONE DISORDER	0	PNEUMO (SYNFLORIX)
PYREXIA	0	PNEUMO (SYNFLORIX)
SOMNOLENCE	0	PNEUMO (SYNFLORIX)
CRYING	0	PNEUMO (SYNFLORIX)
LUNG OPACITY	0	PNEUMO (SYNFLORIX)
NEUTROPHIL PERCENTAGE DECREASED	0	PNEUMO (SYNFLORIX)
RED BLOOD CELL COUNT DECREASED	0	PNEUMO (SYNFLORIX)
URINE ABNORMALITY	0	PNEUMO (SYNFLORIX)
DECREASED APPETITE	0	PNEUMO (SYNFLORIX)
LYMPHOCYTE PERCENTAGE INCREASED	0	PNEUMO (SYNFLORIX)
NITRITE URINE PRESENT	0	PNEUMO (SYNFLORIX)
RED CELL DISTRIBUTION WIDTH	0	PNEUMO (SYNFLORIX)
URINE ANALYSIS ABNORMAL	0	PNEUMO (SYNFLORIX)
ABDOMINAL PAIN	7	PNEUMO (SYNFLORIX)
ALANINE AMINOTRANSFERASE INCREASED	7	PNEUMO (SYNFLORIX)
ASPARTATE AMINOTRANSFERASE INCREASED	7	PNEUMO (SYNFLORIX)
PYREXIA	7	PNEUMO (SYNFLORIX)
PYREXIA	0	PNEUMO (SYNFLORIX)
RESTLESSNESS	0	PNEUMO (SYNFLORIX)
SLEEP DISORDER	0	PNEUMO (SYNFLORIX)
LOSS OF CONSCIOUSNESS	1	PNEUMO (SYNFLORIX)
PYREXIA	1	PNEUMO (SYNFLORIX)
SEIZURE	1	PNEUMO (SYNFLORIX)
VACCINATION SITE ERYTHEMA	1	PNEUMO (SYNFLORIX)
APNOEA	0	PNEUMO (SYNFLORIX)
HYPOTONIC-HYPORESPONSIVE EPISODE	0	PNEUMO (SYNFLORIX)
LOSS OF CONSCIOUSNESS	0	PNEUMO (SYNFLORIX)
C-REACTIVE PROTEIN INCREASED	1	PNEUMO (SYNFLORIX)
INJECTION SITE REACTION	1	PNEUMO (SYNFLORIX)
DECREASED ACTIVITY	1	PNEUMO (SYNFLORIX)
MUCOUS STOOLS	1	PNEUMO (SYNFLORIX)
DECREASED APPETITE	1	PNEUMO (SYNFLORIX)
PROCALCITONIN INCREASED	1	PNEUMO (SYNFLORIX)
DIARRHOEA	1	PNEUMO (SYNFLORIX)
PYREXIA	1	PNEUMO (SYNFLORIX)
HAEMATOCHEZIA	1	PNEUMO (SYNFLORIX)
VOMITING	1	PNEUMO (SYNFLORIX)
BLOOD GLUCOSE NORMAL	0	PNEUMO (SYNFLORIX)
IMMATURE GRANULOCYTE COUNT	0	PNEUMO (SYNFLORIX)
PYREXIA	0	PNEUMO (SYNFLORIX)
URINE ANALYSIS NORMAL	0	PNEUMO (SYNFLORIX)
C-REACTIVE PROTEIN INCREASED	0	PNEUMO (SYNFLORIX)
MONOCYTE COUNT NORMAL	0	PNEUMO (SYNFLORIX)
RED CELL DISTRIBUTION WIDTH INCREASED	0	PNEUMO (SYNFLORIX)
VOMITING	0	PNEUMO (SYNFLORIX)
CONSTIPATION	0	PNEUMO (SYNFLORIX)
NEUTROPHIL COUNT INCREASED	0	PNEUMO (SYNFLORIX)
RESTLESSNESS	0	PNEUMO (SYNFLORIX)
WHITE BLOOD CELL COUNT INCREASED	0	PNEUMO (SYNFLORIX)
CRYING	0	PNEUMO (SYNFLORIX)
PLATELET COUNT INCREASED	0	PNEUMO (SYNFLORIX)
SPECIFIC GRAVITY URINE DECREASED	0	PNEUMO (SYNFLORIX)
HYDRONEPHROSIS	0	PNEUMO (SYNFLORIX)
PLATELETCRIT INCREASED	0	PNEUMO (SYNFLORIX)
ULTRASOUND ABDOMEN ABNORMAL	0	PNEUMO (SYNFLORIX)
COUGH	1	PNEUMO (SYNFLORIX)
GAIT DISTURBANCE	1	PNEUMO (SYNFLORIX)
INJECTION SITE REACTION	1	PNEUMO (SYNFLORIX)
PAIN IN EXTREMITY	1	PNEUMO (SYNFLORIX)
PYREXIA	1	PNEUMO (SYNFLORIX)
CHROMATURIA	1	PNEUMO (SYNFLORIX)
PYREXIA	1	PNEUMO (SYNFLORIX)
APNOEA	0	PNEUMO (SYNFLORIX)
LIVIDITY	0	PNEUMO (SYNFLORIX)
CRYING	0	PNEUMO (SYNFLORIX)
LOSS OF CONSCIOUSNESS	0	PNEUMO (SYNFLORIX)
CYANOSIS	0	PNEUMO (SYNFLORIX)
RESTLESSNESS	0	PNEUMO (SYNFLORIX)
HYPOTONIA	0	PNEUMO (SYNFLORIX)
HYPOTONIC-HYPORESPONSIVE EPISODE	0	PNEUMO (SYNFLORIX)
ALANINE AMINOTRANSFERASE NORMAL	0	PNEUMO (SYNFLORIX)
BLOOD ALKALINE PHOSPHATASE INCREASED	0	PNEUMO (SYNFLORIX)
BLOOD IMMUNOGLOBULIN A	0	PNEUMO (SYNFLORIX)
C-REACTIVE PROTEIN INCREASED	0	PNEUMO (SYNFLORIX)
GAMMA-GLUTAMYLTRANSFERASE NORMAL	0	PNEUMO (SYNFLORIX)
LYMPHOCYTE COUNT INCREASED	0	PNEUMO (SYNFLORIX)
MEAN PLATELET VOLUME NORMAL	0	PNEUMO (SYNFLORIX)
PHARYNGEAL ERYTHEMA	0	PNEUMO (SYNFLORIX)
PROCALCITONIN INCREASED	0	PNEUMO (SYNFLORIX)
ULTRASOUND ABDOMEN NORMAL	0	PNEUMO (SYNFLORIX)
ANXIETY	0	PNEUMO (SYNFLORIX)
BLOOD BILIRUBIN NORMAL	0	PNEUMO (SYNFLORIX)
BLOOD IMMUNOGLOBULIN G	0	PNEUMO (SYNFLORIX)
CONSTIPATION	0	PNEUMO (SYNFLORIX)
HAEMATOCRIT DECREASED	0	PNEUMO (SYNFLORIX)
LYMPHOCYTE PERCENTAGE	0	PNEUMO (SYNFLORIX)
MONOCYTE COUNT INCREASED	0	PNEUMO (SYNFLORIX)
PLATELET COUNT INCREASED	0	PNEUMO (SYNFLORIX)
PYREXIA	0	PNEUMO (SYNFLORIX)
URINE ANALYSIS NORMAL	0	PNEUMO (SYNFLORIX)
ASPARTATE AMINOTRANSFERASE NORMAL	0	PNEUMO (SYNFLORIX)
BLOOD CHLORIDE NORMAL	0	PNEUMO (SYNFLORIX)
BLOOD IMMUNOGLOBULIN M	0	PNEUMO (SYNFLORIX)
CRYING	0	PNEUMO (SYNFLORIX)
HAEMOGLOBIN NORMAL	0	PNEUMO (SYNFLORIX)
MEAN CELL HAEMOGLOBIN CONCENTRATION NORMAL	0	PNEUMO (SYNFLORIX)
MONOCYTE PERCENTAGE INCREASED	0	PNEUMO (SYNFLORIX)
PLATELET DISTRIBUTION WIDTH	0	PNEUMO (SYNFLORIX)
RED BLOOD CELL COUNT NORMAL	0	PNEUMO (SYNFLORIX)
VOMITING	0	PNEUMO (SYNFLORIX)
BASOPHIL COUNT DECREASED	0	PNEUMO (SYNFLORIX)
BLOOD CREATININE NORMAL	0	PNEUMO (SYNFLORIX)
BLOOD POTASSIUM NORMAL	0	PNEUMO (SYNFLORIX)
EOSINOPHIL COUNT NORMAL	0	PNEUMO (SYNFLORIX)
IMMATURE GRANULOCYTE COUNT	0	PNEUMO (SYNFLORIX)
MEAN CELL HAEMOGLOBIN DECREASED	0	PNEUMO (SYNFLORIX)
NEUTROPHIL COUNT INCREASED	0	PNEUMO (SYNFLORIX)
PLATELET-LARGE CELL RATIO	0	PNEUMO (SYNFLORIX)
RED CELL DISTRIBUTION WIDTH INCREASED	0	PNEUMO (SYNFLORIX)
WHITE BLOOD CELL COUNT INCREASED	0	PNEUMO (SYNFLORIX)
BASOPHIL PERCENTAGE DECREASED	0	PNEUMO (SYNFLORIX)
BLOOD GLUCOSE INCREASED	0	PNEUMO (SYNFLORIX)
BLOOD SODIUM NORMAL	0	PNEUMO (SYNFLORIX)
EOSINOPHIL PERCENTAGE	0	PNEUMO (SYNFLORIX)
LEUKOCYTOSIS	0	PNEUMO (SYNFLORIX)
MEAN CELL VOLUME DECREASED	0	PNEUMO (SYNFLORIX)
NEUTROPHIL PERCENTAGE DECREASED	0	PNEUMO (SYNFLORIX)
PLATELETCRIT	0	PNEUMO (SYNFLORIX)
RHINITIS	0	PNEUMO (SYNFLORIX)
HYPERSENSITIVITY	1	PNEUMO (SYNFLORIX)
PYREXIA	1	PNEUMO (SYNFLORIX)
RASH	1	PNEUMO (SYNFLORIX)
LIVIDITY	0	PNEUMO (SYNFLORIX)
PRODUCT ADMINISTERED TO PATIENT OF INAPPROPRIATE AGE	0	PNEUMO (SYNFLORIX)
SOMNOLENCE	0	PNEUMO (SYNFLORIX)
ABDOMINAL DISCOMFORT	0	PNEUMO (SYNFLORIX)
EYE MOVEMENT DISORDER	0	PNEUMO (SYNFLORIX)
PROTEIN TOTAL DECREASED	0	PNEUMO (SYNFLORIX)
CEREBRAL CYST	0	PNEUMO (SYNFLORIX)
HEAD TITUBATION	0	PNEUMO (SYNFLORIX)
PYREXIA	0	PNEUMO (SYNFLORIX)
CRYING	0	PNEUMO (SYNFLORIX)
HYPERTONIA	0	PNEUMO (SYNFLORIX)
RESTLESSNESS	0	PNEUMO (SYNFLORIX)
DYSPNOEA	0	PNEUMO (SYNFLORIX)
INFANT IRRITABILITY	0	PNEUMO (SYNFLORIX)
ULTRASOUND HEAD ABNORMAL	0	PNEUMO (SYNFLORIX)
ELECTROENCEPHALOGRAM NORMAL	0	PNEUMO (SYNFLORIX)
INFLAMMATORY MARKER INCREASED	0	PNEUMO (SYNFLORIX)
HYPOTONIC-HYPORESPONSIVE EPISODE	0	PNEUMO (SYNFLORIX)
LOSS OF CONSCIOUSNESS	0	PNEUMO (SYNFLORIX)
ANXIETY	0	PNEUMO (SYNFLORIX)
ESCHERICHIA TEST POSITIVE	0	PNEUMO (SYNFLORIX)
LABORATORY TEST ABNORMAL	0	PNEUMO (SYNFLORIX)
PROTEINURIA	0	PNEUMO (SYNFLORIX)
ULTRASOUND ABDOMEN NORMAL	0	PNEUMO (SYNFLORIX)
APATHY	0	PNEUMO (SYNFLORIX)
FEBRILE CONVULSION	0	PNEUMO (SYNFLORIX)
LEUKOCYTURIA	0	PNEUMO (SYNFLORIX)
PYREXIA	0	PNEUMO (SYNFLORIX)
ULTRASOUND SCAN NORMAL	0	PNEUMO (SYNFLORIX)
BACTERIURIA	0	PNEUMO (SYNFLORIX)
HYPERTONIA	0	PNEUMO (SYNFLORIX)
MENINGITIS BACTERIAL	0	PNEUMO (SYNFLORIX)
RESTLESSNESS	0	PNEUMO (SYNFLORIX)
UROSEPSIS	0	PNEUMO (SYNFLORIX)
C-REACTIVE PROTEIN INCREASED	0	PNEUMO (SYNFLORIX)
HYPOTONIA	0	PNEUMO (SYNFLORIX)
PALLOR	0	PNEUMO (SYNFLORIX)
SALIVARY HYPERSECRETION	0	PNEUMO (SYNFLORIX)
CSF TEST NORMAL	0	PNEUMO (SYNFLORIX)
HYPOTONIC-HYPORESPONSIVE EPISODE	0	PNEUMO (SYNFLORIX)
PROCALCITONIN INCREASED	0	PNEUMO (SYNFLORIX)
SEPTIC SHOCK	0	PNEUMO (SYNFLORIX)
CRYING	1	PNEUMO (SYNFLORIX)
DECREASED APPETITE	1	PNEUMO (SYNFLORIX)
PYREXIA	1	PNEUMO (SYNFLORIX)
RESTLESSNESS	1	PNEUMO (SYNFLORIX)
VOMITING	1	PNEUMO (SYNFLORIX)
DECREASED APPETITE	1	PNEUMO (SYNFLORIX)
DIARRHOEA	1	PNEUMO (SYNFLORIX)
HYPERSENSITIVITY	1	PNEUMO (SYNFLORIX)
LETHARGY	1	PNEUMO (SYNFLORIX)
RASH	1	PNEUMO (SYNFLORIX)
HYPOTONIC-HYPORESPONSIVE EPISODE	0	PNEUMO (SYNFLORIX)
LOSS OF CONSCIOUSNESS	0	PNEUMO (SYNFLORIX)
SOMNOLENCE	0	PNEUMO (SYNFLORIX)
UNRESPONSIVE TO STIMULI	0	PNEUMO (SYNFLORIX)
DEHYDRATION	1	PNEUMO (SYNFLORIX)
FOOD AVERSION	1	PNEUMO (SYNFLORIX)
PRODUCT ADMINISTERED TO PATIENT OF INAPPROPRIATE AGE	1	PNEUMO (SYNFLORIX)
APNOEA	0	PNEUMO (SYNFLORIX)
PRODUCT ADMINISTERED TO PATIENT OF INAPPROPRIATE AGE	0	PNEUMO (SYNFLORIX)
HYPOTONIA	0	PNEUMO (SYNFLORIX)
UNRESPONSIVE TO STIMULI	0	PNEUMO (SYNFLORIX)
HYPOTONIC-HYPORESPONSIVE EPISODE	0	PNEUMO (SYNFLORIX)
[truncated: 2,136 more rows]
