# Supplementary material for: Adverse events following Synflorix vaccination reported to the Vaccine Adverse Event Reporting System (VAERS), 2010–2024
Source: PLoS One. 2026 Jan 12;21(1):e0338640. doi: 10.1371/journal.pone.0338640 (PMC12795453; doi:10.1371/journal.pone.0338640)
Supplement: S1 File — The original code can be downloaded via https://github.com/llyy-cloud/The-code-of-PONE-D-25-29249.git. (ZIP) [file pone.0338640.s001.zip › Raw data(ID PONE-D-25-29249)/S12 Table.Time of occurrence of each PT in the non-serious report.xlsx]

## Sheet: Sheet 1
PT	NUMDAYS	VAX_NAME
HYPOTONIC-HYPORESPONSIVE EPISODE	0	PNEUMO (SYNFLORIX)
MEDICATION ERROR	0	PNEUMO (SYNFLORIX)
PRODUCT ADMINISTERED TO PATIENT OF INAPPROPRIATE AGE	0	PNEUMO (SYNFLORIX)
PYREXIA	0	PNEUMO (SYNFLORIX)
VACCINATION COMPLICATION	0	PNEUMO (SYNFLORIX)
HYPOTONIC-HYPORESPONSIVE EPISODE	6	PNEUMO (SYNFLORIX)
LOSS OF CONSCIOUSNESS	6	PNEUMO (SYNFLORIX)
VOMITING	6	PNEUMO (SYNFLORIX)
DECREASED APPETITE	0	PNEUMO (SYNFLORIX)
HYPERPYREXIA	0	PNEUMO (SYNFLORIX)
PAIN IN EXTREMITY	0	PNEUMO (SYNFLORIX)
DIARRHOEA	2	PNEUMO (SYNFLORIX)
HYPOTONIC-HYPORESPONSIVE EPISODE	2	PNEUMO (SYNFLORIX)
HYPERPYREXIA	1	PNEUMO (SYNFLORIX)
INJECTION SITE OEDEMA	1	PNEUMO (SYNFLORIX)
DYSENTERY	0	PNEUMO (SYNFLORIX)
IRRITABILITY	0	PNEUMO (SYNFLORIX)
PYREXIA	0	PNEUMO (SYNFLORIX)
SOMNOLENCE	0	PNEUMO (SYNFLORIX)
CRYING	2	PNEUMO (SYNFLORIX)
ANXIETY	0	PNEUMO (SYNFLORIX)
CRYING	0	PNEUMO (SYNFLORIX)
IRRITABILITY	0	PNEUMO (SYNFLORIX)
NERVOUSNESS	0	PNEUMO (SYNFLORIX)
DYSENTERY	0	PNEUMO (SYNFLORIX)
INJECTION SITE PAIN	0	PNEUMO (SYNFLORIX)
ABDOMINAL PAIN	1	PNEUMO (SYNFLORIX)
DYSENTERY	1	PNEUMO (SYNFLORIX)
APNOEA	0	PNEUMO (SYNFLORIX)
CRYING	0	PNEUMO (SYNFLORIX)
DYSENTERY	0	PNEUMO (SYNFLORIX)
PYREXIA	0	PNEUMO (SYNFLORIX)
DYSENTERY	0	PNEUMO (SYNFLORIX)
PYREXIA	0	PNEUMO (SYNFLORIX)
RESTLESSNESS	0	PNEUMO (SYNFLORIX)
DYSENTERY	0	PNEUMO (SYNFLORIX)
NERVOUSNESS	0	PNEUMO (SYNFLORIX)
ABDOMINAL PAIN UPPER	0	PNEUMO (SYNFLORIX)
DYSENTERY	0	PNEUMO (SYNFLORIX)
DYSENTERY	0	PNEUMO (SYNFLORIX)
PYREXIA	0	PNEUMO (SYNFLORIX)
CRYING	0	PNEUMO (SYNFLORIX)
HYPOTENSION	0	PNEUMO (SYNFLORIX)
HYPOTONIA	0	PNEUMO (SYNFLORIX)
HYPOTONIC-HYPORESPONSIVE EPISODE	0	PNEUMO (SYNFLORIX)
PALLOR	0	PNEUMO (SYNFLORIX)
DYSENTERY	0	PNEUMO (SYNFLORIX)
INCORRECT ROUTE OF PRODUCT ADMINISTRATION	0	PNEUMO (SYNFLORIX)
PYREXIA	0	PNEUMO (SYNFLORIX)
RESTLESSNESS	0	PNEUMO (SYNFLORIX)
ABNORMAL BEHAVIOUR	0	PNEUMO (SYNFLORIX)
FUNGAL INFECTION	0	PNEUMO (SYNFLORIX)
OVERDOSE	0	PNEUMO (SYNFLORIX)
BODY TEMPERATURE INCREASED	0	PNEUMO (SYNFLORIX)
HYPERSENSITIVITY	0	PNEUMO (SYNFLORIX)
SOMNOLENCE	0	PNEUMO (SYNFLORIX)
CRYING	0	PNEUMO (SYNFLORIX)
INSOMNIA	0	PNEUMO (SYNFLORIX)
VOMITING PROJECTILE	0	PNEUMO (SYNFLORIX)
EAR INFECTION	0	PNEUMO (SYNFLORIX)
IRRITABLE BOWEL SYNDROME	0	PNEUMO (SYNFLORIX)
ERYTHEMA	0	PNEUMO (SYNFLORIX)
OPISTHOTONUS	0	PNEUMO (SYNFLORIX)
BRONCHIOLITIS	1	PNEUMO (SYNFLORIX)
VACCINATION SITE ERYTHEMA	4	PNEUMO (SYNFLORIX)
VACCINATION SITE PAIN	4	PNEUMO (SYNFLORIX)
VACCINATION SITE SWELLING	4	PNEUMO (SYNFLORIX)
VACCINATION SITE WARMTH	4	PNEUMO (SYNFLORIX)
TYPE 1 DIABETES MELLITUS	61	PNEUMO (SYNFLORIX)
STAPHYLOCOCCAL SCALDED SKIN SYNDROME	4	PNEUMO (SYNFLORIX)
FEBRILE CONVULSION	0	PNEUMO (SYNFLORIX)
PYREXIA	0	PNEUMO (SYNFLORIX)
ANXIETY	0	PNEUMO (SYNFLORIX)
CRYING	0	PNEUMO (SYNFLORIX)
MUSCLE TIGHTNESS	0	PNEUMO (SYNFLORIX)
PYREXIA	0	PNEUMO (SYNFLORIX)
DISCOMFORT	3	PNEUMO (SYNFLORIX)
RASH	3	PNEUMO (SYNFLORIX)
RASH MACULAR	3	PNEUMO (SYNFLORIX)
RASH PAPULAR	3	PNEUMO (SYNFLORIX)
SCAB	3	PNEUMO (SYNFLORIX)
CRYING	1	PNEUMO (SYNFLORIX)
DECREASED APPETITE	1	PNEUMO (SYNFLORIX)
PYREXIA	1	PNEUMO (SYNFLORIX)
CRYING	1	PNEUMO (SYNFLORIX)
DECREASED APPETITE	1	PNEUMO (SYNFLORIX)
PYREXIA	1	PNEUMO (SYNFLORIX)
CRYING	0	PNEUMO (SYNFLORIX)
PYREXIA	0	PNEUMO (SYNFLORIX)
APPLICATION SITE CELLULITIS	0	PNEUMO (SYNFLORIX)
INJECTION SITE INFLAMMATION	0	PNEUMO (SYNFLORIX)
DIARRHOEA	0	PNEUMO (SYNFLORIX)
RASH	0	PNEUMO (SYNFLORIX)
ERYTHEMA	0	PNEUMO (SYNFLORIX)
VOMITING	0	PNEUMO (SYNFLORIX)
INJECTION SITE DISCHARGE	0	PNEUMO (SYNFLORIX)
INJECTION SITE ERYTHEMA	0	PNEUMO (SYNFLORIX)
CRYING	0	PNEUMO (SYNFLORIX)
CRYING	0	PNEUMO (SYNFLORIX)
CRYING	0	PNEUMO (SYNFLORIX)
ERYTHEMA	0	PNEUMO (SYNFLORIX)
OEDEMA PERIPHERAL	0	PNEUMO (SYNFLORIX)
PERIPHERAL SWELLING	0	PNEUMO (SYNFLORIX)
CRYING	0	PNEUMO (SYNFLORIX)
FALL	0	PNEUMO (SYNFLORIX)
GAIT DISTURBANCE	0	PNEUMO (SYNFLORIX)
MOBILITY DECREASED	0	PNEUMO (SYNFLORIX)
PYREXIA	0	PNEUMO (SYNFLORIX)
DECREASED APPETITE	0	PNEUMO (SYNFLORIX)
HYPERTONIA	0	PNEUMO (SYNFLORIX)
NEUROLOGICAL EXAMINATION ABNORMAL	0	PNEUMO (SYNFLORIX)
POOR SUCKING REFLEX	0	PNEUMO (SYNFLORIX)
HYPOTONIC-HYPORESPONSIVE EPISODE	0	PNEUMO (SYNFLORIX)
MEDICATION ERROR	0	PNEUMO (SYNFLORIX)
OVERDOSE	0	PNEUMO (SYNFLORIX)
CRYING	0	PNEUMO (SYNFLORIX)
OTITIS MEDIA ACUTE	8	PNEUMO (SYNFLORIX)
PYREXIA	8	PNEUMO (SYNFLORIX)
RASH RUBELLIFORM	8	PNEUMO (SYNFLORIX)
STOMATITIS	8	PNEUMO (SYNFLORIX)
CRYING	0	PNEUMO (SYNFLORIX)
CRYING	1	PNEUMO (SYNFLORIX)
GAIT DISTURBANCE	1	PNEUMO (SYNFLORIX)
INJECTION SITE SWELLING	1	PNEUMO (SYNFLORIX)
VACCINATION SITE MOVEMENT IMPAIRMENT	1	PNEUMO (SYNFLORIX)
CRYING	0	PNEUMO (SYNFLORIX)
RESTLESSNESS	0	PNEUMO (SYNFLORIX)
VACCINATION SITE ERYTHEMA	0	PNEUMO (SYNFLORIX)
VACCINATION SITE OEDEMA	0	PNEUMO (SYNFLORIX)
CRYING	0	PNEUMO (SYNFLORIX)
CRYING	0	PNEUMO (SYNFLORIX)
VACCINATION SITE OEDEMA	0	PNEUMO (SYNFLORIX)
CRYING	0	PNEUMO (SYNFLORIX)
DIARRHOEA	0	PNEUMO (SYNFLORIX)
PYREXIA	0	PNEUMO (SYNFLORIX)
CRYING	0	PNEUMO (SYNFLORIX)
CRYING	0	PNEUMO (SYNFLORIX)
PYREXIA	0	PNEUMO (SYNFLORIX)
CRYING	0	PNEUMO (SYNFLORIX)
CRYING	0	PNEUMO (SYNFLORIX)
BODY TEMPERATURE INCREASED	0	PNEUMO (SYNFLORIX)
CRYING	0	PNEUMO (SYNFLORIX)
HYPOTONIA	0	PNEUMO (SYNFLORIX)
INFECTION	0	PNEUMO (SYNFLORIX)
RESTLESSNESS	0	PNEUMO (SYNFLORIX)
FEBRILE CONVULSION	0	PNEUMO (SYNFLORIX)
PYREXIA	0	PNEUMO (SYNFLORIX)
TREMOR	0	PNEUMO (SYNFLORIX)
CRYING	0	PNEUMO (SYNFLORIX)
MOVEMENT DISORDER	0	PNEUMO (SYNFLORIX)
VACCINATION SITE RASH	0	PNEUMO (SYNFLORIX)
RESTLESSNESS	0	PNEUMO (SYNFLORIX)
TEARFULNESS	0	PNEUMO (SYNFLORIX)
VACCINATION SITE ERYTHEMA	0	PNEUMO (SYNFLORIX)
VACCINATION SITE OEDEMA	0	PNEUMO (SYNFLORIX)
HYPOTONIC-HYPORESPONSIVE EPISODE	1	PNEUMO (SYNFLORIX)
CRYING	0	PNEUMO (SYNFLORIX)
PYREXIA	0	PNEUMO (SYNFLORIX)
VACCINATION SITE PAIN	0	PNEUMO (SYNFLORIX)
DECREASED APPETITE	0	PNEUMO (SYNFLORIX)
RASH	0	PNEUMO (SYNFLORIX)
FEBRILE CONVULSION	0	PNEUMO (SYNFLORIX)
RESPIRATORY DISORDER	0	PNEUMO (SYNFLORIX)
INJECTION SITE ERYTHEMA	0	PNEUMO (SYNFLORIX)
URINARY TRACT INFECTION	0	PNEUMO (SYNFLORIX)
PALLOR	0	PNEUMO (SYNFLORIX)
VACCINATION SITE OEDEMA	0	PNEUMO (SYNFLORIX)
CRYING	0	PNEUMO (SYNFLORIX)
HYPOTONIC-HYPORESPONSIVE EPISODE	0	PNEUMO (SYNFLORIX)
SCREAMING	0	PNEUMO (SYNFLORIX)
CONDITION AGGRAVATED	0	PNEUMO (SYNFLORIX)
POOR FEEDING INFANT	0	PNEUMO (SYNFLORIX)
CRYING	0	PNEUMO (SYNFLORIX)
POOR QUALITY SLEEP	0	PNEUMO (SYNFLORIX)
GASTROOESOPHAGEAL REFLUX DISEASE	0	PNEUMO (SYNFLORIX)
PRODUCT ADMINISTERED TO PATIENT OF INAPPROPRIATE AGE	0	PNEUMO (SYNFLORIX)
INFANTILE BACK ARCHING	0	PNEUMO (SYNFLORIX)
RESTLESSNESS	0	PNEUMO (SYNFLORIX)
MUSCLE TIGHTNESS	0	PNEUMO (SYNFLORIX)
SCREAMING	0	PNEUMO (SYNFLORIX)
BRADYCARDIA	0	PNEUMO (SYNFLORIX)
CRYING	0	PNEUMO (SYNFLORIX)
HYPERSOMNIA	0	PNEUMO (SYNFLORIX)
PALLOR	0	PNEUMO (SYNFLORIX)
HYPOTONIC-HYPORESPONSIVE EPISODE	0	PNEUMO (SYNFLORIX)
LOSS OF CONSCIOUSNESS	0	PNEUMO (SYNFLORIX)
PYREXIA	0	PNEUMO (SYNFLORIX)
VOMITING	0	PNEUMO (SYNFLORIX)
DIARRHOEA	0	PNEUMO (SYNFLORIX)
HYPOTONIC-HYPORESPONSIVE EPISODE	0	PNEUMO (SYNFLORIX)
MONOPARESIS	0	PNEUMO (SYNFLORIX)
PYREXIA	0	PNEUMO (SYNFLORIX)
LOSS OF CONSCIOUSNESS	1	PNEUMO (SYNFLORIX)
TONIC CONVULSION	1	PNEUMO (SYNFLORIX)
CRYING	0	PNEUMO (SYNFLORIX)
HYPOTONIC-HYPORESPONSIVE EPISODE	0	PNEUMO (SYNFLORIX)
CRYING	0	PNEUMO (SYNFLORIX)
INFANTILE BACK ARCHING	0	PNEUMO (SYNFLORIX)
PERIPHERAL SWELLING	0	PNEUMO (SYNFLORIX)
PETECHIAE	0	PNEUMO (SYNFLORIX)
RESTLESSNESS	0	PNEUMO (SYNFLORIX)
SKIN WARM	0	PNEUMO (SYNFLORIX)
VACCINATION SITE PAIN	0	PNEUMO (SYNFLORIX)
CRYING	0	PNEUMO (SYNFLORIX)
SCREAMING	0	PNEUMO (SYNFLORIX)
CARDIAC MURMUR	0	PNEUMO (SYNFLORIX)
FOOD AVERSION	0	PNEUMO (SYNFLORIX)
RHINITIS	0	PNEUMO (SYNFLORIX)
COUGH	0	PNEUMO (SYNFLORIX)
HYPOTONIC-HYPORESPONSIVE EPISODE	0	PNEUMO (SYNFLORIX)
SOMNOLENCE	0	PNEUMO (SYNFLORIX)
DECREASED APPETITE	0	PNEUMO (SYNFLORIX)
INFANTILE SPITTING UP	0	PNEUMO (SYNFLORIX)
DIARRHOEA	0	PNEUMO (SYNFLORIX)
NASOPHARYNGITIS	0	PNEUMO (SYNFLORIX)
FLOPPY INFANT	0	PNEUMO (SYNFLORIX)
PALLOR	0	PNEUMO (SYNFLORIX)
APNOEA	0	PNEUMO (SYNFLORIX)
RESPIRATORY DISORDER	0	PNEUMO (SYNFLORIX)
CARDIAC MURMUR	0	PNEUMO (SYNFLORIX)
DYSPNOEA	0	PNEUMO (SYNFLORIX)
HYPOTONIC-HYPORESPONSIVE EPISODE	0	PNEUMO (SYNFLORIX)
PYREXIA	0	PNEUMO (SYNFLORIX)
CRYING	1	PNEUMO (SYNFLORIX)
GAZE PALSY	1	PNEUMO (SYNFLORIX)
HYPOTONIC-HYPORESPONSIVE EPISODE	1	PNEUMO (SYNFLORIX)
SEIZURE	1	PNEUMO (SYNFLORIX)
ANXIETY	0	PNEUMO (SYNFLORIX)
DEPRESSED LEVEL OF CONSCIOUSNESS	0	PNEUMO (SYNFLORIX)
PALLOR	0	PNEUMO (SYNFLORIX)
CRYING	0	PNEUMO (SYNFLORIX)
FLUSHING	0	PNEUMO (SYNFLORIX)
CRYING	0	PNEUMO (SYNFLORIX)
CRYING	0	PNEUMO (SYNFLORIX)
DECREASED APPETITE	0	PNEUMO (SYNFLORIX)
VACCINATION SITE INDURATION	0	PNEUMO (SYNFLORIX)
APNOEA	0	PNEUMO (SYNFLORIX)
RESTLESSNESS	0	PNEUMO (SYNFLORIX)
ASTHENIA	0	PNEUMO (SYNFLORIX)
STERTOR	0	PNEUMO (SYNFLORIX)
HYPOTONIC-HYPORESPONSIVE EPISODE	0	PNEUMO (SYNFLORIX)
IMMEDIATE POST-INJECTION REACTION	0	PNEUMO (SYNFLORIX)
PRODUCT ADMINISTERED TO PATIENT OF INAPPROPRIATE AGE	0	PNEUMO (SYNFLORIX)
FEBRILE CONVULSION	7	PNEUMO (SYNFLORIX)
LOSS OF CONSCIOUSNESS	7	PNEUMO (SYNFLORIX)
PYREXIA	7	PNEUMO (SYNFLORIX)
CRYING	0	PNEUMO (SYNFLORIX)
SEIZURE	0	PNEUMO (SYNFLORIX)
PETECHIAE	4	PNEUMO (SYNFLORIX)
PLATELET COUNT	4	PNEUMO (SYNFLORIX)
THROMBOCYTOPENIA	4	PNEUMO (SYNFLORIX)
CRYING	0	PNEUMO (SYNFLORIX)
RESTLESSNESS	0	PNEUMO (SYNFLORIX)
CRYING	0	PNEUMO (SYNFLORIX)
SEIZURE	0	PNEUMO (SYNFLORIX)
CRYING	0	PNEUMO (SYNFLORIX)
PRODUCT ADMINISTERED TO PATIENT OF INAPPROPRIATE AGE	0	PNEUMO (SYNFLORIX)
SCREAMING	0	PNEUMO (SYNFLORIX)
CRYING	2	PNEUMO (SYNFLORIX)
DIARRHOEA	2	PNEUMO (SYNFLORIX)
CRYING	0	PNEUMO (SYNFLORIX)
VACCINATION SITE OEDEMA	0	PNEUMO (SYNFLORIX)
EXTENSIVE SWELLING OF VACCINATED LIMB	0	PNEUMO (SYNFLORIX)
VACCINATION SITE REACTION	0	PNEUMO (SYNFLORIX)
INJECTION SITE ERYTHEMA	0	PNEUMO (SYNFLORIX)
LIVIDITY	0	PNEUMO (SYNFLORIX)
PYREXIA	0	PNEUMO (SYNFLORIX)
DYSSTASIA	0	PNEUMO (SYNFLORIX)
PYREXIA	0	PNEUMO (SYNFLORIX)
GAIT DISTURBANCE	0	PNEUMO (SYNFLORIX)
RASH	0	PNEUMO (SYNFLORIX)
HYPOTONIC-HYPORESPONSIVE EPISODE	0	PNEUMO (SYNFLORIX)
VOMITING	0	PNEUMO (SYNFLORIX)
INJECTION SITE RASH	0	PNEUMO (SYNFLORIX)
INJECTION SITE REACTION	0	PNEUMO (SYNFLORIX)
BODY TEMPERATURE INCREASED	0	PNEUMO (SYNFLORIX)
PYREXIA	0	PNEUMO (SYNFLORIX)
SOMNOLENCE	0	PNEUMO (SYNFLORIX)
AUSCULTATION	0	PNEUMO (SYNFLORIX)
BODY TEMPERATURE INCREASED	0	PNEUMO (SYNFLORIX)
INCORRECT ROUTE OF PRODUCT ADMINISTRATION	0	PNEUMO (SYNFLORIX)
MOANING	0	PNEUMO (SYNFLORIX)
PYREXIA	0	PNEUMO (SYNFLORIX)
CRYING	0	PNEUMO (SYNFLORIX)
PRODUCT ADMINISTERED TO PATIENT OF INAPPROPRIATE AGE	0	PNEUMO (SYNFLORIX)
CRYING	0	PNEUMO (SYNFLORIX)
DYSSTASIA	0	PNEUMO (SYNFLORIX)
GAIT DISTURBANCE	0	PNEUMO (SYNFLORIX)
HYPOTONIC-HYPORESPONSIVE EPISODE	0	PNEUMO (SYNFLORIX)
ENCEPHALOPATHY	2	PNEUMO (SYNFLORIX)
HYPOTONIC-HYPORESPONSIVE EPISODE	2	PNEUMO (SYNFLORIX)
DIARRHOEA	0	PNEUMO (SYNFLORIX)
RASH RUBELLIFORM	0	PNEUMO (SYNFLORIX)
FEBRILE CONVULSION	0	PNEUMO (SYNFLORIX)
URTICARIA	0	PNEUMO (SYNFLORIX)
LYMPHADENOPATHY	0	PNEUMO (SYNFLORIX)
VOMITING	0	PNEUMO (SYNFLORIX)
PYREXIA	0	PNEUMO (SYNFLORIX)
RASH MORBILLIFORM	0	PNEUMO (SYNFLORIX)
CRYING	3	PNEUMO (SYNFLORIX)
SCREAMING	3	PNEUMO (SYNFLORIX)
DYSPNOEA	0	PNEUMO (SYNFLORIX)
HYPOTONIC-HYPORESPONSIVE EPISODE	0	PNEUMO (SYNFLORIX)
SEIZURE	0	PNEUMO (SYNFLORIX)
TREMOR	0	PNEUMO (SYNFLORIX)
BALANCE DISORDER	0	PNEUMO (SYNFLORIX)
CRYING	0	PNEUMO (SYNFLORIX)
PAIN IN EXTREMITY	0	PNEUMO (SYNFLORIX)
HYPOTONIC-HYPORESPONSIVE EPISODE	0	PNEUMO (SYNFLORIX)
LOSS OF CONSCIOUSNESS	0	PNEUMO (SYNFLORIX)
PALLOR	0	PNEUMO (SYNFLORIX)
SOMNOLENCE	0	PNEUMO (SYNFLORIX)
CRYING	0	PNEUMO (SYNFLORIX)
HYPERTONIA	0	PNEUMO (SYNFLORIX)
PYREXIA	0	PNEUMO (SYNFLORIX)
PYREXIA	2	PNEUMO (SYNFLORIX)
CRYING	13	PNEUMO (SYNFLORIX)
DIARRHOEA	13	PNEUMO (SYNFLORIX)
VOMITING	13	PNEUMO (SYNFLORIX)
AGITATION	0	PNEUMO (SYNFLORIX)
PARAESTHESIA	0	PNEUMO (SYNFLORIX)
TONGUE DISORDER	0	PNEUMO (SYNFLORIX)
CRYING	0	PNEUMO (SYNFLORIX)
PYREXIA	0	PNEUMO (SYNFLORIX)
HYPOTONIA	0	PNEUMO (SYNFLORIX)
RESTLESSNESS	0	PNEUMO (SYNFLORIX)
HYPOTONIC-HYPORESPONSIVE EPISODE	0	PNEUMO (SYNFLORIX)
SALIVARY HYPERSECRETION	0	PNEUMO (SYNFLORIX)
IRRITABILITY	0	PNEUMO (SYNFLORIX)
SOMNOLENCE	0	PNEUMO (SYNFLORIX)
HERPES ZOSTER	1	PNEUMO (SYNFLORIX)
LETHARGY	1	PNEUMO (SYNFLORIX)
RASH	9	PNEUMO (SYNFLORIX)
RASH MORBILLIFORM	9	PNEUMO (SYNFLORIX)
RASH RUBELLIFORM	9	PNEUMO (SYNFLORIX)
SEBORRHOEIC DERMATITIS	9	PNEUMO (SYNFLORIX)
INFLAMMATORY MARKER INCREASED	4	PNEUMO (SYNFLORIX)
PYREXIA	4	PNEUMO (SYNFLORIX)
RESTLESSNESS	4	PNEUMO (SYNFLORIX)
PYREXIA	11	PNEUMO (SYNFLORIX)
TEETHING	11	PNEUMO (SYNFLORIX)
CRYING	0	PNEUMO (SYNFLORIX)
SEIZURE	0	PNEUMO (SYNFLORIX)
DIZZINESS	0	PNEUMO (SYNFLORIX)
SOMNOLENCE	0	PNEUMO (SYNFLORIX)
HEADACHE	0	PNEUMO (SYNFLORIX)
SYNCOPE	0	PNEUMO (SYNFLORIX)
HYPOTONIA	0	PNEUMO (SYNFLORIX)
HYPOTONIC-HYPORESPONSIVE EPISODE	0	PNEUMO (SYNFLORIX)
EYE MOVEMENT DISORDER	3	PNEUMO (SYNFLORIX)
EYELID DISORDER	3	PNEUMO (SYNFLORIX)
BRONCHITIS	6	PNEUMO (SYNFLORIX)
COUGH	6	PNEUMO (SYNFLORIX)
HYPOTONIC-HYPORESPONSIVE EPISODE	0	PNEUMO (SYNFLORIX)
PRODUCT ADMINISTERED TO PATIENT OF INAPPROPRIATE AGE	0	PNEUMO (SYNFLORIX)
DECREASED APPETITE	1	PNEUMO (SYNFLORIX)
PYREXIA	1	PNEUMO (SYNFLORIX)
RASH	1	PNEUMO (SYNFLORIX)
RASH RUBELLIFORM	1	PNEUMO (SYNFLORIX)
RESTLESSNESS	1	PNEUMO (SYNFLORIX)
CRYING	3	PNEUMO (SYNFLORIX)
SCREAMING	3	PNEUMO (SYNFLORIX)
CRYING	0	PNEUMO (SYNFLORIX)
GAIT DISTURBANCE	0	PNEUMO (SYNFLORIX)
CRYING	0	PNEUMO (SYNFLORIX)
ANXIETY	0	PNEUMO (SYNFLORIX)
CRYING	0	PNEUMO (SYNFLORIX)
GAIT DISTURBANCE	0	PNEUMO (SYNFLORIX)
PYREXIA	0	PNEUMO (SYNFLORIX)
VACCINATION SITE REACTION	0	PNEUMO (SYNFLORIX)
CRYING	2	PNEUMO (SYNFLORIX)
IRRITABILITY	2	PNEUMO (SYNFLORIX)
RESTLESSNESS	2	PNEUMO (SYNFLORIX)
SLEEP DISORDER	2	PNEUMO (SYNFLORIX)
CRYING	0	PNEUMO (SYNFLORIX)
RESTLESSNESS	0	PNEUMO (SYNFLORIX)
VACCINATION SITE OEDEMA	0	PNEUMO (SYNFLORIX)
CRYING	0	PNEUMO (SYNFLORIX)
PYREXIA	0	PNEUMO (SYNFLORIX)
RESTLESSNESS	0	PNEUMO (SYNFLORIX)
CRYING	0	PNEUMO (SYNFLORIX)
RESTLESSNESS	0	PNEUMO (SYNFLORIX)
APATHY	2	PNEUMO (SYNFLORIX)
PHARYNGITIS	2	PNEUMO (SYNFLORIX)
DECREASED APPETITE	2	PNEUMO (SYNFLORIX)
RASH	2	PNEUMO (SYNFLORIX)
INJECTION SITE RASH	2	PNEUMO (SYNFLORIX)
RASH MORBILLIFORM	2	PNEUMO (SYNFLORIX)
IRRITABILITY	2	PNEUMO (SYNFLORIX)
OTITIS MEDIA	2	PNEUMO (SYNFLORIX)
APNOEA	6	PNEUMO (SYNFLORIX)
CRYING	6	PNEUMO (SYNFLORIX)
CRYING	0	PNEUMO (SYNFLORIX)
ERYTHEMA	0	PNEUMO (SYNFLORIX)
LIVIDITY	0	PNEUMO (SYNFLORIX)
RASH MACULAR	0	PNEUMO (SYNFLORIX)
CRYING	0	PNEUMO (SYNFLORIX)
DECREASED APPETITE	0	PNEUMO (SYNFLORIX)
INJECTION SITE PAIN	0	PNEUMO (SYNFLORIX)
VOMITING	0	PNEUMO (SYNFLORIX)
ANAPHYLACTIC SHOCK	0	PNEUMO (SYNFLORIX)
VOMITING	0	PNEUMO (SYNFLORIX)
ECCHYMOSIS	0	PNEUMO (SYNFLORIX)
PYREXIA	0	PNEUMO (SYNFLORIX)
VACCINATION SITE OEDEMA	0	PNEUMO (SYNFLORIX)
VACCINATION SITE PAIN	0	PNEUMO (SYNFLORIX)
APATHY	1	PNEUMO (SYNFLORIX)
CRYING	1	PNEUMO (SYNFLORIX)
C-REACTIVE PROTEIN INCREASED	1	PNEUMO (SYNFLORIX)
LYMPHADENOPATHY	1	PNEUMO (SYNFLORIX)
PYREXIA	1	PNEUMO (SYNFLORIX)
CRYING	0	PNEUMO (SYNFLORIX)
TIC	0	PNEUMO (SYNFLORIX)
CRYING	0	PNEUMO (SYNFLORIX)
DIARRHOEA	0	PNEUMO (SYNFLORIX)
HYPERTONIA	0	PNEUMO (SYNFLORIX)
PYREXIA	0	PNEUMO (SYNFLORIX)
VACCINATION SITE REACTION	0	PNEUMO (SYNFLORIX)
CRYING	0	PNEUMO (SYNFLORIX)
UNDERDOSE	0	PNEUMO (SYNFLORIX)
CRYING	0	PNEUMO (SYNFLORIX)
CRYING	0	PNEUMO (SYNFLORIX)
RESTLESSNESS	0	PNEUMO (SYNFLORIX)
CRYING	1	PNEUMO (SYNFLORIX)
DIARRHOEA	1	PNEUMO (SYNFLORIX)
HAEMATOCHEZIA	1	PNEUMO (SYNFLORIX)
MUCOUS STOOLS	1	PNEUMO (SYNFLORIX)
RESTLESSNESS	1	PNEUMO (SYNFLORIX)
C-REACTIVE PROTEIN INCREASED	3	PNEUMO (SYNFLORIX)
DYSSTASIA	3	PNEUMO (SYNFLORIX)
GAIT INABILITY	3	PNEUMO (SYNFLORIX)
PYREXIA	3	PNEUMO (SYNFLORIX)
VACCINATION SITE REACTION	3	PNEUMO (SYNFLORIX)
HYPOTONIA	0	PNEUMO (SYNFLORIX)
HYPOTONIC-HYPORESPONSIVE EPISODE	0	PNEUMO (SYNFLORIX)
PYREXIA	0	PNEUMO (SYNFLORIX)
CRYING	1	PNEUMO (SYNFLORIX)
HYPORESPONSIVE TO STIMULI	1	PNEUMO (SYNFLORIX)
NAUSEA	5	PNEUMO (SYNFLORIX)
PYREXIA	5	PNEUMO (SYNFLORIX)
RASH	5	PNEUMO (SYNFLORIX)
RASH RUBELLIFORM	5	PNEUMO (SYNFLORIX)
VOMITING	5	PNEUMO (SYNFLORIX)
CRYING	0	PNEUMO (SYNFLORIX)
PRODUCT ADMINISTERED TO PATIENT OF INAPPROPRIATE AGE	0	PNEUMO (SYNFLORIX)
RESTLESSNESS	0	PNEUMO (SYNFLORIX)
CRYING	0	PNEUMO (SYNFLORIX)
DIARRHOEA	0	PNEUMO (SYNFLORIX)
PYREXIA	0	PNEUMO (SYNFLORIX)
SCREAMING	0	PNEUMO (SYNFLORIX)
DECREASED APPETITE	2	PNEUMO (SYNFLORIX)
URTICARIA	2	PNEUMO (SYNFLORIX)
ERYTHEMA	2	PNEUMO (SYNFLORIX)
PYREXIA	2	PNEUMO (SYNFLORIX)
RASH	2	PNEUMO (SYNFLORIX)
TEARFULNESS	2	PNEUMO (SYNFLORIX)
CHROMATURIA	0	PNEUMO (SYNFLORIX)
GAZE PALSY	0	PNEUMO (SYNFLORIX)
URINE ODOUR ABNORMAL	0	PNEUMO (SYNFLORIX)
CRYING	0	PNEUMO (SYNFLORIX)
INFANTILE BACK ARCHING	0	PNEUMO (SYNFLORIX)
DECREASED EYE CONTACT	0	PNEUMO (SYNFLORIX)
RESTLESSNESS	0	PNEUMO (SYNFLORIX)
DIARRHOEA	0	PNEUMO (SYNFLORIX)
SEIZURE	0	PNEUMO (SYNFLORIX)
DYSKINESIA	0	PNEUMO (SYNFLORIX)
TEARFULNESS	0	PNEUMO (SYNFLORIX)
CRYING	0	PNEUMO (SYNFLORIX)
PRODUCT ADMINISTERED TO PATIENT OF INAPPROPRIATE AGE	0	PNEUMO (SYNFLORIX)
BRONCHITIS	53	PNEUMO (SYNFLORIX)
PRODUCTIVE COUGH	53	PNEUMO (SYNFLORIX)
CATARRH	53	PNEUMO (SYNFLORIX)
PYREXIA	53	PNEUMO (SYNFLORIX)
COUGH	53	PNEUMO (SYNFLORIX)
UPPER RESPIRATORY TRACT INFECTION	53	PNEUMO (SYNFLORIX)
INFANTILE SPITTING UP	53	PNEUMO (SYNFLORIX)
NASOPHARYNGITIS	53	PNEUMO (SYNFLORIX)
CRYING	4	PNEUMO (SYNFLORIX)
MUSCLE TIGHTNESS	4	PNEUMO (SYNFLORIX)
DECREASED APPETITE	4	PNEUMO (SYNFLORIX)
SCREAMING	4	PNEUMO (SYNFLORIX)
DIARRHOEA	4	PNEUMO (SYNFLORIX)
SOMNOLENCE	4	PNEUMO (SYNFLORIX)
FLATULENCE	4	PNEUMO (SYNFLORIX)
HYPOTONIC-HYPORESPONSIVE EPISODE	4	PNEUMO (SYNFLORIX)
ASTHENIA	0	PNEUMO (SYNFLORIX)
SEIZURE	0	PNEUMO (SYNFLORIX)
TREMOR	0	PNEUMO (SYNFLORIX)
VOMITING	0	PNEUMO (SYNFLORIX)
CRYING	1	PNEUMO (SYNFLORIX)
DECREASED APPETITE	1	PNEUMO (SYNFLORIX)
FAECES DISCOLOURED	1	PNEUMO (SYNFLORIX)
HAEMATOCHEZIA	1	PNEUMO (SYNFLORIX)
PYREXIA	1	PNEUMO (SYNFLORIX)
CRYING	0	PNEUMO (SYNFLORIX)
INJECTION SITE SWELLING	0	PNEUMO (SYNFLORIX)
RESTLESSNESS	0	PNEUMO (SYNFLORIX)
CRYING	0	PNEUMO (SYNFLORIX)
VACCINATION SITE REACTION	0	PNEUMO (SYNFLORIX)
CRYING	0	PNEUMO (SYNFLORIX)
CYANOSIS	0	PNEUMO (SYNFLORIX)
DIARRHOEA	0	PNEUMO (SYNFLORIX)
PALLOR	0	PNEUMO (SYNFLORIX)
RESTLESSNESS	0	PNEUMO (SYNFLORIX)
CRYING	0	PNEUMO (SYNFLORIX)
CRYING	0	PNEUMO (SYNFLORIX)
CRYING	0	PNEUMO (SYNFLORIX)
DIARRHOEA	6	PNEUMO (SYNFLORIX)
GINGIVAL ERYTHEMA	6	PNEUMO (SYNFLORIX)
GINGIVAL OEDEMA	6	PNEUMO (SYNFLORIX)
TEETHING	6	PNEUMO (SYNFLORIX)
CRYING	0	PNEUMO (SYNFLORIX)
CRYING	0	PNEUMO (SYNFLORIX)
MUSCLE TONE DISORDER	0	PNEUMO (SYNFLORIX)
DECREASED APPETITE	0	PNEUMO (SYNFLORIX)
PYREXIA	0	PNEUMO (SYNFLORIX)
FONTANELLE DEPRESSED	0	PNEUMO (SYNFLORIX)
VOMITING	0	PNEUMO (SYNFLORIX)
INFANTILE APNOEA	0	PNEUMO (SYNFLORIX)
MUSCLE TIGHTNESS	0	PNEUMO (SYNFLORIX)
INJECTION SITE MOVEMENT IMPAIRMENT	4	PNEUMO (SYNFLORIX)
INJECTION SITE MUSCLE WEAKNESS	4	PNEUMO (SYNFLORIX)
CRYING	3	PNEUMO (SYNFLORIX)
DECREASED APPETITE	3	PNEUMO (SYNFLORIX)
PYREXIA	3	PNEUMO (SYNFLORIX)
RESTLESSNESS	3	PNEUMO (SYNFLORIX)
SEIZURE	1	PNEUMO (SYNFLORIX)
CRYING	0	PNEUMO (SYNFLORIX)
CRYING	0	PNEUMO (SYNFLORIX)
CRYING	0	PNEUMO (SYNFLORIX)
VACCINATION SITE REACTION	0	PNEUMO (SYNFLORIX)
CRYING	0	PNEUMO (SYNFLORIX)
DECREASED APPETITE	0	PNEUMO (SYNFLORIX)
PRODUCT ADMINISTERED TO PATIENT OF INAPPROPRIATE AGE	0	PNEUMO (SYNFLORIX)
TREMOR	0	PNEUMO (SYNFLORIX)
EAR INFECTION	0	PNEUMO (SYNFLORIX)
PYREXIA	0	PNEUMO (SYNFLORIX)
CRYING	0	PNEUMO (SYNFLORIX)
PYREXIA	0	PNEUMO (SYNFLORIX)
CRYING	0	PNEUMO (SYNFLORIX)
INCORRECT ROUTE OF PRODUCT ADMINISTRATION	0	PNEUMO (SYNFLORIX)
CRYING	0	PNEUMO (SYNFLORIX)
DERMATITIS ALLERGIC	0	PNEUMO (SYNFLORIX)
PYREXIA	0	PNEUMO (SYNFLORIX)
RASH RUBELLIFORM	0	PNEUMO (SYNFLORIX)
APATHY	0	PNEUMO (SYNFLORIX)
CRYING	0	PNEUMO (SYNFLORIX)
DECREASED APPETITE	0	PNEUMO (SYNFLORIX)
PYREXIA	0	PNEUMO (SYNFLORIX)
SCREAMING	0	PNEUMO (SYNFLORIX)
PYREXIA	0	PNEUMO (SYNFLORIX)
ULTRASOUND SCAN ABNORMAL	0	PNEUMO (SYNFLORIX)
URINARY TRACT INFECTION	0	PNEUMO (SYNFLORIX)
MOBILITY DECREASED	25	PNEUMO (SYNFLORIX)
CRYING	0	PNEUMO (SYNFLORIX)
PALLOR	0	PNEUMO (SYNFLORIX)
PRODUCT ADMINISTERED TO PATIENT OF INAPPROPRIATE AGE	0	PNEUMO (SYNFLORIX)
PYREXIA	0	PNEUMO (SYNFLORIX)
TREMOR	0	PNEUMO (SYNFLORIX)
CRYING	0	PNEUMO (SYNFLORIX)
PYREXIA	0	PNEUMO (SYNFLORIX)
VACCINATION SITE REACTION	0	PNEUMO (SYNFLORIX)
CRYING	0	PNEUMO (SYNFLORIX)
PYREXIA	0	PNEUMO (SYNFLORIX)
CRYING	0	PNEUMO (SYNFLORIX)
HYPOTONIC-HYPORESPONSIVE EPISODE	0	PNEUMO (SYNFLORIX)
RESTLESSNESS	0	PNEUMO (SYNFLORIX)
ABDOMINAL DISCOMFORT	1	PNEUMO (SYNFLORIX)
CRYING	1	PNEUMO (SYNFLORIX)
ABDOMINAL DISTENSION	0	PNEUMO (SYNFLORIX)
ABDOMINAL PAIN	0	PNEUMO (SYNFLORIX)
CRYING	0	PNEUMO (SYNFLORIX)
CRYING	0	PNEUMO (SYNFLORIX)
RASH	0	PNEUMO (SYNFLORIX)
DIARRHOEA	0	PNEUMO (SYNFLORIX)
SOMNOLENCE	0	PNEUMO (SYNFLORIX)
HYPOTONIC-HYPORESPONSIVE EPISODE	0	PNEUMO (SYNFLORIX)
INFANT IRRITABILITY	0	PNEUMO (SYNFLORIX)
PYREXIA	0	PNEUMO (SYNFLORIX)
FEBRILE CONVULSION	8	PNEUMO (SYNFLORIX)
HYPOTONIC-HYPORESPONSIVE EPISODE	8	PNEUMO (SYNFLORIX)
PYREXIA	8	PNEUMO (SYNFLORIX)
CRYING	0	PNEUMO (SYNFLORIX)
PALLOR	0	PNEUMO (SYNFLORIX)
PYREXIA	0	PNEUMO (SYNFLORIX)
TREMOR	0	PNEUMO (SYNFLORIX)
CRYING	0	PNEUMO (SYNFLORIX)
PYREXIA	0	PNEUMO (SYNFLORIX)
CRYING	0	PNEUMO (SYNFLORIX)
SCREAMING	0	PNEUMO (SYNFLORIX)
SOMNOLENCE	0	PNEUMO (SYNFLORIX)
CRYING	0	PNEUMO (SYNFLORIX)
RESTLESSNESS	0	PNEUMO (SYNFLORIX)
CRYING	0	PNEUMO (SYNFLORIX)
CRYING	0	PNEUMO (SYNFLORIX)
CRYING	0	PNEUMO (SYNFLORIX)
CRYING	0	PNEUMO (SYNFLORIX)
CRYING	1	PNEUMO (SYNFLORIX)
PYREXIA	1	PNEUMO (SYNFLORIX)
CONTUSION	0	PNEUMO (SYNFLORIX)
MUSCLE TIGHTNESS	0	PNEUMO (SYNFLORIX)
PYREXIA	0	PNEUMO (SYNFLORIX)
SEIZURE	0	PNEUMO (SYNFLORIX)
VACCINATION SITE OEDEMA	0	PNEUMO (SYNFLORIX)
CRYING	0	PNEUMO (SYNFLORIX)
VACCINATION SITE REACTION	0	PNEUMO (SYNFLORIX)
BODY TEMPERATURE INCREASED	0	PNEUMO (SYNFLORIX)
CRYING	0	PNEUMO (SYNFLORIX)
CRYING	0	PNEUMO (SYNFLORIX)
DYSKINESIA	0	PNEUMO (SYNFLORIX)
PYREXIA	0	PNEUMO (SYNFLORIX)
SEIZURE	0	PNEUMO (SYNFLORIX)
SOMNOLENCE	0	PNEUMO (SYNFLORIX)
CRYING	4	PNEUMO (SYNFLORIX)
PYREXIA	4	PNEUMO (SYNFLORIX)
URINE ANALYSIS NORMAL	4	PNEUMO (SYNFLORIX)
HYPERSENSITIVITY	5	PNEUMO (SYNFLORIX)
PYREXIA	5	PNEUMO (SYNFLORIX)
RASH	5	PNEUMO (SYNFLORIX)
RASH MORBILLIFORM	5	PNEUMO (SYNFLORIX)
CRYING	0	PNEUMO (SYNFLORIX)
HYPOTONIC-HYPORESPONSIVE EPISODE	0	PNEUMO (SYNFLORIX)
PALLOR	0	PNEUMO (SYNFLORIX)
SOMNOLENCE	0	PNEUMO (SYNFLORIX)
CRYING	0	PNEUMO (SYNFLORIX)
INJECTION SITE ERYTHEMA	0	PNEUMO (SYNFLORIX)
INJECTION SITE OEDEMA	0	PNEUMO (SYNFLORIX)
INJECTION SITE PAIN	0	PNEUMO (SYNFLORIX)
CRYING	1	PNEUMO (SYNFLORIX)
DIARRHOEA	1	PNEUMO (SYNFLORIX)
PYREXIA	1	PNEUMO (SYNFLORIX)
RASH	1	PNEUMO (SYNFLORIX)
RESTLESSNESS	1	PNEUMO (SYNFLORIX)
CRYING	0	PNEUMO (SYNFLORIX)
DEVELOPMENTAL REGRESSION	0	PNEUMO (SYNFLORIX)
PRODUCT ADMINISTERED TO PATIENT OF INAPPROPRIATE AGE	0	PNEUMO (SYNFLORIX)
CRYING	1	PNEUMO (SYNFLORIX)
VACCINATION SITE INDURATION	1	PNEUMO (SYNFLORIX)
VACCINATION SITE OEDEMA	1	PNEUMO (SYNFLORIX)
CRYING	1	PNEUMO (SYNFLORIX)
SCREAMING	1	PNEUMO (SYNFLORIX)
CRYING	0	PNEUMO (SYNFLORIX)
RESTLESSNESS	0	PNEUMO (SYNFLORIX)
DECREASED APPETITE	0	PNEUMO (SYNFLORIX)
TREMOR	0	PNEUMO (SYNFLORIX)
INFANT IRRITABILITY	0	PNEUMO (SYNFLORIX)
VACCINATION SITE PAIN	0	PNEUMO (SYNFLORIX)
INFANTILE BACK ARCHING	0	PNEUMO (SYNFLORIX)
INSOMNIA	0	PNEUMO (SYNFLORIX)
APATHY	0	PNEUMO (SYNFLORIX)
HYPOTONIC-HYPORESPONSIVE EPISODE	0	PNEUMO (SYNFLORIX)
PALLOR	0	PNEUMO (SYNFLORIX)
PRODUCT ADMINISTERED TO PATIENT OF INAPPROPRIATE AGE	0	PNEUMO (SYNFLORIX)
BRONCHITIS	9	PNEUMO (SYNFLORIX)
RESPIRATORY TRACT INFECTION	9	PNEUMO (SYNFLORIX)
INFANTILE APNOEA	2	PNEUMO (SYNFLORIX)
JOINT CONTRACTURE	2	PNEUMO (SYNFLORIX)
MUSCULAR WEAKNESS	2	PNEUMO (SYNFLORIX)
RASH	2	PNEUMO (SYNFLORIX)
URTICARIA	2	PNEUMO (SYNFLORIX)
DERMATITIS ATOPIC	0	PNEUMO (SYNFLORIX)
CRYING	0	PNEUMO (SYNFLORIX)
RESTLESSNESS	0	PNEUMO (SYNFLORIX)
DECREASED APPETITE	0	PNEUMO (SYNFLORIX)
TREMOR	0	PNEUMO (SYNFLORIX)
INFANTILE BACK ARCHING	0	PNEUMO (SYNFLORIX)
VACCINATION SITE PAIN	0	PNEUMO (SYNFLORIX)
INSOMNIA	0	PNEUMO (SYNFLORIX)
IRRITABILITY	0	PNEUMO (SYNFLORIX)
ABDOMINAL PAIN	1	PNEUMO (SYNFLORIX)
TEARFULNESS	1	PNEUMO (SYNFLORIX)
CRYING	1	PNEUMO (SYNFLORIX)
DECREASED APPETITE	1	PNEUMO (SYNFLORIX)
IRRITABILITY	1	PNEUMO (SYNFLORIX)
PYREXIA	1	PNEUMO (SYNFLORIX)
APNOEA	0	PNEUMO (SYNFLORIX)
HYPOTONIC-HYPORESPONSIVE EPISODE	0	PNEUMO (SYNFLORIX)
PRODUCT ADMINISTERED TO PATIENT OF INAPPROPRIATE AGE	0	PNEUMO (SYNFLORIX)
BODY TEMPERATURE INCREASED	0	PNEUMO (SYNFLORIX)
CRYING	0	PNEUMO (SYNFLORIX)
CRYING	1	PNEUMO (SYNFLORIX)
VACCINATION SITE SWELLING	1	PNEUMO (SYNFLORIX)
ERYTHEMA MULTIFORME	1	PNEUMO (SYNFLORIX)
INJECTION SITE MUSCLE WEAKNESS	1	PNEUMO (SYNFLORIX)
VACCINATION SITE OEDEMA	1	PNEUMO (SYNFLORIX)
VACCINATION SITE PAIN	1	PNEUMO (SYNFLORIX)
APATHY	0	PNEUMO (SYNFLORIX)
CRYING	0	PNEUMO (SYNFLORIX)
DECREASED APPETITE	0	PNEUMO (SYNFLORIX)
SEIZURE	0	PNEUMO (SYNFLORIX)
ANISOCORIA	23	PNEUMO (SYNFLORIX)
RESTLESSNESS	23	PNEUMO (SYNFLORIX)
CRYING	0	PNEUMO (SYNFLORIX)
RESTLESSNESS	0	PNEUMO (SYNFLORIX)
SCREAMING	0	PNEUMO (SYNFLORIX)
TREMOR	0	PNEUMO (SYNFLORIX)
CRYING	0	PNEUMO (SYNFLORIX)
HIGH-PITCHED CRYING	0	PNEUMO (SYNFLORIX)
VACCINATION SITE OEDEMA	0	PNEUMO (SYNFLORIX)
CRYING	0	PNEUMO (SYNFLORIX)
CRYING	1	PNEUMO (SYNFLORIX)
DECREASED APPETITE	1	PNEUMO (SYNFLORIX)
HYPERTONIA	1	PNEUMO (SYNFLORIX)
RESTLESSNESS	1	PNEUMO (SYNFLORIX)
CRYING	0	PNEUMO (SYNFLORIX)
HYPOTONIC-HYPORESPONSIVE EPISODE	0	PNEUMO (SYNFLORIX)
LOSS OF CONSCIOUSNESS	0	PNEUMO (SYNFLORIX)
ASTHENIA	0	PNEUMO (SYNFLORIX)
MUSCULAR WEAKNESS	0	PNEUMO (SYNFLORIX)
SOMNOLENCE	0	PNEUMO (SYNFLORIX)
CRYING	0	PNEUMO (SYNFLORIX)
PRODUCT ADMINISTERED TO PATIENT OF INAPPROPRIATE AGE	0	PNEUMO (SYNFLORIX)
PYREXIA	0	PNEUMO (SYNFLORIX)
CRYING	0	PNEUMO (SYNFLORIX)
PYREXIA	0	PNEUMO (SYNFLORIX)
CRYING	0	PNEUMO (SYNFLORIX)
INCORRECT ROUTE OF PRODUCT ADMINISTRATION	0	PNEUMO (SYNFLORIX)
RESTLESSNESS	0	PNEUMO (SYNFLORIX)
CRYING	0	PNEUMO (SYNFLORIX)
HYPOTONIC-HYPORESPONSIVE EPISODE	0	PNEUMO (SYNFLORIX)
PRODUCT ADMINISTERED TO PATIENT OF INAPPROPRIATE AGE	0	PNEUMO (SYNFLORIX)
PYREXIA	0	PNEUMO (SYNFLORIX)
CRYING	0	PNEUMO (SYNFLORIX)
CRYING	0	PNEUMO (SYNFLORIX)
HYPERTONIA	0	PNEUMO (SYNFLORIX)
INFANT IRRITABILITY	0	PNEUMO (SYNFLORIX)
CRYING	0	PNEUMO (SYNFLORIX)
INJECTION SITE OEDEMA	0	PNEUMO (SYNFLORIX)
CRYING	0	PNEUMO (SYNFLORIX)
ANAPHYLACTIC SHOCK	2	PNEUMO (SYNFLORIX)
OEDEMA PERIPHERAL	2	PNEUMO (SYNFLORIX)
APNOEA	2	PNEUMO (SYNFLORIX)
TACHYPNOEA	2	PNEUMO (SYNFLORIX)
HYPOTONIC-HYPORESPONSIVE EPISODE	2	PNEUMO (SYNFLORIX)
URTICARIA	2	PNEUMO (SYNFLORIX)
LOCALISED OEDEMA	2	PNEUMO (SYNFLORIX)
LOSS OF CONSCIOUSNESS	2	PNEUMO (SYNFLORIX)
DERMATITIS ALLERGIC	0	PNEUMO (SYNFLORIX)
PETECHIAE	0	PNEUMO (SYNFLORIX)
ECCHYMOSIS	0	PNEUMO (SYNFLORIX)
SOMNOLENCE	0	PNEUMO (SYNFLORIX)
INJECTION SITE MOVEMENT IMPAIRMENT	0	PNEUMO (SYNFLORIX)
TEARFULNESS	0	PNEUMO (SYNFLORIX)
INJECTION SITE RASH	0	PNEUMO (SYNFLORIX)
VACCINATION SITE PAIN	0	PNEUMO (SYNFLORIX)
INJECTION SITE REACTION	0	PNEUMO (SYNFLORIX)
VACCINATION SITE REACTION	0	PNEUMO (SYNFLORIX)
CRYING	0	PNEUMO (SYNFLORIX)
CRYING	0	PNEUMO (SYNFLORIX)
RESTLESSNESS	0	PNEUMO (SYNFLORIX)
CONDITION AGGRAVATED	0	PNEUMO (SYNFLORIX)
RESTLESSNESS	0	PNEUMO (SYNFLORIX)
CRYING	0	PNEUMO (SYNFLORIX)
HYPOTONIC-HYPORESPONSIVE EPISODE	0	PNEUMO (SYNFLORIX)
PALLOR	0	PNEUMO (SYNFLORIX)
PRODUCT ADMINISTERED TO PATIENT OF INAPPROPRIATE AGE	0	PNEUMO (SYNFLORIX)
CRYING	0	PNEUMO (SYNFLORIX)
PYREXIA	0	PNEUMO (SYNFLORIX)
VACCINATION SITE REACTION	0	PNEUMO (SYNFLORIX)
CRYING	0	PNEUMO (SYNFLORIX)
PYREXIA	0	PNEUMO (SYNFLORIX)
CRYING	0	PNEUMO (SYNFLORIX)
DIARRHOEA	1	PNEUMO (SYNFLORIX)
RASH RUBELLIFORM	1	PNEUMO (SYNFLORIX)
EYE ABSCESS	1	PNEUMO (SYNFLORIX)
URTICARIA	1	PNEUMO (SYNFLORIX)
PYREXIA	1	PNEUMO (SYNFLORIX)
RASH	1	PNEUMO (SYNFLORIX)
RASH MACULAR	1	PNEUMO (SYNFLORIX)
ABNORMAL BEHAVIOUR	1	PNEUMO (SYNFLORIX)
DIARRHOEA	1	PNEUMO (SYNFLORIX)
PYREXIA	1	PNEUMO (SYNFLORIX)
VACCINATION SITE REACTION	1	PNEUMO (SYNFLORIX)
CRYING	0	PNEUMO (SYNFLORIX)
CRYING	0	PNEUMO (SYNFLORIX)
RESTLESSNESS	0	PNEUMO (SYNFLORIX)
CRYING	0	PNEUMO (SYNFLORIX)
SCREAMING	0	PNEUMO (SYNFLORIX)
CRYING	0	PNEUMO (SYNFLORIX)
RESTLESSNESS	0	PNEUMO (SYNFLORIX)
SEIZURE	0	PNEUMO (SYNFLORIX)
CRYING	0	PNEUMO (SYNFLORIX)
PYREXIA	0	PNEUMO (SYNFLORIX)
BRADYCARDIA	0	PNEUMO (SYNFLORIX)
HYPOTONIA	0	PNEUMO (SYNFLORIX)
PALLOR	0	PNEUMO (SYNFLORIX)
SCREAMING	0	PNEUMO (SYNFLORIX)
CRYING	0	PNEUMO (SYNFLORIX)
MUSCULOSKELETAL STIFFNESS	0	PNEUMO (SYNFLORIX)
PYREXIA	0	PNEUMO (SYNFLORIX)
CRYING	0	PNEUMO (SYNFLORIX)
INJECTION SITE OEDEMA	0	PNEUMO (SYNFLORIX)
PRODUCT ADMINISTERED TO PATIENT OF INAPPROPRIATE AGE	0	PNEUMO (SYNFLORIX)
VACCINATION SITE REACTION	0	PNEUMO (SYNFLORIX)
COUGH	2	PNEUMO (SYNFLORIX)
PYREXIA	2	PNEUMO (SYNFLORIX)
RESPIRATORY TRACT INFECTION	2	PNEUMO (SYNFLORIX)
APATHY	0	PNEUMO (SYNFLORIX)
CRYING	0	PNEUMO (SYNFLORIX)
DECREASED APPETITE	0	PNEUMO (SYNFLORIX)
SOMNOLENCE	0	PNEUMO (SYNFLORIX)
DECREASED APPETITE	0	PNEUMO (SYNFLORIX)
PYREXIA	0	PNEUMO (SYNFLORIX)
PYREXIA	0	PNEUMO (SYNFLORIX)
RASH	0	PNEUMO (SYNFLORIX)
SCREAMING	0	PNEUMO (SYNFLORIX)
CRYING	0	PNEUMO (SYNFLORIX)
CRYING	0	PNEUMO (SYNFLORIX)
HYPERTONIA	0	PNEUMO (SYNFLORIX)
RESTLESSNESS	0	PNEUMO (SYNFLORIX)
VACCINATION SITE REACTION	0	PNEUMO (SYNFLORIX)
URTICARIA	1	PNEUMO (SYNFLORIX)
HYPOTONIC-HYPORESPONSIVE EPISODE	0	PNEUMO (SYNFLORIX)
LIVIDITY	0	PNEUMO (SYNFLORIX)
ECCHYMOSIS	0	PNEUMO (SYNFLORIX)
ORAL HERPES	0	PNEUMO (SYNFLORIX)
PYREXIA	0	PNEUMO (SYNFLORIX)
RESTLESSNESS	0	PNEUMO (SYNFLORIX)
HYPOTONIC-HYPORESPONSIVE EPISODE	0	PNEUMO (SYNFLORIX)
CRYING	0	PNEUMO (SYNFLORIX)
PYREXIA	0	PNEUMO (SYNFLORIX)
SCREAMING	0	PNEUMO (SYNFLORIX)
CRYING	0	PNEUMO (SYNFLORIX)
DYSKINESIA	0	PNEUMO (SYNFLORIX)
RESTLESSNESS	0	PNEUMO (SYNFLORIX)
VACCINATION SITE ERYTHEMA	0	PNEUMO (SYNFLORIX)
VACCINATION SITE REACTION	0	PNEUMO (SYNFLORIX)
CRYING	0	PNEUMO (SYNFLORIX)
PYREXIA	0	PNEUMO (SYNFLORIX)
CRYING	0	PNEUMO (SYNFLORIX)
CRYING	0	PNEUMO (SYNFLORIX)
CRYING	0	PNEUMO (SYNFLORIX)
HYPOTONIC-HYPORESPONSIVE EPISODE	0	PNEUMO (SYNFLORIX)
SOMNOLENCE	0	PNEUMO (SYNFLORIX)
CRYING	0	PNEUMO (SYNFLORIX)
ECCHYMOSIS	0	PNEUMO (SYNFLORIX)
PRODUCT ADMINISTERED TO PATIENT OF INAPPROPRIATE AGE	0	PNEUMO (SYNFLORIX)
CRYING	0	PNEUMO (SYNFLORIX)
VACCINATION SITE REACTION	0	PNEUMO (SYNFLORIX)
HYPOAESTHESIA	3	PNEUMO (SYNFLORIX)
IRRITABILITY	3	PNEUMO (SYNFLORIX)
LIVIDITY	3	PNEUMO (SYNFLORIX)
DIARRHOEA	16	PNEUMO (SYNFLORIX)
RASH MORBILLIFORM	16	PNEUMO (SYNFLORIX)
HYPERSENSITIVITY	16	PNEUMO (SYNFLORIX)
SEIZURE	16	PNEUMO (SYNFLORIX)
LYMPHADENOPATHY	16	PNEUMO (SYNFLORIX)
PAIN	16	PNEUMO (SYNFLORIX)
RASH	16	PNEUMO (SYNFLORIX)
APNOEA	0	PNEUMO (SYNFLORIX)
CRYING	0	PNEUMO (SYNFLORIX)
SCREAMING	0	PNEUMO (SYNFLORIX)
DECREASED APPETITE	0	PNEUMO (SYNFLORIX)
IMMEDIATE POST-INJECTION REACTION	0	PNEUMO (SYNFLORIX)
DEPENDENT PERSONALITY DISORDER	0	PNEUMO (SYNFLORIX)
MALAISE	0	PNEUMO (SYNFLORIX)
DIARRHOEA	0	PNEUMO (SYNFLORIX)
MUSCLE STRAIN	0	PNEUMO (SYNFLORIX)
FATIGUE	0	PNEUMO (SYNFLORIX)
PYREXIA	0	PNEUMO (SYNFLORIX)
FEBRILE CONVULSION	0	PNEUMO (SYNFLORIX)
SOMNOLENCE	0	PNEUMO (SYNFLORIX)
CRYING	0	PNEUMO (SYNFLORIX)
PRODUCT ADMINISTERED TO PATIENT OF INAPPROPRIATE AGE	0	PNEUMO (SYNFLORIX)
VACCINATION SITE REACTION	0	PNEUMO (SYNFLORIX)
CRYING	0	PNEUMO (SYNFLORIX)
DIARRHOEA	1	PNEUMO (SYNFLORIX)
PYREXIA	1	PNEUMO (SYNFLORIX)
APATHY	0	PNEUMO (SYNFLORIX)
HYPOTONIA	0	PNEUMO (SYNFLORIX)
APNOEA	0	PNEUMO (SYNFLORIX)
HYPOTONIC-HYPORESPONSIVE EPISODE	0	PNEUMO (SYNFLORIX)
ASTHENIA	0	PNEUMO (SYNFLORIX)
PALLOR	0	PNEUMO (SYNFLORIX)
CRYING	0	PNEUMO (SYNFLORIX)
DECREASED ACTIVITY	0	PNEUMO (SYNFLORIX)
ANXIETY	4	PNEUMO (SYNFLORIX)
APNOEA	4	PNEUMO (SYNFLORIX)
DYSPNOEA	4	PNEUMO (SYNFLORIX)
HYPOTONIA	4	PNEUMO (SYNFLORIX)
HYPOTONIC-HYPORESPONSIVE EPISODE	4	PNEUMO (SYNFLORIX)
CRYING	0	PNEUMO (SYNFLORIX)
CRYING	10	PNEUMO (SYNFLORIX)
MUCOUS STOOLS	10	PNEUMO (SYNFLORIX)
DECREASED EYE CONTACT	10	PNEUMO (SYNFLORIX)
MUSCLE SPASMS	10	PNEUMO (SYNFLORIX)
ENTERITIS	10	PNEUMO (SYNFLORIX)
SEIZURE	10	PNEUMO (SYNFLORIX)
FAECES DISCOLOURED	10	PNEUMO (SYNFLORIX)
HAEMATOCHEZIA	10	PNEUMO (SYNFLORIX)
HYPOTONIC-HYPORESPONSIVE EPISODE	0	PNEUMO (SYNFLORIX)
LOSS OF CONSCIOUSNESS	0	PNEUMO (SYNFLORIX)
CRYING	8	PNEUMO (SYNFLORIX)
DIARRHOEA	8	PNEUMO (SYNFLORIX)
FAECES DISCOLOURED	8	PNEUMO (SYNFLORIX)
FOOD AVERSION	8	PNEUMO (SYNFLORIX)
CRYING	0	PNEUMO (SYNFLORIX)
CYANOSIS	2	PNEUMO (SYNFLORIX)
TREMOR	2	PNEUMO (SYNFLORIX)
HYPOTONIA	2	PNEUMO (SYNFLORIX)
HYPOTONIC-HYPORESPONSIVE EPISODE	2	PNEUMO (SYNFLORIX)
IMMUNISATION REACTION	2	PNEUMO (SYNFLORIX)
SEIZURE	2	PNEUMO (SYNFLORIX)
CRYING	0	PNEUMO (SYNFLORIX)
MUSCLE CONTRACTURE	1	PNEUMO (SYNFLORIX)
MUSCLE SPASMS	1	PNEUMO (SYNFLORIX)
POLIOMYELITIS	1	PNEUMO (SYNFLORIX)
SEIZURE	1	PNEUMO (SYNFLORIX)
ABNORMAL BEHAVIOUR	14	PNEUMO (SYNFLORIX)
NEUTROPHIL COUNT INCREASED	14	PNEUMO (SYNFLORIX)
C-REACTIVE PROTEIN INCREASED	14	PNEUMO (SYNFLORIX)
PYREXIA	14	PNEUMO (SYNFLORIX)
FEBRILE CONVULSION	14	PNEUMO (SYNFLORIX)
RASH	14	PNEUMO (SYNFLORIX)
HYPERSENSITIVITY	14	PNEUMO (SYNFLORIX)
RASH RUBELLIFORM	14	PNEUMO (SYNFLORIX)
INSOMNIA	14	PNEUMO (SYNFLORIX)
COUGH	1	PNEUMO (SYNFLORIX)
UPPER RESPIRATORY TRACT INFECTION	1	PNEUMO (SYNFLORIX)
DYSPNOEA	1	PNEUMO (SYNFLORIX)
HYPERSENSITIVITY	1	PNEUMO (SYNFLORIX)
PYREXIA	1	PNEUMO (SYNFLORIX)
RHINORRHOEA	1	PNEUMO (SYNFLORIX)
HYPOTONIC-HYPORESPONSIVE EPISODE	0	PNEUMO (SYNFLORIX)
FEBRILE CONVULSION	0	PNEUMO (SYNFLORIX)
PYREXIA	0	PNEUMO (SYNFLORIX)
TREMOR	0	PNEUMO (SYNFLORIX)
CRYING	0	PNEUMO (SYNFLORIX)
CRYING	0	PNEUMO (SYNFLORIX)
LOCALISED OEDEMA	0	PNEUMO (SYNFLORIX)
VACCINATION SITE OEDEMA	0	PNEUMO (SYNFLORIX)
VACCINATION SITE REACTION	0	PNEUMO (SYNFLORIX)
CRYING	0	PNEUMO (SYNFLORIX)
HYPOTONIC-HYPORESPONSIVE EPISODE	0	PNEUMO (SYNFLORIX)
BRONCHITIS	0	PNEUMO (SYNFLORIX)
COUGH	0	PNEUMO (SYNFLORIX)
PYREXIA	0	PNEUMO (SYNFLORIX)
APATHY	0	PNEUMO (SYNFLORIX)
HYPOTONIC-HYPORESPONSIVE EPISODE	0	PNEUMO (SYNFLORIX)
SOMNOLENCE	0	PNEUMO (SYNFLORIX)
CRYING	0	PNEUMO (SYNFLORIX)
COLD SWEAT	1	PNEUMO (SYNFLORIX)
CRYING	1	PNEUMO (SYNFLORIX)
SCREAMING	1	PNEUMO (SYNFLORIX)
UNRESPONSIVE TO STIMULI	1	PNEUMO (SYNFLORIX)
VACCINATION SITE REACTION	1	PNEUMO (SYNFLORIX)
CRYING	0	PNEUMO (SYNFLORIX)
SCREAMING	0	PNEUMO (SYNFLORIX)
TENSION	0	PNEUMO (SYNFLORIX)
HYPOTONIC-HYPORESPONSIVE EPISODE	0	PNEUMO (SYNFLORIX)
CRYING	6	PNEUMO (SYNFLORIX)
VACCINATION SITE ERYTHEMA	6	PNEUMO (SYNFLORIX)
DERMATITIS ATOPIC	6	PNEUMO (SYNFLORIX)
VACCINATION SITE NODULE	6	PNEUMO (SYNFLORIX)
IRRITABILITY	6	PNEUMO (SYNFLORIX)
RASH	6	PNEUMO (SYNFLORIX)
RASH MACULAR	6	PNEUMO (SYNFLORIX)
APNOEA	0	PNEUMO (SYNFLORIX)
HYPOTONIC-HYPORESPONSIVE EPISODE	0	PNEUMO (SYNFLORIX)
CRYING	0	PNEUMO (SYNFLORIX)
LIVIDITY	0	PNEUMO (SYNFLORIX)
OEDEMA PERIPHERAL	0	PNEUMO (SYNFLORIX)
CRYING	0	PNEUMO (SYNFLORIX)
CRYING	0	PNEUMO (SYNFLORIX)
CRYING	0	PNEUMO (SYNFLORIX)
AGITATION	0	PNEUMO (SYNFLORIX)
RASH PUSTULAR	0	PNEUMO (SYNFLORIX)
CRYING	0	PNEUMO (SYNFLORIX)
INJECTION SITE REACTION	0	PNEUMO (SYNFLORIX)
PYREXIA	0	PNEUMO (SYNFLORIX)
RASH	0	PNEUMO (SYNFLORIX)
HYPOTONIA	1	PNEUMO (SYNFLORIX)
HYPOTONIC-HYPORESPONSIVE EPISODE	1	PNEUMO (SYNFLORIX)
PALLOR	1	PNEUMO (SYNFLORIX)
PYREXIA	1	PNEUMO (SYNFLORIX)
SYNCOPE	1	PNEUMO (SYNFLORIX)
APATHY	1	PNEUMO (SYNFLORIX)
RESTLESSNESS	1	PNEUMO (SYNFLORIX)
ASTHENIA	1	PNEUMO (SYNFLORIX)
VOMITING	1	PNEUMO (SYNFLORIX)
DIARRHOEA	1	PNEUMO (SYNFLORIX)
HYPOTONIC-HYPORESPONSIVE EPISODE	1	PNEUMO (SYNFLORIX)
PYREXIA	1	PNEUMO (SYNFLORIX)
COUGH	0	PNEUMO (SYNFLORIX)
LARYNGITIS	0	PNEUMO (SYNFLORIX)
NOCTURNAL DYSPNOEA	0	PNEUMO (SYNFLORIX)
PNEUMONIA	0	PNEUMO (SYNFLORIX)
RESTLESSNESS	0	PNEUMO (SYNFLORIX)
CRYING	0	PNEUMO (SYNFLORIX)
PYREXIA	0	PNEUMO (SYNFLORIX)
FEBRILE CONVULSION	1	PNEUMO (SYNFLORIX)
RASH MACULO-PAPULAR	1	PNEUMO (SYNFLORIX)
HYPERSENSITIVITY	1	PNEUMO (SYNFLORIX)
RASH MORBILLIFORM	1	PNEUMO (SYNFLORIX)
PETECHIAE	1	PNEUMO (SYNFLORIX)
PYREXIA	1	PNEUMO (SYNFLORIX)
RASH	1	PNEUMO (SYNFLORIX)
CRYING	0	PNEUMO (SYNFLORIX)
CRYING	0	PNEUMO (SYNFLORIX)
PYREXIA	0	PNEUMO (SYNFLORIX)
APATHY	0	PNEUMO (SYNFLORIX)
DIARRHOEA	0	PNEUMO (SYNFLORIX)
PYREXIA	0	PNEUMO (SYNFLORIX)
RESTLESSNESS	0	PNEUMO (SYNFLORIX)
SCREAMING	0	PNEUMO (SYNFLORIX)
BALANCE DISORDER	0	PNEUMO (SYNFLORIX)
UPPER RESPIRATORY TRACT INFECTION	0	PNEUMO (SYNFLORIX)
CATARRH	0	PNEUMO (SYNFLORIX)
CRYING	0	PNEUMO (SYNFLORIX)
GAIT DISTURBANCE	0	PNEUMO (SYNFLORIX)
PYREXIA	0	PNEUMO (SYNFLORIX)
CRYING	0	PNEUMO (SYNFLORIX)
GAIT DISTURBANCE	0	PNEUMO (SYNFLORIX)
VACCINATION SITE ERYTHEMA	0	PNEUMO (SYNFLORIX)
VACCINATION SITE NODULE	0	PNEUMO (SYNFLORIX)
CRYING	0	PNEUMO (SYNFLORIX)
PAPULE	0	PNEUMO (SYNFLORIX)
GAIT DISTURBANCE	0	PNEUMO (SYNFLORIX)
VACCINATION SITE OEDEMA	0	PNEUMO (SYNFLORIX)
INJECTION SITE PAIN	0	PNEUMO (SYNFLORIX)
INJECTION SITE REACTION	0	PNEUMO (SYNFLORIX)
IRRITABILITY	0	PNEUMO (SYNFLORIX)
INJECTION SITE MOVEMENT IMPAIRMENT	0	PNEUMO (SYNFLORIX)
COMMUNICATION DISORDER	8	PNEUMO (SYNFLORIX)
PYREXIA	8	PNEUMO (SYNFLORIX)
CRYING	8	PNEUMO (SYNFLORIX)
RASH	8	PNEUMO (SYNFLORIX)
GAZE PALSY	8	PNEUMO (SYNFLORIX)
RASH ERYTHEMATOUS	8	PNEUMO (SYNFLORIX)
INTERTRIGO	8	PNEUMO (SYNFLORIX)
RASH MACULAR	8	PNEUMO (SYNFLORIX)
PUSTULE	8	PNEUMO (SYNFLORIX)
APNOEA	0	PNEUMO (SYNFLORIX)
GAIT DISTURBANCE	0	PNEUMO (SYNFLORIX)
HYPOTONIC-HYPORESPONSIVE EPISODE	0	PNEUMO (SYNFLORIX)
INJECTION SITE REACTION	0	PNEUMO (SYNFLORIX)
ASTHMA	0	PNEUMO (SYNFLORIX)
LACRIMATION INCREASED	0	PNEUMO (SYNFLORIX)
CATARRH	0	PNEUMO (SYNFLORIX)
COUGH	0	PNEUMO (SYNFLORIX)
HYPERSENSITIVITY	0	PNEUMO (SYNFLORIX)
INCREASED BRONCHIAL SECRETION	0	PNEUMO (SYNFLORIX)
CONSTIPATION	0	PNEUMO (SYNFLORIX)
MUSCLE TIGHTNESS	0	PNEUMO (SYNFLORIX)
DECREASED APPETITE	0	PNEUMO (SYNFLORIX)
POSTURE ABNORMAL	0	PNEUMO (SYNFLORIX)
INCORRECT ROUTE OF PRODUCT ADMINISTRATION	0	PNEUMO (SYNFLORIX)
SOMNOLENCE	0	PNEUMO (SYNFLORIX)
INFANTILE POSTURAL ASYMMETRY	0	PNEUMO (SYNFLORIX)
STRABISMUS	0	PNEUMO (SYNFLORIX)
LISTLESS	0	PNEUMO (SYNFLORIX)
VENTRICULAR ENLARGEMENT	0	PNEUMO (SYNFLORIX)
APNOEA	9	PNEUMO (SYNFLORIX)
INFANTILE APNOEA	0	PNEUMO (SYNFLORIX)
SHOCK SYMPTOM	0	PNEUMO (SYNFLORIX)
SYNCOPE	0	PNEUMO (SYNFLORIX)
CRYING	0	PNEUMO (SYNFLORIX)
MUSCLE TONE DISORDER	0	PNEUMO (SYNFLORIX)
DECREASED APPETITE	0	PNEUMO (SYNFLORIX)
SOMNOLENCE	0	PNEUMO (SYNFLORIX)
DIARRHOEA	0	PNEUMO (SYNFLORIX)
URTICARIA	0	PNEUMO (SYNFLORIX)
INFANTILE BACK ARCHING	0	PNEUMO (SYNFLORIX)
VOMITING	0	PNEUMO (SYNFLORIX)
MUSCLE TIGHTNESS	0	PNEUMO (SYNFLORIX)
APNOEA	0	PNEUMO (SYNFLORIX)
PRODUCT ADMINISTERED TO PATIENT OF INAPPROPRIATE AGE	0	PNEUMO (SYNFLORIX)
CHOKING	0	PNEUMO (SYNFLORIX)
PYREXIA	0	PNEUMO (SYNFLORIX)
HYPOTONIC-HYPORESPONSIVE EPISODE	0	PNEUMO (SYNFLORIX)
INJECTION SITE ERYTHEMA	0	PNEUMO (SYNFLORIX)
INJECTION SITE INJURY	0	PNEUMO (SYNFLORIX)
AUTISM SPECTRUM DISORDER	0	PNEUMO (SYNFLORIX)
PYREXIA	0	PNEUMO (SYNFLORIX)
DISCOMFORT	0	PNEUMO (SYNFLORIX)
URINARY TRACT INFECTION	0	PNEUMO (SYNFLORIX)
DYSURIA	0	PNEUMO (SYNFLORIX)
URINARY TRACT INFLAMMATION	0	PNEUMO (SYNFLORIX)
LABORATORY TEST	0	PNEUMO (SYNFLORIX)
PRODUCT ADMINISTERED TO PATIENT OF INAPPROPRIATE AGE	0	PNEUMO (SYNFLORIX)
PYREXIA	0	PNEUMO (SYNFLORIX)
CRYING	0	PNEUMO (SYNFLORIX)
CRYING	0	PNEUMO (SYNFLORIX)
INJECTION SITE REACTION	0	PNEUMO (SYNFLORIX)
COORDINATION ABNORMAL	0	PNEUMO (SYNFLORIX)
SEIZURE	0	PNEUMO (SYNFLORIX)
CRYING	0	PNEUMO (SYNFLORIX)
INFANTILE BACK ARCHING	0	PNEUMO (SYNFLORIX)
MUSCLE TIGHTNESS	0	PNEUMO (SYNFLORIX)
PRODUCT ADMINISTERED TO PATIENT OF INAPPROPRIATE AGE	0	PNEUMO (SYNFLORIX)
DYSSTASIA	1	PNEUMO (SYNFLORIX)
GAIT DEVIATION	1	PNEUMO (SYNFLORIX)
INJECTION SITE ERYTHEMA	1	PNEUMO (SYNFLORIX)
ASTHENIA	1	PNEUMO (SYNFLORIX)
PALLOR	1	PNEUMO (SYNFLORIX)
CRYING	1	PNEUMO (SYNFLORIX)
PYREXIA	1	PNEUMO (SYNFLORIX)
FEBRILE CONVULSION	1	PNEUMO (SYNFLORIX)
UNRESPONSIVE TO STIMULI	1	PNEUMO (SYNFLORIX)
GAZE PALSY	1	PNEUMO (SYNFLORIX)
MUSCLE TWITCHING	1	PNEUMO (SYNFLORIX)
FEBRILE CONVULSION	0	PNEUMO (SYNFLORIX)
PALLOR	0	PNEUMO (SYNFLORIX)
PYREXIA	0	PNEUMO (SYNFLORIX)
RESTLESSNESS	0	PNEUMO (SYNFLORIX)
VOMITING	0	PNEUMO (SYNFLORIX)
CHILLS	0	PNEUMO (SYNFLORIX)
CRYING	0	PNEUMO (SYNFLORIX)
HYPOTONIC-HYPORESPONSIVE EPISODE	0	PNEUMO (SYNFLORIX)
PALLOR	0	PNEUMO (SYNFLORIX)
VOMITING	0	PNEUMO (SYNFLORIX)
DYSKINESIA	0	PNEUMO (SYNFLORIX)
SOMNOLENCE	0	PNEUMO (SYNFLORIX)
FEBRILE CONVULSION	0	PNEUMO (SYNFLORIX)
SWELLING FACE	0	PNEUMO (SYNFLORIX)
FOAMING AT MOUTH	0	PNEUMO (SYNFLORIX)
PRODUCT ADMINISTERED TO PATIENT OF INAPPROPRIATE AGE	0	PNEUMO (SYNFLORIX)
PYREXIA	0	PNEUMO (SYNFLORIX)
ARTHRALGIA	0	PNEUMO (SYNFLORIX)
HYPOTONIA	0	PNEUMO (SYNFLORIX)
HYPOTONIC-HYPORESPONSIVE EPISODE	0	PNEUMO (SYNFLORIX)
MYALGIA	0	PNEUMO (SYNFLORIX)
SOMNOLENCE	0	PNEUMO (SYNFLORIX)
HYPOTONIA	0	PNEUMO (SYNFLORIX)
HYPOTONIC-HYPORESPONSIVE EPISODE	0	PNEUMO (SYNFLORIX)
LOSS OF CONSCIOUSNESS	0	PNEUMO (SYNFLORIX)
PALLOR	0	PNEUMO (SYNFLORIX)
UNRESPONSIVE TO STIMULI	0	PNEUMO (SYNFLORIX)
CRYING	0	PNEUMO (SYNFLORIX)
ECCHYMOSIS	0	PNEUMO (SYNFLORIX)
EXTENSIVE SWELLING OF VACCINATED LIMB	0	PNEUMO (SYNFLORIX)
INJECTION SITE OEDEMA	0	PNEUMO (SYNFLORIX)
CRYING	0	PNEUMO (SYNFLORIX)
LIVIDITY	0	PNEUMO (SYNFLORIX)
URTICARIA	0	PNEUMO (SYNFLORIX)
CRYING	2	PNEUMO (SYNFLORIX)
ELECTROENCEPHALOGRAM	2	PNEUMO (SYNFLORIX)
PYELOCALIECTASIS	2	PNEUMO (SYNFLORIX)
SLEEP DISORDER	2	PNEUMO (SYNFLORIX)
ULTRASOUND SCAN	2	PNEUMO (SYNFLORIX)
COVID-19	0	PNEUMO (SYNFLORIX)
CRYING	0	PNEUMO (SYNFLORIX)
DECREASED APPETITE	0	PNEUMO (SYNFLORIX)
PYREXIA	0	PNEUMO (SYNFLORIX)
SARS-COV-2 TEST POSITIVE	0	PNEUMO (SYNFLORIX)
CRYING	0	PNEUMO (SYNFLORIX)
RESTLESSNESS	0	PNEUMO (SYNFLORIX)
ASTHENIA	0	PNEUMO (SYNFLORIX)
INJECTION SITE ERYTHEMA	0	PNEUMO (SYNFLORIX)
BRONCHITIS	0	PNEUMO (SYNFLORIX)
INJECTION SITE PAIN	0	PNEUMO (SYNFLORIX)
COUGH	0	PNEUMO (SYNFLORIX)
PAIN IN EXTREMITY	0	PNEUMO (SYNFLORIX)
CRYING	0	PNEUMO (SYNFLORIX)
PYREXIA	0	PNEUMO (SYNFLORIX)
DECREASED APPETITE	0	PNEUMO (SYNFLORIX)
RESTLESSNESS	0	PNEUMO (SYNFLORIX)
APPETITE DISORDER	13	PNEUMO (SYNFLORIX)
MUSCULOSKELETAL STIFFNESS	13	PNEUMO (SYNFLORIX)
PSYCHOMOTOR SKILLS IMPAIRED	13	PNEUMO (SYNFLORIX)
SPEECH DISORDER DEVELOPMENTAL	13	PNEUMO (SYNFLORIX)
WEIGHT GAIN POOR	13	PNEUMO (SYNFLORIX)
CRYING	0	PNEUMO (SYNFLORIX)
SOMNOLENCE	0	PNEUMO (SYNFLORIX)
DECREASED EYE CONTACT	0	PNEUMO (SYNFLORIX)
VOMITING	0	PNEUMO (SYNFLORIX)
ORAL DISCHARGE	0	PNEUMO (SYNFLORIX)
PRODUCT ADMINISTERED TO PATIENT OF INAPPROPRIATE AGE	0	PNEUMO (SYNFLORIX)
SKIN HYPERTROPHY	0	PNEUMO (SYNFLORIX)
CYANOSIS	0	PNEUMO (SYNFLORIX)
EXPIRED PRODUCT ADMINISTERED	0	PNEUMO (SYNFLORIX)
HYPOTONIC-HYPORESPONSIVE EPISODE	0	PNEUMO (SYNFLORIX)
PALLOR	0	PNEUMO (SYNFLORIX)
CRYING	0	PNEUMO (SYNFLORIX)
ERYTHEMA	0	PNEUMO (SYNFLORIX)
INJECTION SITE OEDEMA	0	PNEUMO (SYNFLORIX)
PAIN IN EXTREMITY	0	PNEUMO (SYNFLORIX)
SCREAMING	0	PNEUMO (SYNFLORIX)
ALTERED STATE OF CONSCIOUSNESS	0	PNEUMO (SYNFLORIX)
CRYING	0	PNEUMO (SYNFLORIX)
OPISTHOTONUS	0	PNEUMO (SYNFLORIX)
CRYING	0	PNEUMO (SYNFLORIX)
INSOMNIA	0	PNEUMO (SYNFLORIX)
PRODUCT ADMINISTERED TO PATIENT OF INAPPROPRIATE AGE	0	PNEUMO (SYNFLORIX)
RESTLESSNESS	0	PNEUMO (SYNFLORIX)
CONTUSION	0	PNEUMO (SYNFLORIX)
CRYING	0	PNEUMO (SYNFLORIX)
HYPOTONIC-HYPORESPONSIVE EPISODE	0	PNEUMO (SYNFLORIX)
PALLOR	0	PNEUMO (SYNFLORIX)
RESPIRATORY DISORDER	0	PNEUMO (SYNFLORIX)
CATARRH	0	PNEUMO (SYNFLORIX)
HYPOPNOEA	0	PNEUMO (SYNFLORIX)
PYREXIA	0	PNEUMO (SYNFLORIX)
CRYING	0	PNEUMO (SYNFLORIX)
HYPOTONIA	0	PNEUMO (SYNFLORIX)
RESTLESSNESS	0	PNEUMO (SYNFLORIX)
CYANOSIS	0	PNEUMO (SYNFLORIX)
HYPOTONIC-HYPORESPONSIVE EPISODE	0	PNEUMO (SYNFLORIX)
SOMNOLENCE	0	PNEUMO (SYNFLORIX)
DIARRHOEA	0	PNEUMO (SYNFLORIX)
LACRIMATION INCREASED	0	PNEUMO (SYNFLORIX)
ERYTHEMA	0	PNEUMO (SYNFLORIX)
PALLOR	0	PNEUMO (SYNFLORIX)
DECREASED ACTIVITY	0	PNEUMO (SYNFLORIX)
HYPOTONIC-HYPORESPONSIVE EPISODE	0	PNEUMO (SYNFLORIX)
PALLOR	0	PNEUMO (SYNFLORIX)
SEIZURE	0	PNEUMO (SYNFLORIX)
TREMOR	0	PNEUMO (SYNFLORIX)
SEIZURE	5	PNEUMO (SYNFLORIX)
HYPOTONIC-HYPORESPONSIVE EPISODE	29	PNEUMO (SYNFLORIX)
LOSS OF CONSCIOUSNESS	29	PNEUMO (SYNFLORIX)
DECREASED ACTIVITY	0	PNEUMO (SYNFLORIX)
HYPOTONIC-HYPORESPONSIVE EPISODE	0	PNEUMO (SYNFLORIX)
PALLOR	0	PNEUMO (SYNFLORIX)
PRODUCT ADMINISTERED TO PATIENT OF INAPPROPRIATE AGE	0	PNEUMO (SYNFLORIX)
SOMNOLENCE	0	PNEUMO (SYNFLORIX)
CRYING	0	PNEUMO (SYNFLORIX)
CRYING	0	PNEUMO (SYNFLORIX)
CRYING	1	PNEUMO (SYNFLORIX)
PYREXIA	1	PNEUMO (SYNFLORIX)
HYPOTONIA	0	PNEUMO (SYNFLORIX)
HYPOTONIC-HYPORESPONSIVE EPISODE	0	PNEUMO (SYNFLORIX)
PALLOR	0	PNEUMO (SYNFLORIX)
PYREXIA	0	PNEUMO (SYNFLORIX)
CRYING	0	PNEUMO (SYNFLORIX)
INJECTION SITE OEDEMA	0	PNEUMO (SYNFLORIX)
FEBRILE CONVULSION	0	PNEUMO (SYNFLORIX)
HYPORESPONSIVE TO STIMULI	0	PNEUMO (SYNFLORIX)
INJECTION SITE OEDEMA	0	PNEUMO (SYNFLORIX)
PYREXIA	0	PNEUMO (SYNFLORIX)
VISION BLURRED	0	PNEUMO (SYNFLORIX)
HYPOTONIC-HYPORESPONSIVE EPISODE	0	PNEUMO (SYNFLORIX)
ABNORMAL BEHAVIOUR	0	PNEUMO (SYNFLORIX)
CYANOSIS	0	PNEUMO (SYNFLORIX)
LIVIDITY	0	PNEUMO (SYNFLORIX)
PALLOR	0	PNEUMO (SYNFLORIX)
SEIZURE	0	PNEUMO (SYNFLORIX)
CRYING	0	PNEUMO (SYNFLORIX)
INJECTION SITE REACTION	0	PNEUMO (SYNFLORIX)
HYPOTONIA	0	PNEUMO (SYNFLORIX)
LIVIDITY	0	PNEUMO (SYNFLORIX)
PALLOR	0	PNEUMO (SYNFLORIX)
MUSCULOSKELETAL STIFFNESS	2	PNEUMO (SYNFLORIX)
VOMITING	2	PNEUMO (SYNFLORIX)
CONTUSION	0	PNEUMO (SYNFLORIX)
SKIN DISCOLOURATION	0	PNEUMO (SYNFLORIX)
CRYING	0	PNEUMO (SYNFLORIX)
ERYTHEMA	0	PNEUMO (SYNFLORIX)
PERIPHERAL SWELLING	0	PNEUMO (SYNFLORIX)
RASH	0	PNEUMO (SYNFLORIX)
INJECTION SITE ABSCESS STERILE	1	PNEUMO (SYNFLORIX)
URTICARIA	1	PNEUMO (SYNFLORIX)
INJECTION SITE OEDEMA	1	PNEUMO (SYNFLORIX)
PAIN	1	PNEUMO (SYNFLORIX)
RASH	1	PNEUMO (SYNFLORIX)
RASH RUBELLIFORM	1	PNEUMO (SYNFLORIX)
CRYING	1	PNEUMO (SYNFLORIX)
FEBRILE CONVULSION	1	PNEUMO (SYNFLORIX)
GAZE PALSY	1	PNEUMO (SYNFLORIX)
PYREXIA	1	PNEUMO (SYNFLORIX)
ASTHENIA	0	PNEUMO (SYNFLORIX)
HYPOTONIC-HYPORESPONSIVE EPISODE	0	PNEUMO (SYNFLORIX)
RESTLESSNESS	0	PNEUMO (SYNFLORIX)
TACHYPNOEA	0	PNEUMO (SYNFLORIX)
TREMOR	0	PNEUMO (SYNFLORIX)
CRYING	0	PNEUMO (SYNFLORIX)
ABNORMAL SLEEP-RELATED EVENT	0	PNEUMO (SYNFLORIX)
HIGH-PITCHED CRYING	0	PNEUMO (SYNFLORIX)
ALTERED STATE OF CONSCIOUSNESS	0	PNEUMO (SYNFLORIX)
HYPOTONIA	0	PNEUMO (SYNFLORIX)
CRYING	0	PNEUMO (SYNFLORIX)
PAIN	0	PNEUMO (SYNFLORIX)
EYE MOVEMENT DISORDER	0	PNEUMO (SYNFLORIX)
UNRESPONSIVE TO STIMULI	0	PNEUMO (SYNFLORIX)
FOOD REFUSAL	0	PNEUMO (SYNFLORIX)
IMMEDIATE POST-INJECTION REACTION	0	PNEUMO (SYNFLORIX)
UNRESPONSIVE TO STIMULI	0	PNEUMO (SYNFLORIX)
ENCEPHALOPATHY	2	PNEUMO (SYNFLORIX)
IRRITABILITY	2	PNEUMO (SYNFLORIX)
RESTLESSNESS	2	PNEUMO (SYNFLORIX)
CRYING	1	PNEUMO (SYNFLORIX)
INJECTION SITE ERYTHEMA	1	PNEUMO (SYNFLORIX)
EYE ABSCESS	1	PNEUMO (SYNFLORIX)
MUSCLE TIGHTNESS	1	PNEUMO (SYNFLORIX)
EYE MOVEMENT DISORDER	1	PNEUMO (SYNFLORIX)
INFANTILE BACK ARCHING	1	PNEUMO (SYNFLORIX)
INFANTILE SPITTING UP	1	PNEUMO (SYNFLORIX)
ABNORMAL BEHAVIOUR	1	PNEUMO (SYNFLORIX)
HYPOTONIC-HYPORESPONSIVE EPISODE	1	PNEUMO (SYNFLORIX)
PYREXIA	1	PNEUMO (SYNFLORIX)
SOMNOLENCE	1	PNEUMO (SYNFLORIX)
VOMITING	1	PNEUMO (SYNFLORIX)
CRYING	0	PNEUMO (SYNFLORIX)
SEIZURE	0	PNEUMO (SYNFLORIX)
TREMOR	0	PNEUMO (SYNFLORIX)
BODY TEMPERATURE INCREASED	0	PNEUMO (SYNFLORIX)
CRYING	0	PNEUMO (SYNFLORIX)
CRYING	0	PNEUMO (SYNFLORIX)
SELECTIVE EATING DISORDER	0	PNEUMO (SYNFLORIX)
DERMATITIS ATOPIC	0	PNEUMO (SYNFLORIX)
SLEEP DISORDER	0	PNEUMO (SYNFLORIX)
DIARRHOEA	0	PNEUMO (SYNFLORIX)
EYE MOVEMENT DISORDER	0	PNEUMO (SYNFLORIX)
FEELING ABNORMAL	0	PNEUMO (SYNFLORIX)
INJECTION SITE OEDEMA	1	PNEUMO (SYNFLORIX)
PYREXIA	1	PNEUMO (SYNFLORIX)
BODY TEMPERATURE INCREASED	0	PNEUMO (SYNFLORIX)
HYPOTONIC-HYPORESPONSIVE EPISODE	0	PNEUMO (SYNFLORIX)
SCREAMING	0	PNEUMO (SYNFLORIX)
SOMNOLENCE	0	PNEUMO (SYNFLORIX)
CRYING	0	PNEUMO (SYNFLORIX)
CRYING	0	PNEUMO (SYNFLORIX)
PYREXIA	0	PNEUMO (SYNFLORIX)
VACCINATION SITE REACTION	0	PNEUMO (SYNFLORIX)
GAZE PALSY	1	PNEUMO (SYNFLORIX)
OPISTHOTONUS	1	PNEUMO (SYNFLORIX)
APNOEA	20	PNEUMO (SYNFLORIX)
PALLOR	20	PNEUMO (SYNFLORIX)
ASTHENIA	20	PNEUMO (SYNFLORIX)
SKIN DISCOLOURATION	20	PNEUMO (SYNFLORIX)
CYANOSIS	20	PNEUMO (SYNFLORIX)
SOMNOLENCE	20	PNEUMO (SYNFLORIX)
HYPOTONIA	20	PNEUMO (SYNFLORIX)
HYPOTONIC-HYPORESPONSIVE EPISODE	20	PNEUMO (SYNFLORIX)
CRYING	0	PNEUMO (SYNFLORIX)
AGITATION	0	PNEUMO (SYNFLORIX)
CRYING	0	PNEUMO (SYNFLORIX)
PRODUCT ADMINISTERED TO PATIENT OF INAPPROPRIATE AGE	0	PNEUMO (SYNFLORIX)
RESTLESSNESS	0	PNEUMO (SYNFLORIX)
SCREAMING	0	PNEUMO (SYNFLORIX)
DIARRHOEA	0	PNEUMO (SYNFLORIX)
UNRESPONSIVE TO STIMULI	0	PNEUMO (SYNFLORIX)
HYPOTONIA	0	PNEUMO (SYNFLORIX)
PALLOR	0	PNEUMO (SYNFLORIX)
PYREXIA	0	PNEUMO (SYNFLORIX)
SYNCOPE	0	PNEUMO (SYNFLORIX)
ABDOMINAL PAIN	15	PNEUMO (SYNFLORIX)
DIARRHOEA	15	PNEUMO (SYNFLORIX)
LYMPHADENOPATHY	15	PNEUMO (SYNFLORIX)
APATHY	15	PNEUMO (SYNFLORIX)
ELECTROENCEPHALOGRAM NORMAL	15	PNEUMO (SYNFLORIX)
MAGNETIC RESONANCE IMAGING HEAD NORMAL	15	PNEUMO (SYNFLORIX)
CONSTIPATION	15	PNEUMO (SYNFLORIX)
GENE SEQUENCING	15	PNEUMO (SYNFLORIX)
DECREASED APPETITE	15	PNEUMO (SYNFLORIX)
HYPOTONIA	15	PNEUMO (SYNFLORIX)
DEVELOPMENTAL DELAY	15	PNEUMO (SYNFLORIX)
HYPOTONIC-HYPORESPONSIVE EPISODE	15	PNEUMO (SYNFLORIX)
CRYING	0	PNEUMO (SYNFLORIX)
VOMITING	0	PNEUMO (SYNFLORIX)
FONTANELLE DEPRESSED	0	PNEUMO (SYNFLORIX)
INFANTILE APNOEA	0	PNEUMO (SYNFLORIX)
MUSCLE TONE DISORDER	0	PNEUMO (SYNFLORIX)
PYREXIA	0	PNEUMO (SYNFLORIX)
CRYING	1	PNEUMO (SYNFLORIX)
HYPERAESTHESIA	1	PNEUMO (SYNFLORIX)
RESTLESSNESS	1	PNEUMO (SYNFLORIX)
SKIN EXFOLIATION	1	PNEUMO (SYNFLORIX)
CRYING	0	PNEUMO (SYNFLORIX)
INFANTILE SPITTING UP	0	PNEUMO (SYNFLORIX)
POOR SUCKING REFLEX	0	PNEUMO (SYNFLORIX)
PRODUCT ADMINISTERED TO PATIENT OF INAPPROPRIATE AGE	0	PNEUMO (SYNFLORIX)
SCREAMING	0	PNEUMO (SYNFLORIX)
POSTURE ABNORMAL	4	PNEUMO (SYNFLORIX)
TIC	4	PNEUMO (SYNFLORIX)
ANGER	6	PNEUMO (SYNFLORIX)
VOMITING	6	PNEUMO (SYNFLORIX)
CRYING	6	PNEUMO (SYNFLORIX)
IRRITABILITY	6	PNEUMO (SYNFLORIX)
PYREXIA	6	PNEUMO (SYNFLORIX)
TIC	6	PNEUMO (SYNFLORIX)
PYREXIA	9	PNEUMO (SYNFLORIX)
RASH	9	PNEUMO (SYNFLORIX)
RASH MORBILLIFORM	9	PNEUMO (SYNFLORIX)
RHINORRHOEA	9	PNEUMO (SYNFLORIX)
DECREASED APPETITE	0	PNEUMO (SYNFLORIX)
PYREXIA	0	PNEUMO (SYNFLORIX)
C-REACTIVE PROTEIN INCREASED	0	PNEUMO (SYNFLORIX)
NASAL INFLAMMATION	0	PNEUMO (SYNFLORIX)
PHARYNGITIS	0	PNEUMO (SYNFLORIX)
PYREXIA	0	PNEUMO (SYNFLORIX)
DIARRHOEA	6	PNEUMO (SYNFLORIX)
ERYTHEMA	6	PNEUMO (SYNFLORIX)
PAIN IN EXTREMITY	6	PNEUMO (SYNFLORIX)
VACCINATION SITE REACTION	6	PNEUMO (SYNFLORIX)
HYPOTONIC-HYPORESPONSIVE EPISODE	0	PNEUMO (SYNFLORIX)
HYPOTONIC-HYPORESPONSIVE EPISODE	0	PNEUMO (SYNFLORIX)
SEIZURE	0	PNEUMO (SYNFLORIX)
HYPOTONIC-HYPORESPONSIVE EPISODE	0	PNEUMO (SYNFLORIX)
TRISMUS	0	PNEUMO (SYNFLORIX)
LOSS OF CONSCIOUSNESS	0	PNEUMO (SYNFLORIX)
UNRESPONSIVE TO STIMULI	0	PNEUMO (SYNFLORIX)
MUSCULOSKELETAL STIFFNESS	0	PNEUMO (SYNFLORIX)
POSTURE ABNORMAL	0	PNEUMO (SYNFLORIX)
PYREXIA	0	PNEUMO (SYNFLORIX)
ABNORMAL SLEEP-RELATED EVENT	0	PNEUMO (SYNFLORIX)
HIGH-PITCHED CRYING	0	PNEUMO (SYNFLORIX)
ALTERED STATE OF CONSCIOUSNESS	0	PNEUMO (SYNFLORIX)
HYPOTONIA	0	PNEUMO (SYNFLORIX)
CRYING	0	PNEUMO (SYNFLORIX)
PAIN	0	PNEUMO (SYNFLORIX)
EYE MOVEMENT DISORDER	0	PNEUMO (SYNFLORIX)
UNRESPONSIVE TO STIMULI	0	PNEUMO (SYNFLORIX)
FOOD REFUSAL	0	PNEUMO (SYNFLORIX)
CRYING	0	PNEUMO (SYNFLORIX)
PRODUCT ADMINISTERED TO PATIENT OF INAPPROPRIATE AGE	0	PNEUMO (SYNFLORIX)
VACCINATION SITE HYPERTROPHY	0	PNEUMO (SYNFLORIX)
VACCINATION SITE NODULE	0	PNEUMO (SYNFLORIX)
CRYING	0	PNEUMO (SYNFLORIX)
MOTOR DEVELOPMENTAL DELAY	0	PNEUMO (SYNFLORIX)
HEMIPARESIS	0	PNEUMO (SYNFLORIX)
RASH	0	PNEUMO (SYNFLORIX)
HYPERSOMNIA	0	PNEUMO (SYNFLORIX)
SPEECH DISORDER DEVELOPMENTAL	0	PNEUMO (SYNFLORIX)
HYPERTONIA	0	PNEUMO (SYNFLORIX)
INFANTILE BACK ARCHING	0	PNEUMO (SYNFLORIX)
CRYING	0	PNEUMO (SYNFLORIX)
VACCINATION SITE NODULE	0	PNEUMO (SYNFLORIX)
VACCINATION SITE SWELLING	0	PNEUMO (SYNFLORIX)
CRYING	0	PNEUMO (SYNFLORIX)
DIARRHOEA	0	PNEUMO (SYNFLORIX)
PYREXIA	1	PNEUMO (SYNFLORIX)
HYPOTONIA	0	PNEUMO (SYNFLORIX)
HYPOTONIC-HYPORESPONSIVE EPISODE	0	PNEUMO (SYNFLORIX)
PERIPHERAL SWELLING	0	PNEUMO (SYNFLORIX)
PYREXIA	0	PNEUMO (SYNFLORIX)
RASH	0	PNEUMO (SYNFLORIX)
PYREXIA	2	PNEUMO (SYNFLORIX)
DECREASED APPETITE	0	PNEUMO (SYNFLORIX)
DIPLEGIA	0	PNEUMO (SYNFLORIX)
INCORRECT ROUTE OF PRODUCT ADMINISTRATION	0	PNEUMO (SYNFLORIX)
CRYING	62	PNEUMO (SYNFLORIX)
PYREXIA	62	PNEUMO (SYNFLORIX)
VOMITING	62	PNEUMO (SYNFLORIX)
APNOEA	0	PNEUMO (SYNFLORIX)
CRYING	0	PNEUMO (SYNFLORIX)
VACCINATION SITE REACTION	0	PNEUMO (SYNFLORIX)
CRYING	31	PNEUMO (SYNFLORIX)
VOMITING	31	PNEUMO (SYNFLORIX)
HYPORESPONSIVE TO STIMULI	0	PNEUMO (SYNFLORIX)
HYPOTONIC-HYPORESPONSIVE EPISODE	0	PNEUMO (SYNFLORIX)
PALLOR	0	PNEUMO (SYNFLORIX)
SOMNOLENCE	0	PNEUMO (SYNFLORIX)
ANGIOEDEMA	0	PNEUMO (SYNFLORIX)
RASH	0	PNEUMO (SYNFLORIX)
URTICARIA	0	PNEUMO (SYNFLORIX)
BODY TEMPERATURE INCREASED	1	PNEUMO (SYNFLORIX)
HYPERSENSITIVITY	1	PNEUMO (SYNFLORIX)
LEUKOCYTOSIS	1	PNEUMO (SYNFLORIX)
PLATELET COUNT DECREASED	1	PNEUMO (SYNFLORIX)
RASH	1	PNEUMO (SYNFLORIX)
CYANOSIS	0	PNEUMO (SYNFLORIX)
HYPOTONIA	0	PNEUMO (SYNFLORIX)
HYPOTONIC-HYPORESPONSIVE EPISODE	0	PNEUMO (SYNFLORIX)
LOSS OF CONSCIOUSNESS	0	PNEUMO (SYNFLORIX)
PALLOR	0	PNEUMO (SYNFLORIX)
BODY TEMPERATURE INCREASED	0	PNEUMO (SYNFLORIX)
CRYING	0	PNEUMO (SYNFLORIX)
DERMATITIS ALLERGIC	0	PNEUMO (SYNFLORIX)
DECREASED EYE CONTACT	0	PNEUMO (SYNFLORIX)
HYPOTONIC-HYPORESPONSIVE EPISODE	0	PNEUMO (SYNFLORIX)
PALLOR	0	PNEUMO (SYNFLORIX)
CRYING	0	PNEUMO (SYNFLORIX)
DYSPNOEA	0	PNEUMO (SYNFLORIX)
HYPOTONIA	0	PNEUMO (SYNFLORIX)
HYPOTONIC-HYPORESPONSIVE EPISODE	0	PNEUMO (SYNFLORIX)
PALLOR	0	PNEUMO (SYNFLORIX)
CRYING	0	PNEUMO (SYNFLORIX)
FEBRILE CONVULSION	0	PNEUMO (SYNFLORIX)
PYREXIA	0	PNEUMO (SYNFLORIX)
VACCINATION SITE REACTION	0	PNEUMO (SYNFLORIX)
PYREXIA	0	PNEUMO (SYNFLORIX)
VACCINATION SITE ABSCESS	0	PNEUMO (SYNFLORIX)
ALTERED STATE OF CONSCIOUSNESS	0	PNEUMO (SYNFLORIX)
HYPOTONIA	0	PNEUMO (SYNFLORIX)
HYPOTONIC-HYPORESPONSIVE EPISODE	0	PNEUMO (SYNFLORIX)
PALLOR	0	PNEUMO (SYNFLORIX)
SOMNOLENCE	0	PNEUMO (SYNFLORIX)
APNOEA	0	PNEUMO (SYNFLORIX)
CONTUSION	0	PNEUMO (SYNFLORIX)
UNDERDOSE	0	PNEUMO (SYNFLORIX)
CRYING	0	PNEUMO (SYNFLORIX)
ANAPHYLACTIC REACTION	0	PNEUMO (SYNFLORIX)
SPUTUM INCREASED	0	PNEUMO (SYNFLORIX)
APNOEA	0	PNEUMO (SYNFLORIX)
HYPERSENSITIVITY	0	PNEUMO (SYNFLORIX)
HYPOTONIC-HYPORESPONSIVE EPISODE	0	PNEUMO (SYNFLORIX)
SALIVARY HYPERSECRETION	0	PNEUMO (SYNFLORIX)
DECREASED EYE CONTACT	0	PNEUMO (SYNFLORIX)
FLOPPY INFANT	0	PNEUMO (SYNFLORIX)
HYPOTONIC-HYPORESPONSIVE EPISODE	0	PNEUMO (SYNFLORIX)
CYANOSIS	0	PNEUMO (SYNFLORIX)
HYPOTONIC-HYPORESPONSIVE EPISODE	0	PNEUMO (SYNFLORIX)
LIVIDITY	0	PNEUMO (SYNFLORIX)
PYREXIA	0	PNEUMO (SYNFLORIX)
CRYING	0	PNEUMO (SYNFLORIX)
PRODUCT ADMINISTERED TO PATIENT OF INAPPROPRIATE AGE	0	PNEUMO (SYNFLORIX)
CRYING	0	PNEUMO (SYNFLORIX)
DIARRHOEA	0	PNEUMO (SYNFLORIX)
VACCINATION SITE REACTION	0	PNEUMO (SYNFLORIX)
CRYING	1	PNEUMO (SYNFLORIX)
CRYING	0	PNEUMO (SYNFLORIX)
CRYING	0	PNEUMO (SYNFLORIX)
RESTLESSNESS	0	PNEUMO (SYNFLORIX)
VACCINATION SITE OEDEMA	0	PNEUMO (SYNFLORIX)
CRYING	0	PNEUMO (SYNFLORIX)
DIARRHOEA	0	PNEUMO (SYNFLORIX)
HYPOTONIC-HYPORESPONSIVE EPISODE	0	PNEUMO (SYNFLORIX)
LOSS OF CONSCIOUSNESS	0	PNEUMO (SYNFLORIX)
VACCINATION SITE REACTION	0	PNEUMO (SYNFLORIX)
VOMITING	0	PNEUMO (SYNFLORIX)
CRYING	0	PNEUMO (SYNFLORIX)
APATHY	1	PNEUMO (SYNFLORIX)
VOMITING	1	PNEUMO (SYNFLORIX)
DECREASED EYE CONTACT	1	PNEUMO (SYNFLORIX)
HYPERTONIA	1	PNEUMO (SYNFLORIX)
HYPOTONIC-HYPORESPONSIVE EPISODE	1	PNEUMO (SYNFLORIX)
SPEECH DISORDER	1	PNEUMO (SYNFLORIX)
HYPOTONIC-HYPORESPONSIVE EPISODE	0	PNEUMO (SYNFLORIX)
PALLOR	0	PNEUMO (SYNFLORIX)
PULSE ABSENT	0	PNEUMO (SYNFLORIX)
UNRESPONSIVE TO STIMULI	0	PNEUMO (SYNFLORIX)
INJECTION SITE ERYTHEMA	0	PNEUMO (SYNFLORIX)
INJECTION SITE SWELLING	0	PNEUMO (SYNFLORIX)
ERYTHEMA	33	PNEUMO (SYNFLORIX)
SWELLING	33	PNEUMO (SYNFLORIX)
BODY TEMPERATURE NORMAL	4	PNEUMO (SYNFLORIX)
INJECTION SITE PUSTULE	4	PNEUMO (SYNFLORIX)
CONJUNCTIVITIS	4	PNEUMO (SYNFLORIX)
INJECTION SITE SWELLING	4	PNEUMO (SYNFLORIX)
INJECTION SITE CELLULITIS	4	PNEUMO (SYNFLORIX)
INJECTION SITE WARMTH	4	PNEUMO (SYNFLORIX)
INJECTION SITE ERYTHEMA	4	PNEUMO (SYNFLORIX)
RHINORRHOEA	4	PNEUMO (SYNFLORIX)
INJECTION SITE PRURITUS	4	PNEUMO (SYNFLORIX)
INJECTED LIMB MOBILITY DECREASED	0	PNEUMO (SYNFLORIX)
SKIN WARM	0	PNEUMO (SYNFLORIX)
INJECTION SITE PAIN	0	PNEUMO (SYNFLORIX)
INJECTION SITE SWELLING	0	PNEUMO (SYNFLORIX)
OEDEMA PERIPHERAL	0	PNEUMO (SYNFLORIX)
SKIN TIGHTNESS	0	PNEUMO (SYNFLORIX)
BODY TEMPERATURE INCREASED	1	PNEUMO (SYNFLORIX)
DIARRHOEA HAEMORRHAGIC	1	PNEUMO (SYNFLORIX)
OCCULT BLOOD POSITIVE	1	PNEUMO (SYNFLORIX)
BODY TEMPERATURE INCREASED	1	PNEUMO (SYNFLORIX)
HYPERHIDROSIS	1	PNEUMO (SYNFLORIX)
BONE PAIN	1	PNEUMO (SYNFLORIX)
HYPERSOMNIA	1	PNEUMO (SYNFLORIX)
ERYTHEMA	1	PNEUMO (SYNFLORIX)
INJECTED LIMB MOBILITY DECREASED	1	PNEUMO (SYNFLORIX)
EXOPHTHALMOS	1	PNEUMO (SYNFLORIX)
OEDEMA PERIPHERAL	1	PNEUMO (SYNFLORIX)
HEADACHE	1	PNEUMO (SYNFLORIX)
PAIN IN EXTREMITY	1	PNEUMO (SYNFLORIX)
DIZZINESS	1	PNEUMO (SYNFLORIX)
ERYTHEMA	1	PNEUMO (SYNFLORIX)
MALAISE	1	PNEUMO (SYNFLORIX)
PAIN	1	PNEUMO (SYNFLORIX)
SWELLING	1	PNEUMO (SYNFLORIX)
PRURITUS	0	PNEUMO (SYNFLORIX)
URTICARIA	0	PNEUMO (SYNFLORIX)
FATIGUE	0	PNEUMO (SYNFLORIX)
INJECTION SITE ERYTHEMA	0	PNEUMO (SYNFLORIX)
INJECTION SITE SWELLING	0	PNEUMO (SYNFLORIX)
MYALGIA	0	PNEUMO (SYNFLORIX)
PYREXIA	0	PNEUMO (SYNFLORIX)
CONVULSION	3	PNEUMO (SYNFLORIX)
BLISTER	1	PNEUMO (SYNFLORIX)
PAPULE	1	PNEUMO (SYNFLORIX)
RASH VESICULAR	1	PNEUMO (SYNFLORIX)
ALTERED STATE OF CONSCIOUSNESS	0	PNEUMO (SYNFLORIX)
LETHARGY	0	PNEUMO (SYNFLORIX)
C-REACTIVE PROTEIN INCREASED	0	PNEUMO (SYNFLORIX)
PALLOR	0	PNEUMO (SYNFLORIX)
ELECTROCARDIOGRAM NORMAL	0	PNEUMO (SYNFLORIX)
PYREXIA	0	PNEUMO (SYNFLORIX)
HYPOTONIA	0	PNEUMO (SYNFLORIX)
VOMITING	0	PNEUMO (SYNFLORIX)
HYPOTONIC-HYPORESPONSIVE EPISODE	0	PNEUMO (SYNFLORIX)
WHITE BLOOD CELL COUNT INCREASED	0	PNEUMO (SYNFLORIX)
CONSTIPATION	0	PNEUMO (SYNFLORIX)
PYREXIA	0	PNEUMO (SYNFLORIX)
CRYING	0	PNEUMO (SYNFLORIX)
UNRESPONSIVE TO STIMULI	0	PNEUMO (SYNFLORIX)
DECREASED APPETITE	0	PNEUMO (SYNFLORIX)
HYPOTONIA	0	PNEUMO (SYNFLORIX)
PALLOR	0	PNEUMO (SYNFLORIX)
ANXIETY	0	PNEUMO (SYNFLORIX)
HYPOTONIC-HYPORESPONSIVE EPISODE	0	PNEUMO (SYNFLORIX)
CONSTIPATION	0	PNEUMO (SYNFLORIX)
IRRITABILITY	0	PNEUMO (SYNFLORIX)
CRYING	0	PNEUMO (SYNFLORIX)
PUPILLARY LIGHT REFLEX TESTS NORMAL	0	PNEUMO (SYNFLORIX)
DECREASED APPETITE	0	PNEUMO (SYNFLORIX)
PYREXIA	0	PNEUMO (SYNFLORIX)
HYPOTONIA	0	PNEUMO (SYNFLORIX)
UNRESPONSIVE TO STIMULI	0	PNEUMO (SYNFLORIX)
CRYING	0	PNEUMO (SYNFLORIX)
VOMITING	0	PNEUMO (SYNFLORIX)
FLATULENCE	0	PNEUMO (SYNFLORIX)
IRRITABILITY	0	PNEUMO (SYNFLORIX)
POOR QUALITY SLEEP	0	PNEUMO (SYNFLORIX)
PYREXIA	0	PNEUMO (SYNFLORIX)
CRYING	0	PNEUMO (SYNFLORIX)
PRESYNCOPE	0	PNEUMO (SYNFLORIX)
HYPOTONIA	0	PNEUMO (SYNFLORIX)
SCREAMING	0	PNEUMO (SYNFLORIX)
INJECTION SITE PAIN	0	PNEUMO (SYNFLORIX)
VACCINATION COMPLICATION	0	PNEUMO (SYNFLORIX)
LOSS OF CONSCIOUSNESS	0	PNEUMO (SYNFLORIX)
PALLOR	0	PNEUMO (SYNFLORIX)
PERIORBITAL OEDEMA	0	PNEUMO (SYNFLORIX)
RASH	0	PNEUMO (SYNFLORIX)
RASH GENERALISED	0	PNEUMO (SYNFLORIX)
URTICARIA	0	PNEUMO (SYNFLORIX)
ERYTHEMA	0	PNEUMO (SYNFLORIX)
MALAISE	0	PNEUMO (SYNFLORIX)
OEDEMA PERIPHERAL	0	PNEUMO (SYNFLORIX)
PAIN IN EXTREMITY	0	PNEUMO (SYNFLORIX)
CHILLS	0	PNEUMO (SYNFLORIX)
PAIN IN EXTREMITY	0	PNEUMO (SYNFLORIX)
CONTUSION	0	PNEUMO (SYNFLORIX)
OXYGEN SATURATION NORMAL	0	PNEUMO (SYNFLORIX)
SKIN DISCOLOURATION	0	PNEUMO (SYNFLORIX)
COMPUTERISED TOMOGRAM	1	PNEUMO (SYNFLORIX)
CONVULSION	1	PNEUMO (SYNFLORIX)
PYREXIA	1	PNEUMO (SYNFLORIX)
BLOOD PRESSURE IMMEASURABLE	0	PNEUMO (SYNFLORIX)
HEART RATE DECREASED	0	PNEUMO (SYNFLORIX)
HYPOTONIA	0	PNEUMO (SYNFLORIX)
HYPOTONIC-HYPORESPONSIVE EPISODE	0	PNEUMO (SYNFLORIX)
UNRESPONSIVE TO STIMULI	0	PNEUMO (SYNFLORIX)
COUGH	2	PNEUMO (SYNFLORIX)
ERYTHEMA	2	PNEUMO (SYNFLORIX)
NODULE	2	PNEUMO (SYNFLORIX)
SWELLING	2	PNEUMO (SYNFLORIX)
APHONIA	0	PNEUMO (SYNFLORIX)
IMMEDIATE POST-INJECTION REACTION	0	PNEUMO (SYNFLORIX)
CRYING	0	PNEUMO (SYNFLORIX)
PALLOR	0	PNEUMO (SYNFLORIX)
HYPERHIDROSIS	0	PNEUMO (SYNFLORIX)
UNRESPONSIVE TO STIMULI	0	PNEUMO (SYNFLORIX)
HYPOTONIA	0	PNEUMO (SYNFLORIX)
WHEEZING	0	PNEUMO (SYNFLORIX)
HYPOTONIC-HYPORESPONSIVE EPISODE	0	PNEUMO (SYNFLORIX)
FEBRILE CONVULSION	0	PNEUMO (SYNFLORIX)
MUSCULOSKELETAL STIFFNESS	0	PNEUMO (SYNFLORIX)
PYREXIA	0	PNEUMO (SYNFLORIX)
TREMOR	0	PNEUMO (SYNFLORIX)
UNRESPONSIVE TO STIMULI	0	PNEUMO (SYNFLORIX)
ARTHRALGIA	0	PNEUMO (SYNFLORIX)
INJECTION SITE PAIN	0	PNEUMO (SYNFLORIX)
TREMOR	0	PNEUMO (SYNFLORIX)
CHILLS	0	PNEUMO (SYNFLORIX)
INJECTION SITE SWELLING	0	PNEUMO (SYNFLORIX)
HEADACHE	0	PNEUMO (SYNFLORIX)
INJECTION SITE URTICARIA	0	PNEUMO (SYNFLORIX)
INJECTION SITE ERYTHEMA	0	PNEUMO (SYNFLORIX)
MALAISE	0	PNEUMO (SYNFLORIX)
INJECTION SITE MASS	0	PNEUMO (SYNFLORIX)
PAIN	0	PNEUMO (SYNFLORIX)
APNOEA	0	PNEUMO (SYNFLORIX)
BRADYCARDIA	0	PNEUMO (SYNFLORIX)
CARDIAC MASSAGE	0	PNEUMO (SYNFLORIX)
MECHANICAL VENTILATION	0	PNEUMO (SYNFLORIX)
OXYGEN SATURATION DECREASED	0	PNEUMO (SYNFLORIX)
CRYING	0	PNEUMO (SYNFLORIX)
SOMNOLENCE	0	PNEUMO (SYNFLORIX)
CYANOSIS	0	PNEUMO (SYNFLORIX)
UNRESPONSIVE TO STIMULI	0	PNEUMO (SYNFLORIX)
DIARRHOEA	0	PNEUMO (SYNFLORIX)
VACCINATION SITE NODULE	0	PNEUMO (SYNFLORIX)
HYPOTONIA	0	PNEUMO (SYNFLORIX)
PALLOR	0	PNEUMO (SYNFLORIX)
FEBRILE CONVULSION	8	PNEUMO (SYNFLORIX)
FLUSHING	8	PNEUMO (SYNFLORIX)
POSTURE ABNORMAL	8	PNEUMO (SYNFLORIX)
PYREXIA	8	PNEUMO (SYNFLORIX)
UNRESPONSIVE TO STIMULI	8	PNEUMO (SYNFLORIX)
DYSKINESIA	0	PNEUMO (SYNFLORIX)
TACHYCARDIA	0	PNEUMO (SYNFLORIX)
FEBRILE CONVULSION	0	PNEUMO (SYNFLORIX)
GAZE PALSY	0	PNEUMO (SYNFLORIX)
PYREXIA	0	PNEUMO (SYNFLORIX)
SNEEZING	0	PNEUMO (SYNFLORIX)
HYPOTONIA	0	PNEUMO (SYNFLORIX)
UNRESPONSIVE TO STIMULI	0	PNEUMO (SYNFLORIX)
IMMEDIATE POST-INJECTION REACTION	0	PNEUMO (SYNFLORIX)
INJECTION SITE URTICARIA	0	PNEUMO (SYNFLORIX)
PALLOR	0	PNEUMO (SYNFLORIX)
PETIT MAL EPILEPSY	0	PNEUMO (SYNFLORIX)
DIARRHOEA	0	PNEUMO (SYNFLORIX)
LACRIMATION INCREASED	0	PNEUMO (SYNFLORIX)
URTICARIA	0	PNEUMO (SYNFLORIX)
CYTOGENETIC ANALYSIS	7	PNEUMO (SYNFLORIX)
NUCLEAR MAGNETIC RESONANCE IMAGING NORMAL	7	PNEUMO (SYNFLORIX)
ELECTROENCEPHALOGRAM NORMAL	7	PNEUMO (SYNFLORIX)
SPEECH DISORDER DEVELOPMENTAL	7	PNEUMO (SYNFLORIX)
GROWTH RETARDATION	7	PNEUMO (SYNFLORIX)
STRABISMUS	7	PNEUMO (SYNFLORIX)
HYPOTENSION	7	PNEUMO (SYNFLORIX)
METABOLIC FUNCTION TEST NORMAL	7	PNEUMO (SYNFLORIX)
ANXIETY	2	PNEUMO (SYNFLORIX)
DECREASED APPETITE	2	PNEUMO (SYNFLORIX)
HAEMATOCHEZIA	2	PNEUMO (SYNFLORIX)
INTUSSUSCEPTION	2	PNEUMO (SYNFLORIX)
PYREXIA	2	PNEUMO (SYNFLORIX)
C-REACTIVE PROTEIN NORMAL	0	PNEUMO (SYNFLORIX)
FEBRILE CONVULSION	0	PNEUMO (SYNFLORIX)
HYPERPYREXIA	0	PNEUMO (SYNFLORIX)
ERYTHEMA	0	PNEUMO (SYNFLORIX)
HYPOTONIC-HYPORESPONSIVE EPISODE	0	PNEUMO (SYNFLORIX)
PALLOR	0	PNEUMO (SYNFLORIX)
BRUXISM	2	PNEUMO (SYNFLORIX)
PETIT MAL EPILEPSY	2	PNEUMO (SYNFLORIX)
PYREXIA	2	PNEUMO (SYNFLORIX)
TONGUE BITING	2	PNEUMO (SYNFLORIX)
CRYING	11	PNEUMO (SYNFLORIX)
IMMEDIATE POST-INJECTION REACTION	11	PNEUMO (SYNFLORIX)
OTITIS MEDIA	11	PNEUMO (SYNFLORIX)
BLISTER	19	PNEUMO (SYNFLORIX)
BLOOD ALBUMIN DECREASED	19	PNEUMO (SYNFLORIX)
DIFFUSE CUTANEOUS MASTOCYTOSIS	19	PNEUMO (SYNFLORIX)
RASH	19	PNEUMO (SYNFLORIX)
TRYPTASE	19	PNEUMO (SYNFLORIX)
ALLERGY TEST	0	PNEUMO (SYNFLORIX)
DERMATITIS CONTACT	0	PNEUMO (SYNFLORIX)
INJECTION SITE NODULE	0	PNEUMO (SYNFLORIX)
INJECTION SITE PRURITUS	0	PNEUMO (SYNFLORIX)
ERYTHEMA	1	PNEUMO (SYNFLORIX)
PAIN IN EXTREMITY	1	PNEUMO (SYNFLORIX)
PYREXIA	1	PNEUMO (SYNFLORIX)
INJECTION SITE ERYTHEMA	0	PNEUMO (SYNFLORIX)
INJECTION SITE SWELLING	0	PNEUMO (SYNFLORIX)
PAIN	0	PNEUMO (SYNFLORIX)
INJECTION SITE ERYTHEMA	1	PNEUMO (SYNFLORIX)
INJECTION SITE SWELLING	1	PNEUMO (SYNFLORIX)
PYREXIA	1	PNEUMO (SYNFLORIX)
HAEMATOMA	4	PNEUMO (SYNFLORIX)
HAEMOGLOBIN NORMAL	4	PNEUMO (SYNFLORIX)
PETECHIAE	4	PNEUMO (SYNFLORIX)
PLATELET COUNT NORMAL	4	PNEUMO (SYNFLORIX)
PURPURA	4	PNEUMO (SYNFLORIX)
HAEMATOCHEZIA	3	PNEUMO (SYNFLORIX)
MUCOUS STOOLS	3	PNEUMO (SYNFLORIX)
APNOEA	0	PNEUMO (SYNFLORIX)
CRYING	0	PNEUMO (SYNFLORIX)
HYPOTONIC-HYPORESPONSIVE EPISODE	0	PNEUMO (SYNFLORIX)
PALLOR	0	PNEUMO (SYNFLORIX)
CRYING	0	PNEUMO (SYNFLORIX)
ERYTHEMA	0	PNEUMO (SYNFLORIX)
PALLOR	0	PNEUMO (SYNFLORIX)
URTICARIA	0	PNEUMO (SYNFLORIX)
ERYTHEMA	372	PNEUMO (SYNFLORIX)
INJECTION SITE ABSCESS	372	PNEUMO (SYNFLORIX)
INJECTION SITE PRURITUS	372	PNEUMO (SYNFLORIX)
MASS	372	PNEUMO (SYNFLORIX)
TENDERNESS	372	PNEUMO (SYNFLORIX)
HYPOTONIA	0	PNEUMO (SYNFLORIX)
HYPOTONIC-HYPORESPONSIVE EPISODE	0	PNEUMO (SYNFLORIX)
SOMNOLENCE	0	PNEUMO (SYNFLORIX)
HYPERPYREXIA	1	PNEUMO (SYNFLORIX)
SEIZURE	1	PNEUMO (SYNFLORIX)
DYSPNOEA	0	PNEUMO (SYNFLORIX)
URTICARIA	0	PNEUMO (SYNFLORIX)
CYANOSIS	0	PNEUMO (SYNFLORIX)
HYPOTONIC-HYPORESPONSIVE EPISODE	0	PNEUMO (SYNFLORIX)
DYSPNOEA	0	PNEUMO (SYNFLORIX)
LABORATORY TEST NORMAL	0	PNEUMO (SYNFLORIX)
ELECTROCARDIOGRAM NORMAL	0	PNEUMO (SYNFLORIX)
SYNCOPE	0	PNEUMO (SYNFLORIX)
ELECTROENCEPHALOGRAM NORMAL	0	PNEUMO (SYNFLORIX)
HYPOTONIA	0	PNEUMO (SYNFLORIX)
ABASIA	7	PNEUMO (SYNFLORIX)
CRYING	7	PNEUMO (SYNFLORIX)
RASH	7	PNEUMO (SYNFLORIX)
RASH ERYTHEMATOUS	7	PNEUMO (SYNFLORIX)
TENDERNESS	7	PNEUMO (SYNFLORIX)
DIARRHOEA	0	PNEUMO (SYNFLORIX)
PYREXIA	0	PNEUMO (SYNFLORIX)
TENDERNESS	0	PNEUMO (SYNFLORIX)
ANAPHYLACTIC REACTION	0	PNEUMO (SYNFLORIX)
FEBRILE CONVULSION	0	PNEUMO (SYNFLORIX)
FEBRILE CONVULSION	0	PNEUMO (SYNFLORIX)
BODY TEMPERATURE INCREASED	0	PNEUMO (SYNFLORIX)
INJECTION SITE ABSCESS	0	PNEUMO (SYNFLORIX)
INJECTION SITE PAIN	0	PNEUMO (SYNFLORIX)
INJECTION SITE WARMTH	0	PNEUMO (SYNFLORIX)
PYREXIA	0	PNEUMO (SYNFLORIX)
BODY TEMPERATURE INCREASED	0	PNEUMO (SYNFLORIX)
VACCINATION SITE ERYTHEMA	0	PNEUMO (SYNFLORIX)
DIARRHOEA	0	PNEUMO (SYNFLORIX)
VACCINATION SITE INFLAMMATION	0	PNEUMO (SYNFLORIX)
PYREXIA	0	PNEUMO (SYNFLORIX)
VACCINATION SITE OEDEMA	0	PNEUMO (SYNFLORIX)
RHINORRHOEA	0	PNEUMO (SYNFLORIX)
VACCINATION SITE WARMTH	0	PNEUMO (SYNFLORIX)
VACCINATION SITE ABSCESS	0	PNEUMO (SYNFLORIX)
VOMITING	0	PNEUMO (SYNFLORIX)
AGITATION	0	PNEUMO (SYNFLORIX)
DYSPNOEA	0	PNEUMO (SYNFLORIX)
RASH GENERALISED	0	PNEUMO (SYNFLORIX)
VOMITING	0	PNEUMO (SYNFLORIX)
DYSPNOEA	1	PNEUMO (SYNFLORIX)
INJECTION SITE OEDEMA	1	PNEUMO (SYNFLORIX)
INJECTION SITE PAIN	1	PNEUMO (SYNFLORIX)
PALLOR	1	PNEUMO (SYNFLORIX)
PYREXIA	1	PNEUMO (SYNFLORIX)
INJECTION SITE ABSCESS	1	PNEUMO (SYNFLORIX)
INJECTION SITE ERYTHEMA	1	PNEUMO (SYNFLORIX)
INJECTION SITE WARMTH	1	PNEUMO (SYNFLORIX)
BODY TEMPERATURE INCREASED	0	PNEUMO (SYNFLORIX)
INJECTION SITE OEDEMA	0	PNEUMO (SYNFLORIX)
CRYING	0	PNEUMO (SYNFLORIX)
INJECTION SITE PAIN	0	PNEUMO (SYNFLORIX)
HYPOTONIA	0	PNEUMO (SYNFLORIX)
INJECTION SITE WARMTH	0	PNEUMO (SYNFLORIX)
INJECTION SITE ABSCESS	0	PNEUMO (SYNFLORIX)
PYREXIA	0	PNEUMO (SYNFLORIX)
INJECTION SITE INDURATION	0	PNEUMO (SYNFLORIX)
HYPOTONIC-HYPORESPONSIVE EPISODE	0	PNEUMO (SYNFLORIX)
PALLOR	0	PNEUMO (SYNFLORIX)
SYNCOPE	0	PNEUMO (SYNFLORIX)
UNRESPONSIVE TO STIMULI	0	PNEUMO (SYNFLORIX)
INJECTION SITE ABSCESS	0	PNEUMO (SYNFLORIX)
OROPHARYNGEAL PAIN	0	PNEUMO (SYNFLORIX)
PYREXIA	0	PNEUMO (SYNFLORIX)
TACHYCARDIA	0	PNEUMO (SYNFLORIX)
INJECTION SITE ABSCESS	0	PNEUMO (SYNFLORIX)
INJECTION SITE PAIN	0	PNEUMO (SYNFLORIX)
INJECTION SITE WARMTH	0	PNEUMO (SYNFLORIX)
PYREXIA	0	PNEUMO (SYNFLORIX)
APNOEA	0	PNEUMO (SYNFLORIX)
PALLOR	0	PNEUMO (SYNFLORIX)
CYANOSIS	0	PNEUMO (SYNFLORIX)
HYPOTONIA	0	PNEUMO (SYNFLORIX)
LETHARGY	0	PNEUMO (SYNFLORIX)
MENTAL STATUS CHANGES	0	PNEUMO (SYNFLORIX)
CYANOSIS	0	PNEUMO (SYNFLORIX)
HYPOTONIA	0	PNEUMO (SYNFLORIX)
SOMNOLENCE	0	PNEUMO (SYNFLORIX)
SYNCOPE	0	PNEUMO (SYNFLORIX)
CYANOSIS	0	PNEUMO (SYNFLORIX)
DYSPNOEA	0	PNEUMO (SYNFLORIX)
PYREXIA	0	PNEUMO (SYNFLORIX)
CRYING	0	PNEUMO (SYNFLORIX)
INJECTION SITE OEDEMA	0	PNEUMO (SYNFLORIX)
CYANOSIS	0	PNEUMO (SYNFLORIX)
INJECTION SITE PAIN	0	PNEUMO (SYNFLORIX)
DECREASED ACTIVITY	0	PNEUMO (SYNFLORIX)
PAIN	0	PNEUMO (SYNFLORIX)
HYPOTONIA	0	PNEUMO (SYNFLORIX)
PALLOR	0	PNEUMO (SYNFLORIX)
HYPOTONIC-HYPORESPONSIVE EPISODE	0	PNEUMO (SYNFLORIX)
APNOEA	0	PNEUMO (SYNFLORIX)
BODY TEMPERATURE INCREASED	0	PNEUMO (SYNFLORIX)
PALLOR	0	PNEUMO (SYNFLORIX)
PYREXIA	0	PNEUMO (SYNFLORIX)
CYANOSIS	0	PNEUMO (SYNFLORIX)
DYSPNOEA	0	PNEUMO (SYNFLORIX)
HYPOTENSION	0	PNEUMO (SYNFLORIX)
HYPOREFLEXIA	0	PNEUMO (SYNFLORIX)
PALLOR	0	PNEUMO (SYNFLORIX)
UNRESPONSIVE TO STIMULI	0	PNEUMO (SYNFLORIX)
VOMITING	0	PNEUMO (SYNFLORIX)
CRYING	0	PNEUMO (SYNFLORIX)
INJECTION SITE PAIN	0	PNEUMO (SYNFLORIX)
HYPORESPONSIVE TO STIMULI	0	PNEUMO (SYNFLORIX)
PYREXIA	0	PNEUMO (SYNFLORIX)
HYPOTONIA	0	PNEUMO (SYNFLORIX)
RASH GENERALISED	0	PNEUMO (SYNFLORIX)
HYPOTONIC-HYPORESPONSIVE EPISODE	0	PNEUMO (SYNFLORIX)
INJECTION SITE OEDEMA	0	PNEUMO (SYNFLORIX)
INJECTION SITE ABSCESS	0	PNEUMO (SYNFLORIX)
INJECTION SITE ERYTHEMA	0	PNEUMO (SYNFLORIX)
INJECTION SITE OEDEMA	0	PNEUMO (SYNFLORIX)
INJECTION SITE PAIN	0	PNEUMO (SYNFLORIX)
LOCAL REACTION	0	PNEUMO (SYNFLORIX)
CYANOSIS	0	PNEUMO (SYNFLORIX)
SYNCOPE	0	PNEUMO (SYNFLORIX)
EMOTIONAL DISTRESS	0	PNEUMO (SYNFLORIX)
LETHARGY	0	PNEUMO (SYNFLORIX)
LOCAL REACTION	0	PNEUMO (SYNFLORIX)
PALLOR	0	PNEUMO (SYNFLORIX)
BODY TEMPERATURE INCREASED	0	PNEUMO (SYNFLORIX)
PALLOR	0	PNEUMO (SYNFLORIX)
PYREXIA	0	PNEUMO (SYNFLORIX)
SOMNOLENCE	0	PNEUMO (SYNFLORIX)
UNRESPONSIVE TO STIMULI	0	PNEUMO (SYNFLORIX)
ABASIA	7	PNEUMO (SYNFLORIX)
HEMIPARESIS	7	PNEUMO (SYNFLORIX)
NUCLEAR MAGNETIC RESONANCE IMAGING NORMAL	7	PNEUMO (SYNFLORIX)
PSYCHOMOTOR SKILLS IMPAIRED	7	PNEUMO (SYNFLORIX)
CRYING	0	PNEUMO (SYNFLORIX)
DECREASED APPETITE	0	PNEUMO (SYNFLORIX)
PAIN	0	PNEUMO (SYNFLORIX)
SCREAMING	0	PNEUMO (SYNFLORIX)
INJECTION SITE PAIN	0	PNEUMO (SYNFLORIX)
SLEEP DISORDER	0	PNEUMO (SYNFLORIX)
CRYING	0	PNEUMO (SYNFLORIX)
CYANOSIS	0	PNEUMO (SYNFLORIX)
LIVEDO RETICULARIS	0	PNEUMO (SYNFLORIX)
PALLOR	0	PNEUMO (SYNFLORIX)
DIARRHOEA	0	PNEUMO (SYNFLORIX)
MELAENA	0	PNEUMO (SYNFLORIX)
PYREXIA	0	PNEUMO (SYNFLORIX)
ANGIOEDEMA	0	PNEUMO (SYNFLORIX)
HYPOTONIA	0	PNEUMO (SYNFLORIX)
INJECTION SITE WARMTH	0	PNEUMO (SYNFLORIX)
OCULAR HYPERAEMIA	0	PNEUMO (SYNFLORIX)
VOMITING	0	PNEUMO (SYNFLORIX)
CRYING	0	PNEUMO (SYNFLORIX)
IMMEDIATE POST-INJECTION REACTION	0	PNEUMO (SYNFLORIX)
LETHARGY	0	PNEUMO (SYNFLORIX)
PYREXIA	0	PNEUMO (SYNFLORIX)
DIARRHOEA	0	PNEUMO (SYNFLORIX)
INJECTION SITE ERYTHEMA	0	PNEUMO (SYNFLORIX)
MALAISE	0	PNEUMO (SYNFLORIX)
RASH GENERALISED	0	PNEUMO (SYNFLORIX)
DYSPNOEA	0	PNEUMO (SYNFLORIX)
INJECTION SITE OEDEMA	0	PNEUMO (SYNFLORIX)
MYALGIA	0	PNEUMO (SYNFLORIX)
RHINORRHOEA	0	PNEUMO (SYNFLORIX)
EYE PRURITUS	0	PNEUMO (SYNFLORIX)
INJECTION SITE PAIN	0	PNEUMO (SYNFLORIX)
NAUSEA	0	PNEUMO (SYNFLORIX)
SKIN IRRITATION	0	PNEUMO (SYNFLORIX)
ERYTHEMA	0	PNEUMO (SYNFLORIX)
VOMITING	0	PNEUMO (SYNFLORIX)
HYPERPYREXIA	0	PNEUMO (SYNFLORIX)
PERIPHERAL SWELLING	0	PNEUMO (SYNFLORIX)
SKIN WARM	0	PNEUMO (SYNFLORIX)
VACCINATION SITE REACTION	0	PNEUMO (SYNFLORIX)
ERYTHEMA	1	PNEUMO (SYNFLORIX)
VOMITING	1	PNEUMO (SYNFLORIX)
NAUSEA	1	PNEUMO (SYNFLORIX)
PERIPHERAL SWELLING	1	PNEUMO (SYNFLORIX)
PYREXIA	1	PNEUMO (SYNFLORIX)
SKIN WARM	1	PNEUMO (SYNFLORIX)
CHILLS	0	PNEUMO (SYNFLORIX)
INJECTION SITE SWELLING	0	PNEUMO (SYNFLORIX)
NAUSEA	0	PNEUMO (SYNFLORIX)
VOMITING	0	PNEUMO (SYNFLORIX)
HYPERPYREXIA	1	PNEUMO (SYNFLORIX)
RASH	1	PNEUMO (SYNFLORIX)
RASH GENERALISED	1	PNEUMO (SYNFLORIX)
ALTERED STATE OF CONSCIOUSNESS	0	PNEUMO (SYNFLORIX)
BLOOD GLUCOSE ABNORMAL	0	PNEUMO (SYNFLORIX)
CRYING	0	PNEUMO (SYNFLORIX)
NEUROLOGICAL EXAMINATION NORMAL	0	PNEUMO (SYNFLORIX)
UNRESPONSIVE TO STIMULI	0	PNEUMO (SYNFLORIX)
ANXIETY	0	PNEUMO (SYNFLORIX)
BLOOD POTASSIUM NORMAL	0	PNEUMO (SYNFLORIX)
ECHOCARDIOGRAM NORMAL	0	PNEUMO (SYNFLORIX)
PCO2 DECREASED	0	PNEUMO (SYNFLORIX)
PH BODY FLUID NORMAL	0	PNEUMO (SYNFLORIX)
BASE EXCESS DECREASED	0	PNEUMO (SYNFLORIX)
C-REACTIVE PROTEIN NORMAL	0	PNEUMO (SYNFLORIX)
ELECTROCARDIOGRAM NORMAL	0	PNEUMO (SYNFLORIX)
PO2 DECREASED	0	PNEUMO (SYNFLORIX)
BLOOD BICARBONATE NORMAL	0	PNEUMO (SYNFLORIX)
CARDIOVASCULAR EXAMINATION	0	PNEUMO (SYNFLORIX)
FATIGUE	0	PNEUMO (SYNFLORIX)
SYNCOPE	0	PNEUMO (SYNFLORIX)
BLOOD CHLORIDE NORMAL	0	PNEUMO (SYNFLORIX)
CIRCULATORY COLLAPSE	0	PNEUMO (SYNFLORIX)
INCOMPLETE COURSE OF VACCINATION	0	PNEUMO (SYNFLORIX)
ULTRASOUND SKULL NORMAL	0	PNEUMO (SYNFLORIX)
CRYING	0	PNEUMO (SYNFLORIX)
SCREAMING	0	PNEUMO (SYNFLORIX)
C-REACTIVE PROTEIN NORMAL	296	PNEUMO (SYNFLORIX)
VACCINATION FAILURE	296	PNEUMO (SYNFLORIX)
GASTROENTERITIS ROTAVIRUS	296	PNEUMO (SYNFLORIX)
VIRAL TEST NEGATIVE	296	PNEUMO (SYNFLORIX)
HAEMOGLOBIN NORMAL	296	PNEUMO (SYNFLORIX)
VOMITING	296	PNEUMO (SYNFLORIX)
PYREXIA	296	PNEUMO (SYNFLORIX)
PH URINE NORMAL	296	PNEUMO (SYNFLORIX)
ROTAVIRUS TEST POSITIVE	296	PNEUMO (SYNFLORIX)
APNOEA	0	PNEUMO (SYNFLORIX)
HYPOTONIC-HYPORESPONSIVE EPISODE	0	PNEUMO (SYNFLORIX)
DIZZINESS	2	PNEUMO (SYNFLORIX)
INJECTION SITE ERYTHEMA	2	PNEUMO (SYNFLORIX)
INJECTION SITE SWELLING	2	PNEUMO (SYNFLORIX)
CRYING	0	PNEUMO (SYNFLORIX)
INJECTION SITE ERYTHEMA	0	PNEUMO (SYNFLORIX)
PERIPHERAL SWELLING	0	PNEUMO (SYNFLORIX)
CRYING	0	PNEUMO (SYNFLORIX)
ERYTHEMA	0	PNEUMO (SYNFLORIX)
INJECTION SITE REACTION	0	PNEUMO (SYNFLORIX)
LOCAL REACTION	0	PNEUMO (SYNFLORIX)
PERIPHERAL SWELLING	0	PNEUMO (SYNFLORIX)
BACK PAIN	0	PNEUMO (SYNFLORIX)
DYSSTASIA	0	PNEUMO (SYNFLORIX)
ELECTROCARDIOGRAM NORMAL	0	PNEUMO (SYNFLORIX)
MUSCULOSKELETAL STIFFNESS	0	PNEUMO (SYNFLORIX)
PARALYSIS	0	PNEUMO (SYNFLORIX)
ERYTHEMA	8	PNEUMO (SYNFLORIX)
SKIN WARM	8	PNEUMO (SYNFLORIX)
[truncated: 675 more rows]
