# Supplementary material for: Adverse events following Synflorix vaccination reported to the Vaccine Adverse Event Reporting System (VAERS), 2010–2024
Source: PLoS One. 2026 Jan 12;21(1):e0338640. doi: 10.1371/journal.pone.0338640 (PMC12795453; doi:10.1371/journal.pone.0338640)
Supplement: S1 File — The original code can be downloaded via https://github.com/llyy-cloud/The-code-of-PONE-D-25-29249.git. (ZIP) [file pone.0338640.s001.zip › Raw data(ID PONE-D-25-29249)/S13 Table.The top 10 PTs with the most reported death cases.xlsx]

## Sheet: Sheet1
PT	a	b	c	d	ROR	RORL	RORU	PRR	XX	PRRL	PRRU	EBGM	EBGM05	IC	IC025	soc_name_en	ROR(95%Cl)	PRR(Chi-square value)	EBGM(EBGM05)	IC(IC025)	Does ROR have a signal	Does PRR have a signal	Does MGPS have a signal	Does BCPNN have a signal
PYREXIA	7	174	3538	246138	2.8	1.31	5.96	2.73	7.76	2	3.46	2.73	1.45	1.45	0.4	General disorders and administration site conditions	2.8 ( 1.31 - 5.96 )	2.73 ( 7.76 )	2.73 ( 1.45 )	1.45 ( 0.4 )	Yes	Yes	No	Yes
AUTOPSY	5	176	1240	248436	5.69	2.34	13.87	5.56	18.73	4.7	6.43	5.54	2.63	2.47	1.27	Investigations	5.69 ( 2.34 - 13.87 )	5.56 ( 18.73 )	5.54 ( 2.63 )	2.47 ( 1.27 )	Yes	Yes	Yes	Yes
VOMITING	4	177	1751	247925	3.2	1.19	8.63	3.15	5.9	2.18	4.12	3.15	1.37	1.65	0.34	Gastrointestinal disorders	3.2 ( 1.19 - 8.63 )	3.15 ( 5.9 )	3.15 ( 1.37 )	1.65 ( 0.34 )	Yes	Yes	No	Yes
CARDIAC ARREST	3	178	2860	246816	1.45	0.46	4.56	1.45	0.42	0.32	2.57	1.45	0.56	0.53	-0.93	Cardiac disorders	1.45 ( 0.46 - 4.56 )	1.45 ( 0.42 )	1.45 ( 0.56 )	0.53 ( -0.93 )	No	No	No	No
SUDDEN INFANT DEATH SYNDROME	3	178	338	249338	12.43	3.95	39.11	12.24	30.74	11.12	13.37	12.14	4.65	3.6	2.14	General disorders and administration site conditions	12.43 ( 3.95 - 39.11 )	12.24 ( 30.74 )	12.14 ( 4.65 )	3.6 ( 2.14 )	Yes	Yes	Yes	Yes
DIARRHOEA	3	178	1069	248607	3.92	1.25	12.29	3.87	6.4	2.75	4.99	3.86	1.48	1.95	0.49	Gastrointestinal disorders	3.92 ( 1.25 - 12.29 )	3.87 ( 6.4 )	3.86 ( 1.48 )	1.95 ( 0.49 )	Yes	Yes	No	Yes
CRYING	3	178	106	249570	39.68	12.48	126.19	39.04	108.18	37.9	40.18	37.99	14.43	5.25	3.76	General disorders and administration site conditions	39.68 ( 12.48 - 126.19 )	39.04 ( 108.18 )	37.99 ( 14.43 )	5.25 ( 3.76 )	Yes	Yes	Yes	Yes
SOMNOLENCE	2	179	389	249287	7.16	1.77	28.95	7.09	10.43	5.71	8.47	7.06	2.19	2.82	1.13	Nervous system disorders	7.16 ( 1.77 - 28.95 )	7.09 ( 10.43 )	7.06 ( 2.19 )	2.82 ( 1.13 )	No	No	Yes	Yes
FATIGUE	2	179	1898	247778	1.46	0.36	5.88	1.45	0.28	0.07	2.83	1.45	0.45	0.54	-1.14	General disorders and administration site conditions	1.46 ( 0.36 - 5.88 )	1.45 ( 0.28 )	1.45 ( 0.45 )	0.54 ( -1.14 )	No	No	No	No
MUSCULAR WEAKNESS	2	179	297	249379	9.38	2.32	37.98	9.29	14.71	7.91	10.67	9.23	2.87	3.21	1.52	Musculoskeletal and connective tissue disorders	9.38 ( 2.32 - 37.98 )	9.29 ( 14.71 )	9.23 ( 2.87 )	3.21 ( 1.52 )	No	No	Yes	Yes
