# Supplementary material for: Adverse events following Synflorix vaccination reported to the Vaccine Adverse Event Reporting System (VAERS), 2010–2024
Source: PLoS One. 2026 Jan 12;21(1):e0338640. doi: 10.1371/journal.pone.0338640 (PMC12795453; doi:10.1371/journal.pone.0338640)
Supplement: S1 File — The original code can be downloaded via https://github.com/llyy-cloud/The-code-of-PONE-D-25-29249.git. (ZIP) [file pone.0338640.s001.zip › Raw data(ID PONE-D-25-29249)/S14 Table.Time of occurrence of each PT in the death report.xlsx]

## Sheet: Sheet 1
PT	NUMDAYS	VAX_NAME
DEATH	8	PNEUMO (SYNFLORIX)
CARDIAC ARREST	0	PNEUMO (SYNFLORIX)
SOMNOLENCE	0	PNEUMO (SYNFLORIX)
DEATH	0	PNEUMO (SYNFLORIX)
SYNCOPE	0	PNEUMO (SYNFLORIX)
FATIGUE	0	PNEUMO (SYNFLORIX)
TACHYPNOEA	0	PNEUMO (SYNFLORIX)
MUSCULAR WEAKNESS	0	PNEUMO (SYNFLORIX)
RESUSCITATION	0	PNEUMO (SYNFLORIX)
SUDDEN INFANT DEATH SYNDROME	3	PNEUMO (SYNFLORIX)
AUTOPSY	0	PNEUMO (SYNFLORIX)
MAGNETIC RESONANCE IMAGING NORMAL	0	PNEUMO (SYNFLORIX)
COMPUTERISED TOMOGRAM NORMAL	0	PNEUMO (SYNFLORIX)
SKIN WARM	0	PNEUMO (SYNFLORIX)
CORONAVIRUS TEST POSITIVE	0	PNEUMO (SYNFLORIX)
DEATH	0	PNEUMO (SYNFLORIX)
FEELING HOT	0	PNEUMO (SYNFLORIX)
CARDIAC ARREST	0	PNEUMO (SYNFLORIX)
FATIGUE	0	PNEUMO (SYNFLORIX)
RENAL TUBULAR NECROSIS	0	PNEUMO (SYNFLORIX)
CARDIAC DISORDER	0	PNEUMO (SYNFLORIX)
KIDNEY CONGESTION	0	PNEUMO (SYNFLORIX)
RESPIRATORY RATE INCREASED	0	PNEUMO (SYNFLORIX)
CEREBRAL CONGESTION	0	PNEUMO (SYNFLORIX)
LOSS OF CONSCIOUSNESS	0	PNEUMO (SYNFLORIX)
RESUSCITATION	0	PNEUMO (SYNFLORIX)
CONGESTIVE HEPATOPATHY	0	PNEUMO (SYNFLORIX)
MUSCULAR WEAKNESS	0	PNEUMO (SYNFLORIX)
SOMNOLENCE	0	PNEUMO (SYNFLORIX)
DEATH	0	PNEUMO (SYNFLORIX)
PULMONARY CONGESTION	0	PNEUMO (SYNFLORIX)
BODY TEMPERATURE DECREASED	1	PNEUMO (SYNFLORIX)
TRACHEOSTOMY	1	PNEUMO (SYNFLORIX)
BREAST FEEDING	1	PNEUMO (SYNFLORIX)
CYANOSIS	1	PNEUMO (SYNFLORIX)
DEATH	1	PNEUMO (SYNFLORIX)
PALLOR	1	PNEUMO (SYNFLORIX)
AUTOPSY	3	PNEUMO (SYNFLORIX)
DIET REFUSAL	3	PNEUMO (SYNFLORIX)
SUDDEN DEATH	3	PNEUMO (SYNFLORIX)
TEETHING	3	PNEUMO (SYNFLORIX)
ACUTE RESPIRATORY FAILURE	1	PNEUMO (SYNFLORIX)
OXYGEN THERAPY	1	PNEUMO (SYNFLORIX)
DEATH	1	PNEUMO (SYNFLORIX)
PNEUMONIA	1	PNEUMO (SYNFLORIX)
DYSPNOEA	1	PNEUMO (SYNFLORIX)
PYREXIA	1	PNEUMO (SYNFLORIX)
GRUNTING	1	PNEUMO (SYNFLORIX)
USE OF ACCESSORY RESPIRATORY MUSCLES	1	PNEUMO (SYNFLORIX)
LETHARGY	1	PNEUMO (SYNFLORIX)
AUTOPSY	1	PNEUMO (SYNFLORIX)
THYMUS ENLARGEMENT	1	PNEUMO (SYNFLORIX)
DEATH	1	PNEUMO (SYNFLORIX)
EPISTAXIS	1	PNEUMO (SYNFLORIX)
LOSS OF CONSCIOUSNESS	1	PNEUMO (SYNFLORIX)
SUDDEN INFANT DEATH SYNDROME	1	PNEUMO (SYNFLORIX)
AUTOPSY	1	PNEUMO (SYNFLORIX)
DEATH	1	PNEUMO (SYNFLORIX)
PNEUMONIA	1	PNEUMO (SYNFLORIX)
PULSE ABSENT	1	PNEUMO (SYNFLORIX)
RESPIRATORY ARREST	1	PNEUMO (SYNFLORIX)
ASPIRATION BRONCHIAL	1	PNEUMO (SYNFLORIX)
CHILD ABUSE	1	PNEUMO (SYNFLORIX)
DEATH	1	PNEUMO (SYNFLORIX)
ASPHYXIA	0	PNEUMO (SYNFLORIX)
AUTOPSY	0	PNEUMO (SYNFLORIX)
DEATH	0	PNEUMO (SYNFLORIX)
DEATH	3	PNEUMO (SYNFLORIX)
DEATH	1	PNEUMO (SYNFLORIX)
SUDDEN INFANT DEATH SYNDROME	1	PNEUMO (SYNFLORIX)
VOMITING	1	PNEUMO (SYNFLORIX)
APNOEA	0	PNEUMO (SYNFLORIX)
DIARRHOEA	0	PNEUMO (SYNFLORIX)
MELAENA	0	PNEUMO (SYNFLORIX)
PYREXIA	0	PNEUMO (SYNFLORIX)
BLOOD THYROID STIMULATING HORMONE	0	PNEUMO (SYNFLORIX)
FAECES DISCOLOURED	0	PNEUMO (SYNFLORIX)
MUSCULOSKELETAL STIFFNESS	0	PNEUMO (SYNFLORIX)
SECRETION DISCHARGE	0	PNEUMO (SYNFLORIX)
CARDIO-RESPIRATORY ARREST	0	PNEUMO (SYNFLORIX)
GUTHRIE TEST	0	PNEUMO (SYNFLORIX)
PHENYLALANINE SCREEN POSITIVE	0	PNEUMO (SYNFLORIX)
SLOW RESPONSE TO STIMULI	0	PNEUMO (SYNFLORIX)
CRYING	0	PNEUMO (SYNFLORIX)
HEART SOUNDS ABNORMAL	0	PNEUMO (SYNFLORIX)
PROGESTERONE NORMAL	0	PNEUMO (SYNFLORIX)
UNRESPONSIVE TO STIMULI	0	PNEUMO (SYNFLORIX)
DEATH	0	PNEUMO (SYNFLORIX)
IMMUNOREACTIVE TRYPSINOGEN INCREASED	0	PNEUMO (SYNFLORIX)
PUPIL FIXED	0	PNEUMO (SYNFLORIX)
VOMITING	0	PNEUMO (SYNFLORIX)
CARDIAC ARREST	1	PNEUMO (SYNFLORIX)
DEATH	1	PNEUMO (SYNFLORIX)
INFANTILE VOMITING	1	PNEUMO (SYNFLORIX)
BACTERIAL TEST POSITIVE	3	PNEUMO (SYNFLORIX)
INFLAMMATION	3	PNEUMO (SYNFLORIX)
RESTLESSNESS	3	PNEUMO (SYNFLORIX)
DEATH	3	PNEUMO (SYNFLORIX)
INSOMNIA	3	PNEUMO (SYNFLORIX)
SLEEP DISORDER	3	PNEUMO (SYNFLORIX)
DYSPHONIA	3	PNEUMO (SYNFLORIX)
MENINGITIS	3	PNEUMO (SYNFLORIX)
EAR PAIN	3	PNEUMO (SYNFLORIX)
NASOPHARYNGITIS	3	PNEUMO (SYNFLORIX)
EYE DISCHARGE	3	PNEUMO (SYNFLORIX)
PYREXIA	3	PNEUMO (SYNFLORIX)
