# Supplementary material for: Adverse events following Synflorix vaccination reported to the Vaccine Adverse Event Reporting System (VAERS), 2010–2024
Source: PLoS One. 2026 Jan 12;21(1):e0338640. doi: 10.1371/journal.pone.0338640 (PMC12795453; doi:10.1371/journal.pone.0338640)
Supplement: S1 File — The original code can be downloaded via https://github.com/llyy-cloud/The-code-of-PONE-D-25-29249.git. (ZIP) [file pone.0338640.s001.zip › Raw data(ID PONE-D-25-29249)/S15 Table.The top 20 Synflorix-related PTs.xlsx]

## Sheet: Sheet1
PT	a	b	c	d	ROR	RORL	RORU	PRR	XX	PRRL	PRRU	EBGM	EBGM05	IC	IC025	soc_name_en	ROR(95%Cl)	PRR(Chi-square value)	EBGM(EBGM05)	IC(IC025)	Does ROR have a signal	Does PRR have a signal	Does MGPS have a signal	Does BCPNN have a signal
PYREXIA	591	7864	279717	9848499	2.65	2.43	2.88	2.53	561.69	2.45	2.61	2.53	2.36	1.34	1.22	General disorders and administration site conditions	2.65 ( 2.43 - 2.88 )	2.53 ( 561.69 )	2.53 ( 2.36 )	1.34 ( 1.22 )	Yes	Yes	Yes	Yes
CRYING	527	7928	10532	10117684	63.86	58.35	69.89	59.94	29119.6	59.86	60.03	57.13	52.98	5.84	5.7	General disorders and administration site conditions	63.86 ( 58.35 - 69.89 )	59.94 ( 29119.62 )	57.13 ( 52.98 )	5.84 ( 5.7 )	Yes	Yes	Yes	Yes
HYPOTONIC-HYPORESPONSIVE EPISODE	302	8153	2300	10125916	163.08	144.36	184.22	157.29	41466.5	157.17	157.41	139.15	125.66	7.12	6.94	Nervous system disorders	163.08 ( 144.36 - 184.22 )	157.29 ( 41466.52 )	139.15 ( 125.66 )	7.12 ( 6.94 )	Yes	Yes	Yes	Yes
PALLOR	156	8299	19439	10108777	9.78	8.34	11.46	9.61	1196.62	9.46	9.77	9.54	8.36	3.25	3.02	Vascular disorders	9.78 ( 8.34 - 11.46 )	9.61 ( 1196.62 )	9.54 ( 8.36 )	3.25 ( 3.02 )	Yes	Yes	Yes	Yes
VOMITING	146	8309	83946	10044270	2.1	1.78	2.48	2.08	82.8	1.92	2.24	2.08	1.81	1.06	0.82	Gastrointestinal disorders	2.1 ( 1.78 - 2.48 )	2.08 ( 82.8 )	2.08 ( 1.81 )	1.06 ( 0.82 )	Yes	Yes	No	Yes
HYPOTONIA	145	8310	5219	10122997	33.84	28.66	39.97	33.28	4419.75	33.12	33.44	32.41	28.2	5.02	4.77	Nervous system disorders	33.84 ( 28.66 - 39.97 )	33.28 ( 4419.75 )	32.41 ( 28.2 )	5.02 ( 4.77 )	Yes	Yes	Yes	Yes
DIARRHOEA	137	8318	62349	10065867	2.66	2.25	3.15	2.63	139.21	2.47	2.8	2.63	2.28	1.39	1.15	Gastrointestinal disorders	2.66 ( 2.25 - 3.15 )	2.63 ( 139.21 )	2.63 ( 2.28 )	1.39 ( 1.15 )	Yes	Yes	Yes	Yes
SOMNOLENCE	116	8339	19630	10108586	7.16	5.96	8.61	7.08	603.14	6.9	7.26	7.04	6.04	2.82	2.55	Nervous system disorders	7.16 ( 5.96 - 8.61 )	7.08 ( 603.14 )	7.04 ( 6.04 )	2.82 ( 2.55 )	Yes	Yes	Yes	Yes
RESTLESSNESS	115	8340	4335	10123881	32.2	26.73	38.8	31.78	3340.98	31.59	31.96	30.98	26.51	4.95	4.68	Psychiatric disorders	32.2 ( 26.73 - 38.8 )	31.78 ( 3340.98 )	30.98 ( 26.51 )	4.95 ( 4.68 )	Yes	Yes	Yes	Yes
DECREASED APPETITE	110	8345	31453	10096763	4.23	3.5	5.11	4.19	266.99	4	4.38	4.18	3.57	2.06	1.79	Metabolism and nutrition disorders	4.23 ( 3.5 - 5.11 )	4.19 ( 266.99 )	4.18 ( 3.57 )	2.06 ( 1.79 )	Yes	Yes	Yes	Yes
APNOEA	105	8350	1679	10126537	75.84	62.2	92.48	74.91	7207.87	74.72	75.11	70.56	59.77	6.14	5.85	Respiratory, thoracic and mediastinal disorders	75.84 ( 62.2 - 92.48 )	74.91 ( 7207.87 )	70.56 ( 59.77 )	6.14 ( 5.85 )	Yes	Yes	Yes	Yes
SEIZURE	97	8358	18578	10109638	6.32	5.17	7.72	6.25	426.76	6.06	6.45	6.23	5.26	2.64	2.34	Nervous system disorders	6.32 ( 5.17 - 7.72 )	6.25 ( 426.76 )	6.23 ( 5.26 )	2.64 ( 2.34 )	Yes	Yes	Yes	Yes
RASH	86	8369	92459	10035757	1.12	0.9	1.38	1.11	1.02	0.9	1.32	1.11	0.93	0.16	-0.16	Skin and subcutaneous tissue disorders	1.12 ( 0.9 - 1.38 )	1.11 ( 1.02 )	1.11 ( 0.93 )	0.16 ( -0.16 )	No	No	No	No
PRODUCT ADMINISTERED TO PATIENT OF INAPPROPRIATE AGE	85	8370	26075	10102141	3.93	3.18	4.87	3.9	183.56	3.69	4.12	3.9	3.26	1.96	1.65	Injury, poisoning and procedural complications	3.93 ( 3.18 - 4.87 )	3.9 ( 183.56 )	3.9 ( 3.26 )	1.96 ( 1.65 )	Yes	Yes	Yes	Yes
FEBRILE CONVULSION	85	8370	4136	10124080	24.86	20.03	30.85	24.62	1888.01	24.4	24.83	24.14	20.15	4.59	4.28	Nervous system disorders	24.86 ( 20.03 - 30.85 )	24.62 ( 1888.01 )	24.14 ( 20.15 )	4.59 ( 4.28 )	Yes	Yes	Yes	Yes
CYANOSIS	77	8378	4702	10123514	19.79	15.78	24.81	19.62	1339.13	19.39	19.84	19.32	15.99	4.27	3.94	Vascular disorders	19.79 ( 15.78 - 24.81 )	19.62 ( 1339.13 )	19.32 ( 15.99 )	4.27 ( 3.94 )	Yes	Yes	Yes	Yes
BRONCHIOLITIS	71	8384	448	10127768	191.44	148.91	246.13	189.85	11513.4	189.6	190.09	164.01	132.91	7.36	6.99	Infections and infestations	191.44 ( 148.91 - 246.13 )	189.85 ( 11513.4 )	164.01 ( 132.91 )	7.36 ( 6.99 )	Yes	Yes	Yes	Yes
LOSS OF CONSCIOUSNESS	67	8388	33687	10094529	2.39	1.88	3.04	2.38	53.82	2.14	2.62	2.38	1.95	1.25	0.9	Nervous system disorders	2.39 ( 1.88 - 3.04 )	2.38 ( 53.82 )	2.38 ( 1.95 )	1.25 ( 0.9 )	Yes	Yes	No	Yes
UNRESPONSIVE TO STIMULI	65	8390	10355	10117861	7.57	5.93	9.67	7.52	365.49	7.28	7.76	7.48	6.09	2.9	2.55	Nervous system disorders	7.57 ( 5.93 - 9.67 )	7.52 ( 365.49 )	7.48 ( 6.09 )	2.9 ( 2.55 )	Yes	Yes	Yes	Yes
INJECTION SITE ERYTHEMA	62	8393	94366	10033850	0.79	0.61	1.01	0.79	3.6	0.54	1.04	0.79	0.64	-0.35	-0.71	General disorders and administration site conditions	0.79 ( 0.61 - 1.01 )	0.79 ( 3.6 )	0.79 ( 0.64 )	-0.35 ( -0.71 )	No	No	No	No
