# Supplementary material for: Adverse events following Synflorix vaccination reported to the Vaccine Adverse Event Reporting System (VAERS), 2010–2024
Source: PLoS One. 2026 Jan 12;21(1):e0338640. doi: 10.1371/journal.pone.0338640 (PMC12795453; doi:10.1371/journal.pone.0338640)
Supplement: S1 File — The original code can be downloaded via https://github.com/llyy-cloud/The-code-of-PONE-D-25-29249.git. (ZIP) [file pone.0338640.s001.zip › Raw data(ID PONE-D-25-29249)/S16 Table.The onset times of Synflorix-related to AEs .xlsx]

## Sheet: Sheet 1
NUMDAYS	VAX_NAME
0	PNEUMO (SYNFLORIX)
33	PNEUMO (SYNFLORIX)
0	PNEUMO (SYNFLORIX)
1	PNEUMO (SYNFLORIX)
1	PNEUMO (SYNFLORIX)
1	PNEUMO (SYNFLORIX)
0	PNEUMO (SYNFLORIX)
0	PNEUMO (SYNFLORIX)
3	PNEUMO (SYNFLORIX)
1	PNEUMO (SYNFLORIX)
0	PNEUMO (SYNFLORIX)
0	PNEUMO (SYNFLORIX)
1	PNEUMO (SYNFLORIX)
2	PNEUMO (SYNFLORIX)
0	PNEUMO (SYNFLORIX)
8	PNEUMO (SYNFLORIX)
1	PNEUMO (SYNFLORIX)
0	PNEUMO (SYNFLORIX)
1	PNEUMO (SYNFLORIX)
3	PNEUMO (SYNFLORIX)
0	PNEUMO (SYNFLORIX)
0	PNEUMO (SYNFLORIX)
1	PNEUMO (SYNFLORIX)
0	PNEUMO (SYNFLORIX)
2	PNEUMO (SYNFLORIX)
0	PNEUMO (SYNFLORIX)
8	PNEUMO (SYNFLORIX)
0	PNEUMO (SYNFLORIX)
0	PNEUMO (SYNFLORIX)
0	PNEUMO (SYNFLORIX)
15	PNEUMO (SYNFLORIX)
10	PNEUMO (SYNFLORIX)
0	PNEUMO (SYNFLORIX)
0	PNEUMO (SYNFLORIX)
0	PNEUMO (SYNFLORIX)
8	PNEUMO (SYNFLORIX)
4	PNEUMO (SYNFLORIX)
0	PNEUMO (SYNFLORIX)
2	PNEUMO (SYNFLORIX)
172	PNEUMO (SYNFLORIX)
4	PNEUMO (SYNFLORIX)
3	PNEUMO (SYNFLORIX)
0	PNEUMO (SYNFLORIX)
2	PNEUMO (SYNFLORIX)
50	PNEUMO (SYNFLORIX)
0	PNEUMO (SYNFLORIX)
0	PNEUMO (SYNFLORIX)
4	PNEUMO (SYNFLORIX)
0	PNEUMO (SYNFLORIX)
3	PNEUMO (SYNFLORIX)
1	PNEUMO (SYNFLORIX)
0	PNEUMO (SYNFLORIX)
0	PNEUMO (SYNFLORIX)
1	PNEUMO (SYNFLORIX)
0	PNEUMO (SYNFLORIX)
0	PNEUMO (SYNFLORIX)
0	PNEUMO (SYNFLORIX)
0	PNEUMO (SYNFLORIX)
0	PNEUMO (SYNFLORIX)
0	PNEUMO (SYNFLORIX)
0	PNEUMO (SYNFLORIX)
0	PNEUMO (SYNFLORIX)
0	PNEUMO (SYNFLORIX)
0	PNEUMO (SYNFLORIX)
0	PNEUMO (SYNFLORIX)
0	PNEUMO (SYNFLORIX)
0	PNEUMO (SYNFLORIX)
4	PNEUMO (SYNFLORIX)
0	PNEUMO (SYNFLORIX)
5	PNEUMO (SYNFLORIX)
5	PNEUMO (SYNFLORIX)
0	PNEUMO (SYNFLORIX)
0	PNEUMO (SYNFLORIX)
0	PNEUMO (SYNFLORIX)
0	PNEUMO (SYNFLORIX)
0	PNEUMO (SYNFLORIX)
0	PNEUMO (SYNFLORIX)
0	PNEUMO (SYNFLORIX)
0	PNEUMO (SYNFLORIX)
0	PNEUMO (SYNFLORIX)
1	PNEUMO (SYNFLORIX)
0	PNEUMO (SYNFLORIX)
0	PNEUMO (SYNFLORIX)
0	PNEUMO (SYNFLORIX)
3	PNEUMO (SYNFLORIX)
0	PNEUMO (SYNFLORIX)
3	PNEUMO (SYNFLORIX)
0	PNEUMO (SYNFLORIX)
0	PNEUMO (SYNFLORIX)
0	PNEUMO (SYNFLORIX)
1	PNEUMO (SYNFLORIX)
0	PNEUMO (SYNFLORIX)
0	PNEUMO (SYNFLORIX)
0	PNEUMO (SYNFLORIX)
1	PNEUMO (SYNFLORIX)
6	PNEUMO (SYNFLORIX)
0	PNEUMO (SYNFLORIX)
0	PNEUMO (SYNFLORIX)
10	PNEUMO (SYNFLORIX)
1	PNEUMO (SYNFLORIX)
0	PNEUMO (SYNFLORIX)
0	PNEUMO (SYNFLORIX)
0	PNEUMO (SYNFLORIX)
1	PNEUMO (SYNFLORIX)
0	PNEUMO (SYNFLORIX)
7	PNEUMO (SYNFLORIX)
20	PNEUMO (SYNFLORIX)
2	PNEUMO (SYNFLORIX)
2	PNEUMO (SYNFLORIX)
0	PNEUMO (SYNFLORIX)
0	PNEUMO (SYNFLORIX)
1	PNEUMO (SYNFLORIX)
3	PNEUMO (SYNFLORIX)
0	PNEUMO (SYNFLORIX)
0	PNEUMO (SYNFLORIX)
2	PNEUMO (SYNFLORIX)
11	PNEUMO (SYNFLORIX)
7	PNEUMO (SYNFLORIX)
0	PNEUMO (SYNFLORIX)
0	PNEUMO (SYNFLORIX)
1	PNEUMO (SYNFLORIX)
19	PNEUMO (SYNFLORIX)
37	PNEUMO (SYNFLORIX)
0	PNEUMO (SYNFLORIX)
0	PNEUMO (SYNFLORIX)
0	PNEUMO (SYNFLORIX)
1	PNEUMO (SYNFLORIX)
0	PNEUMO (SYNFLORIX)
14	PNEUMO (SYNFLORIX)
4	PNEUMO (SYNFLORIX)
4	PNEUMO (SYNFLORIX)
1	PNEUMO (SYNFLORIX)
47	PNEUMO (SYNFLORIX)
8	PNEUMO (SYNFLORIX)
1	PNEUMO (SYNFLORIX)
20	PNEUMO (SYNFLORIX)
0	PNEUMO (SYNFLORIX)
0	PNEUMO (SYNFLORIX)
2	PNEUMO (SYNFLORIX)
372	PNEUMO (SYNFLORIX)
0	PNEUMO (SYNFLORIX)
0	PNEUMO (SYNFLORIX)
1	PNEUMO (SYNFLORIX)
0	PNEUMO (SYNFLORIX)
0	PNEUMO (SYNFLORIX)
0	PNEUMO (SYNFLORIX)
0	PNEUMO (SYNFLORIX)
7	PNEUMO (SYNFLORIX)
2	PNEUMO (SYNFLORIX)
1	PNEUMO (SYNFLORIX)
1	PNEUMO (SYNFLORIX)
3	PNEUMO (SYNFLORIX)
0	PNEUMO (SYNFLORIX)
0	PNEUMO (SYNFLORIX)
1	PNEUMO (SYNFLORIX)
0	PNEUMO (SYNFLORIX)
0	PNEUMO (SYNFLORIX)
0	PNEUMO (SYNFLORIX)
0	PNEUMO (SYNFLORIX)
1	PNEUMO (SYNFLORIX)
1	PNEUMO (SYNFLORIX)
0	PNEUMO (SYNFLORIX)
0	PNEUMO (SYNFLORIX)
0	PNEUMO (SYNFLORIX)
0	PNEUMO (SYNFLORIX)
0	PNEUMO (SYNFLORIX)
0	PNEUMO (SYNFLORIX)
0	PNEUMO (SYNFLORIX)
0	PNEUMO (SYNFLORIX)
0	PNEUMO (SYNFLORIX)
0	PNEUMO (SYNFLORIX)
0	PNEUMO (SYNFLORIX)
0	PNEUMO (SYNFLORIX)
0	PNEUMO (SYNFLORIX)
0	PNEUMO (SYNFLORIX)
0	PNEUMO (SYNFLORIX)
0	PNEUMO (SYNFLORIX)
0	PNEUMO (SYNFLORIX)
0	PNEUMO (SYNFLORIX)
2	PNEUMO (SYNFLORIX)
1	PNEUMO (SYNFLORIX)
0	PNEUMO (SYNFLORIX)
0	PNEUMO (SYNFLORIX)
1	PNEUMO (SYNFLORIX)
1	PNEUMO (SYNFLORIX)
0	PNEUMO (SYNFLORIX)
7	PNEUMO (SYNFLORIX)
6	PNEUMO (SYNFLORIX)
0	PNEUMO (SYNFLORIX)
0	PNEUMO (SYNFLORIX)
0	PNEUMO (SYNFLORIX)
0	PNEUMO (SYNFLORIX)
0	PNEUMO (SYNFLORIX)
0	PNEUMO (SYNFLORIX)
0	PNEUMO (SYNFLORIX)
11	PNEUMO (SYNFLORIX)
1	PNEUMO (SYNFLORIX)
1	PNEUMO (SYNFLORIX)
0	PNEUMO (SYNFLORIX)
2	PNEUMO (SYNFLORIX)
0	PNEUMO (SYNFLORIX)
8	PNEUMO (SYNFLORIX)
1	PNEUMO (SYNFLORIX)
0	PNEUMO (SYNFLORIX)
0	PNEUMO (SYNFLORIX)
0	PNEUMO (SYNFLORIX)
0	PNEUMO (SYNFLORIX)
296	PNEUMO (SYNFLORIX)
0	PNEUMO (SYNFLORIX)
0	PNEUMO (SYNFLORIX)
0	PNEUMO (SYNFLORIX)
0	PNEUMO (SYNFLORIX)
0	PNEUMO (SYNFLORIX)
0	PNEUMO (SYNFLORIX)
0	PNEUMO (SYNFLORIX)
0	PNEUMO (SYNFLORIX)
0	PNEUMO (SYNFLORIX)
0	PNEUMO (SYNFLORIX)
0	PNEUMO (SYNFLORIX)
0	PNEUMO (SYNFLORIX)
1	PNEUMO (SYNFLORIX)
7	PNEUMO (SYNFLORIX)
8	PNEUMO (SYNFLORIX)
0	PNEUMO (SYNFLORIX)
0	PNEUMO (SYNFLORIX)
0	PNEUMO (SYNFLORIX)
0	PNEUMO (SYNFLORIX)
0	PNEUMO (SYNFLORIX)
0	PNEUMO (SYNFLORIX)
0	PNEUMO (SYNFLORIX)
0	PNEUMO (SYNFLORIX)
0	PNEUMO (SYNFLORIX)
0	PNEUMO (SYNFLORIX)
0	PNEUMO (SYNFLORIX)
0	PNEUMO (SYNFLORIX)
0	PNEUMO (SYNFLORIX)
1	PNEUMO (SYNFLORIX)
1	PNEUMO (SYNFLORIX)
5	PNEUMO (SYNFLORIX)
0	PNEUMO (SYNFLORIX)
0	PNEUMO (SYNFLORIX)
1	PNEUMO (SYNFLORIX)
1	PNEUMO (SYNFLORIX)
1	PNEUMO (SYNFLORIX)
1	PNEUMO (SYNFLORIX)
2	PNEUMO (SYNFLORIX)
0	PNEUMO (SYNFLORIX)
0	PNEUMO (SYNFLORIX)
1	PNEUMO (SYNFLORIX)
0	PNEUMO (SYNFLORIX)
0	PNEUMO (SYNFLORIX)
0	PNEUMO (SYNFLORIX)
0	PNEUMO (SYNFLORIX)
0	PNEUMO (SYNFLORIX)
0	PNEUMO (SYNFLORIX)
1	PNEUMO (SYNFLORIX)
0	PNEUMO (SYNFLORIX)
1	PNEUMO (SYNFLORIX)
0	PNEUMO (SYNFLORIX)
0	PNEUMO (SYNFLORIX)
2	PNEUMO (SYNFLORIX)
0	PNEUMO (SYNFLORIX)
0	PNEUMO (SYNFLORIX)
0	PNEUMO (SYNFLORIX)
0	PNEUMO (SYNFLORIX)
1	PNEUMO (SYNFLORIX)
2	PNEUMO (SYNFLORIX)
181	PNEUMO (SYNFLORIX)
0	PNEUMO (SYNFLORIX)
0	PNEUMO (SYNFLORIX)
7	PNEUMO (SYNFLORIX)
0	PNEUMO (SYNFLORIX)
9	PNEUMO (SYNFLORIX)
0	PNEUMO (SYNFLORIX)
0	PNEUMO (SYNFLORIX)
16	PNEUMO (SYNFLORIX)
9	PNEUMO (SYNFLORIX)
23	PNEUMO (SYNFLORIX)
0	PNEUMO (SYNFLORIX)
0	PNEUMO (SYNFLORIX)
0	PNEUMO (SYNFLORIX)
0	PNEUMO (SYNFLORIX)
0	PNEUMO (SYNFLORIX)
5	PNEUMO (SYNFLORIX)
0	PNEUMO (SYNFLORIX)
7	PNEUMO (SYNFLORIX)
0	PNEUMO (SYNFLORIX)
1	PNEUMO (SYNFLORIX)
0	PNEUMO (SYNFLORIX)
1	PNEUMO (SYNFLORIX)
0	PNEUMO (SYNFLORIX)
0	PNEUMO (SYNFLORIX)
0	PNEUMO (SYNFLORIX)
0	PNEUMO (SYNFLORIX)
0	PNEUMO (SYNFLORIX)
0	PNEUMO (SYNFLORIX)
0	PNEUMO (SYNFLORIX)
1	PNEUMO (SYNFLORIX)
0	PNEUMO (SYNFLORIX)
0	PNEUMO (SYNFLORIX)
1	PNEUMO (SYNFLORIX)
1	PNEUMO (SYNFLORIX)
1	PNEUMO (SYNFLORIX)
0	PNEUMO (SYNFLORIX)
0	PNEUMO (SYNFLORIX)
3	PNEUMO (SYNFLORIX)
0	PNEUMO (SYNFLORIX)
13	PNEUMO (SYNFLORIX)
0	PNEUMO (SYNFLORIX)
0	PNEUMO (SYNFLORIX)
0	PNEUMO (SYNFLORIX)
20	PNEUMO (SYNFLORIX)
0	PNEUMO (SYNFLORIX)
71	PNEUMO (SYNFLORIX)
0	PNEUMO (SYNFLORIX)
2	PNEUMO (SYNFLORIX)
0	PNEUMO (SYNFLORIX)
0	PNEUMO (SYNFLORIX)
0	PNEUMO (SYNFLORIX)
0	PNEUMO (SYNFLORIX)
0	PNEUMO (SYNFLORIX)
0	PNEUMO (SYNFLORIX)
0	PNEUMO (SYNFLORIX)
0	PNEUMO (SYNFLORIX)
0	PNEUMO (SYNFLORIX)
0	PNEUMO (SYNFLORIX)
0	PNEUMO (SYNFLORIX)
0	PNEUMO (SYNFLORIX)
0	PNEUMO (SYNFLORIX)
0	PNEUMO (SYNFLORIX)
0	PNEUMO (SYNFLORIX)
0	PNEUMO (SYNFLORIX)
0	PNEUMO (SYNFLORIX)
0	PNEUMO (SYNFLORIX)
0	PNEUMO (SYNFLORIX)
0	PNEUMO (SYNFLORIX)
0	PNEUMO (SYNFLORIX)
0	PNEUMO (SYNFLORIX)
0	PNEUMO (SYNFLORIX)
0	PNEUMO (SYNFLORIX)
0	PNEUMO (SYNFLORIX)
0	PNEUMO (SYNFLORIX)
376	PNEUMO (SYNFLORIX)
4	PNEUMO (SYNFLORIX)
2	PNEUMO (SYNFLORIX)
0	PNEUMO (SYNFLORIX)
0	PNEUMO (SYNFLORIX)
0	PNEUMO (SYNFLORIX)
0	PNEUMO (SYNFLORIX)
2169	PNEUMO (SYNFLORIX)
0	PNEUMO (SYNFLORIX)
1	PNEUMO (SYNFLORIX)
0	PNEUMO (SYNFLORIX)
0	PNEUMO (SYNFLORIX)
2169	PNEUMO (SYNFLORIX)
0	PNEUMO (SYNFLORIX)
13	PNEUMO (SYNFLORIX)
0	PNEUMO (SYNFLORIX)
0	PNEUMO (SYNFLORIX)
0	PNEUMO (SYNFLORIX)
0	PNEUMO (SYNFLORIX)
0	PNEUMO (SYNFLORIX)
0	PNEUMO (SYNFLORIX)
4	PNEUMO (SYNFLORIX)
157	PNEUMO (SYNFLORIX)
0	PNEUMO (SYNFLORIX)
0	PNEUMO (SYNFLORIX)
0	PNEUMO (SYNFLORIX)
0	PNEUMO (SYNFLORIX)
0	PNEUMO (SYNFLORIX)
0	PNEUMO (SYNFLORIX)
0	PNEUMO (SYNFLORIX)
1	PNEUMO (SYNFLORIX)
1	PNEUMO (SYNFLORIX)
1	PNEUMO (SYNFLORIX)
0	PNEUMO (SYNFLORIX)
0	PNEUMO (SYNFLORIX)
0	PNEUMO (SYNFLORIX)
0	PNEUMO (SYNFLORIX)
0	PNEUMO (SYNFLORIX)
0	PNEUMO (SYNFLORIX)
1	PNEUMO (SYNFLORIX)
6	PNEUMO (SYNFLORIX)
1	PNEUMO (SYNFLORIX)
0	PNEUMO (SYNFLORIX)
0	PNEUMO (SYNFLORIX)
0	PNEUMO (SYNFLORIX)
0	PNEUMO (SYNFLORIX)
0	PNEUMO (SYNFLORIX)
0	PNEUMO (SYNFLORIX)
0	PNEUMO (SYNFLORIX)
0	PNEUMO (SYNFLORIX)
0	PNEUMO (SYNFLORIX)
0	PNEUMO (SYNFLORIX)
20	PNEUMO (SYNFLORIX)
0	PNEUMO (SYNFLORIX)
0	PNEUMO (SYNFLORIX)
1	PNEUMO (SYNFLORIX)
0	PNEUMO (SYNFLORIX)
0	PNEUMO (SYNFLORIX)
1	PNEUMO (SYNFLORIX)
0	PNEUMO (SYNFLORIX)
0	PNEUMO (SYNFLORIX)
0	PNEUMO (SYNFLORIX)
0	PNEUMO (SYNFLORIX)
0	PNEUMO (SYNFLORIX)
1	PNEUMO (SYNFLORIX)
1	PNEUMO (SYNFLORIX)
0	PNEUMO (SYNFLORIX)
4	PNEUMO (SYNFLORIX)
0	PNEUMO (SYNFLORIX)
0	PNEUMO (SYNFLORIX)
0	PNEUMO (SYNFLORIX)
0	PNEUMO (SYNFLORIX)
2	PNEUMO (SYNFLORIX)
0	PNEUMO (SYNFLORIX)
0	PNEUMO (SYNFLORIX)
0	PNEUMO (SYNFLORIX)
0	PNEUMO (SYNFLORIX)
3	PNEUMO (SYNFLORIX)
1	PNEUMO (SYNFLORIX)
0	PNEUMO (SYNFLORIX)
0	PNEUMO (SYNFLORIX)
1	PNEUMO (SYNFLORIX)
0	PNEUMO (SYNFLORIX)
0	PNEUMO (SYNFLORIX)
1	PNEUMO (SYNFLORIX)
7	PNEUMO (SYNFLORIX)
0	PNEUMO (SYNFLORIX)
0	PNEUMO (SYNFLORIX)
0	PNEUMO (SYNFLORIX)
0	PNEUMO (SYNFLORIX)
2	PNEUMO (SYNFLORIX)
0	PNEUMO (SYNFLORIX)
0	PNEUMO (SYNFLORIX)
0	PNEUMO (SYNFLORIX)
1	PNEUMO (SYNFLORIX)
0	PNEUMO (SYNFLORIX)
21	PNEUMO (SYNFLORIX)
0	PNEUMO (SYNFLORIX)
0	PNEUMO (SYNFLORIX)
0	PNEUMO (SYNFLORIX)
0	PNEUMO (SYNFLORIX)
0	PNEUMO (SYNFLORIX)
0	PNEUMO (SYNFLORIX)
0	PNEUMO (SYNFLORIX)
0	PNEUMO (SYNFLORIX)
0	PNEUMO (SYNFLORIX)
0	PNEUMO (SYNFLORIX)
0	PNEUMO (SYNFLORIX)
0	PNEUMO (SYNFLORIX)
0	PNEUMO (SYNFLORIX)
0	PNEUMO (SYNFLORIX)
4	PNEUMO (SYNFLORIX)
0	PNEUMO (SYNFLORIX)
0	PNEUMO (SYNFLORIX)
0	PNEUMO (SYNFLORIX)
0	PNEUMO (SYNFLORIX)
0	PNEUMO (SYNFLORIX)
0	PNEUMO (SYNFLORIX)
2	PNEUMO (SYNFLORIX)
0	PNEUMO (SYNFLORIX)
2	PNEUMO (SYNFLORIX)
0	PNEUMO (SYNFLORIX)
0	PNEUMO (SYNFLORIX)
0	PNEUMO (SYNFLORIX)
6	PNEUMO (SYNFLORIX)
4	PNEUMO (SYNFLORIX)
1	PNEUMO (SYNFLORIX)
0	PNEUMO (SYNFLORIX)
0	PNEUMO (SYNFLORIX)
3	PNEUMO (SYNFLORIX)
4	PNEUMO (SYNFLORIX)
0	PNEUMO (SYNFLORIX)
0	PNEUMO (SYNFLORIX)
0	PNEUMO (SYNFLORIX)
0	PNEUMO (SYNFLORIX)
0	PNEUMO (SYNFLORIX)
0	PNEUMO (SYNFLORIX)
1	PNEUMO (SYNFLORIX)
0	PNEUMO (SYNFLORIX)
1	PNEUMO (SYNFLORIX)
1	PNEUMO (SYNFLORIX)
0	PNEUMO (SYNFLORIX)
0	PNEUMO (SYNFLORIX)
1	PNEUMO (SYNFLORIX)
0	PNEUMO (SYNFLORIX)
0	PNEUMO (SYNFLORIX)
1	PNEUMO (SYNFLORIX)
2	PNEUMO (SYNFLORIX)
13	PNEUMO (SYNFLORIX)
0	PNEUMO (SYNFLORIX)
21	PNEUMO (SYNFLORIX)
0	PNEUMO (SYNFLORIX)
7	PNEUMO (SYNFLORIX)
7	PNEUMO (SYNFLORIX)
13	PNEUMO (SYNFLORIX)
7	PNEUMO (SYNFLORIX)
6	PNEUMO (SYNFLORIX)
9	PNEUMO (SYNFLORIX)
11	PNEUMO (SYNFLORIX)
12	PNEUMO (SYNFLORIX)
36	PNEUMO (SYNFLORIX)
5	PNEUMO (SYNFLORIX)
0	PNEUMO (SYNFLORIX)
9	PNEUMO (SYNFLORIX)
6	PNEUMO (SYNFLORIX)
7	PNEUMO (SYNFLORIX)
61	PNEUMO (SYNFLORIX)
5	PNEUMO (SYNFLORIX)
7	PNEUMO (SYNFLORIX)
24	PNEUMO (SYNFLORIX)
26	PNEUMO (SYNFLORIX)
0	PNEUMO (SYNFLORIX)
13	PNEUMO (SYNFLORIX)
1	PNEUMO (SYNFLORIX)
125	PNEUMO (SYNFLORIX)
0	PNEUMO (SYNFLORIX)
16	PNEUMO (SYNFLORIX)
2	PNEUMO (SYNFLORIX)
20	PNEUMO (SYNFLORIX)
5	PNEUMO (SYNFLORIX)
0	PNEUMO (SYNFLORIX)
65	PNEUMO (SYNFLORIX)
11	PNEUMO (SYNFLORIX)
7	PNEUMO (SYNFLORIX)
10	PNEUMO (SYNFLORIX)
11	PNEUMO (SYNFLORIX)
21	PNEUMO (SYNFLORIX)
27	PNEUMO (SYNFLORIX)
0	PNEUMO (SYNFLORIX)
24	PNEUMO (SYNFLORIX)
0	PNEUMO (SYNFLORIX)
2	PNEUMO (SYNFLORIX)
28	PNEUMO (SYNFLORIX)
23	PNEUMO (SYNFLORIX)
78	PNEUMO (SYNFLORIX)
7	PNEUMO (SYNFLORIX)
17	PNEUMO (SYNFLORIX)
7	PNEUMO (SYNFLORIX)
1	PNEUMO (SYNFLORIX)
26	PNEUMO (SYNFLORIX)
19	PNEUMO (SYNFLORIX)
76	PNEUMO (SYNFLORIX)
6	PNEUMO (SYNFLORIX)
2	PNEUMO (SYNFLORIX)
6	PNEUMO (SYNFLORIX)
20	PNEUMO (SYNFLORIX)
0	PNEUMO (SYNFLORIX)
0	PNEUMO (SYNFLORIX)
16	PNEUMO (SYNFLORIX)
0	PNEUMO (SYNFLORIX)
69	PNEUMO (SYNFLORIX)
0	PNEUMO (SYNFLORIX)
7	PNEUMO (SYNFLORIX)
8	PNEUMO (SYNFLORIX)
78	PNEUMO (SYNFLORIX)
96	PNEUMO (SYNFLORIX)
50	PNEUMO (SYNFLORIX)
28	PNEUMO (SYNFLORIX)
34	PNEUMO (SYNFLORIX)
42	PNEUMO (SYNFLORIX)
44	PNEUMO (SYNFLORIX)
28	PNEUMO (SYNFLORIX)
727	PNEUMO (SYNFLORIX)
19	PNEUMO (SYNFLORIX)
61	PNEUMO (SYNFLORIX)
15	PNEUMO (SYNFLORIX)
7	PNEUMO (SYNFLORIX)
14	PNEUMO (SYNFLORIX)
28	PNEUMO (SYNFLORIX)
478	PNEUMO (SYNFLORIX)
2	PNEUMO (SYNFLORIX)
62	PNEUMO (SYNFLORIX)
3	PNEUMO (SYNFLORIX)
29	PNEUMO (SYNFLORIX)
70	PNEUMO (SYNFLORIX)
116	PNEUMO (SYNFLORIX)
26	PNEUMO (SYNFLORIX)
27	PNEUMO (SYNFLORIX)
1	PNEUMO (SYNFLORIX)
0	PNEUMO (SYNFLORIX)
0	PNEUMO (SYNFLORIX)
55	PNEUMO (SYNFLORIX)
104	PNEUMO (SYNFLORIX)
77	PNEUMO (SYNFLORIX)
3	PNEUMO (SYNFLORIX)
1	PNEUMO (SYNFLORIX)
0	PNEUMO (SYNFLORIX)
0	PNEUMO (SYNFLORIX)
10	PNEUMO (SYNFLORIX)
3	PNEUMO (SYNFLORIX)
8	PNEUMO (SYNFLORIX)
25	PNEUMO (SYNFLORIX)
0	PNEUMO (SYNFLORIX)
0	PNEUMO (SYNFLORIX)
0	PNEUMO (SYNFLORIX)
0	PNEUMO (SYNFLORIX)
7	PNEUMO (SYNFLORIX)
0	PNEUMO (SYNFLORIX)
8	PNEUMO (SYNFLORIX)
0	PNEUMO (SYNFLORIX)
0	PNEUMO (SYNFLORIX)
6	PNEUMO (SYNFLORIX)
4	PNEUMO (SYNFLORIX)
0	PNEUMO (SYNFLORIX)
40	PNEUMO (SYNFLORIX)
0	PNEUMO (SYNFLORIX)
2	PNEUMO (SYNFLORIX)
18	PNEUMO (SYNFLORIX)
0	PNEUMO (SYNFLORIX)
0	PNEUMO (SYNFLORIX)
0	PNEUMO (SYNFLORIX)
0	PNEUMO (SYNFLORIX)
1	PNEUMO (SYNFLORIX)
0	PNEUMO (SYNFLORIX)
0	PNEUMO (SYNFLORIX)
8	PNEUMO (SYNFLORIX)
0	PNEUMO (SYNFLORIX)
6	PNEUMO (SYNFLORIX)
2	PNEUMO (SYNFLORIX)
0	PNEUMO (SYNFLORIX)
0	PNEUMO (SYNFLORIX)
1	PNEUMO (SYNFLORIX)
1	PNEUMO (SYNFLORIX)
0	PNEUMO (SYNFLORIX)
0	PNEUMO (SYNFLORIX)
0	PNEUMO (SYNFLORIX)
0	PNEUMO (SYNFLORIX)
0	PNEUMO (SYNFLORIX)
0	PNEUMO (SYNFLORIX)
0	PNEUMO (SYNFLORIX)
0	PNEUMO (SYNFLORIX)
0	PNEUMO (SYNFLORIX)
0	PNEUMO (SYNFLORIX)
1	PNEUMO (SYNFLORIX)
0	PNEUMO (SYNFLORIX)
0	PNEUMO (SYNFLORIX)
490	PNEUMO (SYNFLORIX)
0	PNEUMO (SYNFLORIX)
1	PNEUMO (SYNFLORIX)
1	PNEUMO (SYNFLORIX)
12	PNEUMO (SYNFLORIX)
0	PNEUMO (SYNFLORIX)
61	PNEUMO (SYNFLORIX)
0	PNEUMO (SYNFLORIX)
0	PNEUMO (SYNFLORIX)
4	PNEUMO (SYNFLORIX)
417	PNEUMO (SYNFLORIX)
15	PNEUMO (SYNFLORIX)
0	PNEUMO (SYNFLORIX)
3	PNEUMO (SYNFLORIX)
0	PNEUMO (SYNFLORIX)
0	PNEUMO (SYNFLORIX)
0	PNEUMO (SYNFLORIX)
0	PNEUMO (SYNFLORIX)
0	PNEUMO (SYNFLORIX)
0	PNEUMO (SYNFLORIX)
1	PNEUMO (SYNFLORIX)
1	PNEUMO (SYNFLORIX)
2	PNEUMO (SYNFLORIX)
0	PNEUMO (SYNFLORIX)
0	PNEUMO (SYNFLORIX)
0	PNEUMO (SYNFLORIX)
0	PNEUMO (SYNFLORIX)
0	PNEUMO (SYNFLORIX)
355	PNEUMO (SYNFLORIX)
0	PNEUMO (SYNFLORIX)
0	PNEUMO (SYNFLORIX)
0	PNEUMO (SYNFLORIX)
0	PNEUMO (SYNFLORIX)
0	PNEUMO (SYNFLORIX)
0	PNEUMO (SYNFLORIX)
0	PNEUMO (SYNFLORIX)
2	PNEUMO (SYNFLORIX)
0	PNEUMO (SYNFLORIX)
0	PNEUMO (SYNFLORIX)
0	PNEUMO (SYNFLORIX)
0	PNEUMO (SYNFLORIX)
0	PNEUMO (SYNFLORIX)
0	PNEUMO (SYNFLORIX)
0	PNEUMO (SYNFLORIX)
0	PNEUMO (SYNFLORIX)
0	PNEUMO (SYNFLORIX)
8	PNEUMO (SYNFLORIX)
0	PNEUMO (SYNFLORIX)
0	PNEUMO (SYNFLORIX)
0	PNEUMO (SYNFLORIX)
1	PNEUMO (SYNFLORIX)
0	PNEUMO (SYNFLORIX)
0	PNEUMO (SYNFLORIX)
0	PNEUMO (SYNFLORIX)
0	PNEUMO (SYNFLORIX)
0	PNEUMO (SYNFLORIX)
0	PNEUMO (SYNFLORIX)
0	PNEUMO (SYNFLORIX)
0	PNEUMO (SYNFLORIX)
0	PNEUMO (SYNFLORIX)
0	PNEUMO (SYNFLORIX)
0	PNEUMO (SYNFLORIX)
0	PNEUMO (SYNFLORIX)
0	PNEUMO (SYNFLORIX)
1	PNEUMO (SYNFLORIX)
0	PNEUMO (SYNFLORIX)
0	PNEUMO (SYNFLORIX)
0	PNEUMO (SYNFLORIX)
0	PNEUMO (SYNFLORIX)
0	PNEUMO (SYNFLORIX)
1	PNEUMO (SYNFLORIX)
1	PNEUMO (SYNFLORIX)
0	PNEUMO (SYNFLORIX)
30	PNEUMO (SYNFLORIX)
0	PNEUMO (SYNFLORIX)
0	PNEUMO (SYNFLORIX)
0	PNEUMO (SYNFLORIX)
0	PNEUMO (SYNFLORIX)
0	PNEUMO (SYNFLORIX)
0	PNEUMO (SYNFLORIX)
1	PNEUMO (SYNFLORIX)
0	PNEUMO (SYNFLORIX)
0	PNEUMO (SYNFLORIX)
1	PNEUMO (SYNFLORIX)
0	PNEUMO (SYNFLORIX)
0	PNEUMO (SYNFLORIX)
0	PNEUMO (SYNFLORIX)
4	PNEUMO (SYNFLORIX)
0	PNEUMO (SYNFLORIX)
0	PNEUMO (SYNFLORIX)
1	PNEUMO (SYNFLORIX)
1	PNEUMO (SYNFLORIX)
0	PNEUMO (SYNFLORIX)
1	PNEUMO (SYNFLORIX)
0	PNEUMO (SYNFLORIX)
0	PNEUMO (SYNFLORIX)
0	PNEUMO (SYNFLORIX)
1	PNEUMO (SYNFLORIX)
4	PNEUMO (SYNFLORIX)
0	PNEUMO (SYNFLORIX)
0	PNEUMO (SYNFLORIX)
0	PNEUMO (SYNFLORIX)
0	PNEUMO (SYNFLORIX)
0	PNEUMO (SYNFLORIX)
9	PNEUMO (SYNFLORIX)
0	PNEUMO (SYNFLORIX)
0	PNEUMO (SYNFLORIX)
0	PNEUMO (SYNFLORIX)
0	PNEUMO (SYNFLORIX)
0	PNEUMO (SYNFLORIX)
7	PNEUMO (SYNFLORIX)
8	PNEUMO (SYNFLORIX)
1	PNEUMO (SYNFLORIX)
0	PNEUMO (SYNFLORIX)
0	PNEUMO (SYNFLORIX)
4	PNEUMO (SYNFLORIX)
0	PNEUMO (SYNFLORIX)
7	PNEUMO (SYNFLORIX)
0	PNEUMO (SYNFLORIX)
3	PNEUMO (SYNFLORIX)
1	PNEUMO (SYNFLORIX)
0	PNEUMO (SYNFLORIX)
1	PNEUMO (SYNFLORIX)
0	PNEUMO (SYNFLORIX)
1	PNEUMO (SYNFLORIX)
0	PNEUMO (SYNFLORIX)
0	PNEUMO (SYNFLORIX)
0	PNEUMO (SYNFLORIX)
0	PNEUMO (SYNFLORIX)
0	PNEUMO (SYNFLORIX)
2	PNEUMO (SYNFLORIX)
0	PNEUMO (SYNFLORIX)
0	PNEUMO (SYNFLORIX)
0	PNEUMO (SYNFLORIX)
0	PNEUMO (SYNFLORIX)
0	PNEUMO (SYNFLORIX)
0	PNEUMO (SYNFLORIX)
0	PNEUMO (SYNFLORIX)
0	PNEUMO (SYNFLORIX)
1	PNEUMO (SYNFLORIX)
0	PNEUMO (SYNFLORIX)
0	PNEUMO (SYNFLORIX)
0	PNEUMO (SYNFLORIX)
0	PNEUMO (SYNFLORIX)
2	PNEUMO (SYNFLORIX)
0	PNEUMO (SYNFLORIX)
0	PNEUMO (SYNFLORIX)
0	PNEUMO (SYNFLORIX)
3	PNEUMO (SYNFLORIX)
0	PNEUMO (SYNFLORIX)
0	PNEUMO (SYNFLORIX)
0	PNEUMO (SYNFLORIX)
0	PNEUMO (SYNFLORIX)
1	PNEUMO (SYNFLORIX)
0	PNEUMO (SYNFLORIX)
0	PNEUMO (SYNFLORIX)
0	PNEUMO (SYNFLORIX)
2	PNEUMO (SYNFLORIX)
13	PNEUMO (SYNFLORIX)
1	PNEUMO (SYNFLORIX)
0	PNEUMO (SYNFLORIX)
0	PNEUMO (SYNFLORIX)
0	PNEUMO (SYNFLORIX)
1	PNEUMO (SYNFLORIX)
13	PNEUMO (SYNFLORIX)
0	PNEUMO (SYNFLORIX)
9	PNEUMO (SYNFLORIX)
4	PNEUMO (SYNFLORIX)
0	PNEUMO (SYNFLORIX)
0	PNEUMO (SYNFLORIX)
0	PNEUMO (SYNFLORIX)
0	PNEUMO (SYNFLORIX)
4	PNEUMO (SYNFLORIX)
11	PNEUMO (SYNFLORIX)
0	PNEUMO (SYNFLORIX)
0	PNEUMO (SYNFLORIX)
0	PNEUMO (SYNFLORIX)
3	PNEUMO (SYNFLORIX)
0	PNEUMO (SYNFLORIX)
0	PNEUMO (SYNFLORIX)
1	PNEUMO (SYNFLORIX)
6	PNEUMO (SYNFLORIX)
7	PNEUMO (SYNFLORIX)
0	PNEUMO (SYNFLORIX)
0	PNEUMO (SYNFLORIX)
10	PNEUMO (SYNFLORIX)
0	PNEUMO (SYNFLORIX)
0	PNEUMO (SYNFLORIX)
1	PNEUMO (SYNFLORIX)
2	PNEUMO (SYNFLORIX)
3	PNEUMO (SYNFLORIX)
0	PNEUMO (SYNFLORIX)
11	PNEUMO (SYNFLORIX)
0	PNEUMO (SYNFLORIX)
2	PNEUMO (SYNFLORIX)
1	PNEUMO (SYNFLORIX)
0	PNEUMO (SYNFLORIX)
3	PNEUMO (SYNFLORIX)
11	PNEUMO (SYNFLORIX)
0	PNEUMO (SYNFLORIX)
2	PNEUMO (SYNFLORIX)
0	PNEUMO (SYNFLORIX)
0	PNEUMO (SYNFLORIX)
3	PNEUMO (SYNFLORIX)
0	PNEUMO (SYNFLORIX)
0	PNEUMO (SYNFLORIX)
0	PNEUMO (SYNFLORIX)
4	PNEUMO (SYNFLORIX)
0	PNEUMO (SYNFLORIX)
0	PNEUMO (SYNFLORIX)
2	PNEUMO (SYNFLORIX)
6	PNEUMO (SYNFLORIX)
8	PNEUMO (SYNFLORIX)
2	PNEUMO (SYNFLORIX)
3	PNEUMO (SYNFLORIX)
0	PNEUMO (SYNFLORIX)
0	PNEUMO (SYNFLORIX)
3	PNEUMO (SYNFLORIX)
0	PNEUMO (SYNFLORIX)
1	PNEUMO (SYNFLORIX)
4	PNEUMO (SYNFLORIX)
0	PNEUMO (SYNFLORIX)
1	PNEUMO (SYNFLORIX)
0	PNEUMO (SYNFLORIX)
0	PNEUMO (SYNFLORIX)
0	PNEUMO (SYNFLORIX)
0	PNEUMO (SYNFLORIX)
0	PNEUMO (SYNFLORIX)
0	PNEUMO (SYNFLORIX)
0	PNEUMO (SYNFLORIX)
0	PNEUMO (SYNFLORIX)
1	PNEUMO (SYNFLORIX)
3	PNEUMO (SYNFLORIX)
0	PNEUMO (SYNFLORIX)
0	PNEUMO (SYNFLORIX)
1	PNEUMO (SYNFLORIX)
5	PNEUMO (SYNFLORIX)
0	PNEUMO (SYNFLORIX)
0	PNEUMO (SYNFLORIX)
4	PNEUMO (SYNFLORIX)
0	PNEUMO (SYNFLORIX)
0	PNEUMO (SYNFLORIX)
0	PNEUMO (SYNFLORIX)
4	PNEUMO (SYNFLORIX)
1	PNEUMO (SYNFLORIX)
2	PNEUMO (SYNFLORIX)
0	PNEUMO (SYNFLORIX)
0	PNEUMO (SYNFLORIX)
1	PNEUMO (SYNFLORIX)
4	PNEUMO (SYNFLORIX)
0	PNEUMO (SYNFLORIX)
53	PNEUMO (SYNFLORIX)
0	PNEUMO (SYNFLORIX)
5	PNEUMO (SYNFLORIX)
4	PNEUMO (SYNFLORIX)
0	PNEUMO (SYNFLORIX)
0	PNEUMO (SYNFLORIX)
1	PNEUMO (SYNFLORIX)
9	PNEUMO (SYNFLORIX)
0	PNEUMO (SYNFLORIX)
0	PNEUMO (SYNFLORIX)
12	PNEUMO (SYNFLORIX)
0	PNEUMO (SYNFLORIX)
0	PNEUMO (SYNFLORIX)
0	PNEUMO (SYNFLORIX)
0	PNEUMO (SYNFLORIX)
0	PNEUMO (SYNFLORIX)
5	PNEUMO (SYNFLORIX)
0	PNEUMO (SYNFLORIX)
6	PNEUMO (SYNFLORIX)
1	PNEUMO (SYNFLORIX)
0	PNEUMO (SYNFLORIX)
0	PNEUMO (SYNFLORIX)
0	PNEUMO (SYNFLORIX)
0	PNEUMO (SYNFLORIX)
0	PNEUMO (SYNFLORIX)
1	PNEUMO (SYNFLORIX)
7	PNEUMO (SYNFLORIX)
7	PNEUMO (SYNFLORIX)
4	PNEUMO (SYNFLORIX)
3	PNEUMO (SYNFLORIX)
1	PNEUMO (SYNFLORIX)
0	PNEUMO (SYNFLORIX)
0	PNEUMO (SYNFLORIX)
0	PNEUMO (SYNFLORIX)
0	PNEUMO (SYNFLORIX)
0	PNEUMO (SYNFLORIX)
0	PNEUMO (SYNFLORIX)
4	PNEUMO (SYNFLORIX)
0	PNEUMO (SYNFLORIX)
0	PNEUMO (SYNFLORIX)
0	PNEUMO (SYNFLORIX)
0	PNEUMO (SYNFLORIX)
5	PNEUMO (SYNFLORIX)
0	PNEUMO (SYNFLORIX)
0	PNEUMO (SYNFLORIX)
4	PNEUMO (SYNFLORIX)
0	PNEUMO (SYNFLORIX)
0	PNEUMO (SYNFLORIX)
3	PNEUMO (SYNFLORIX)
0	PNEUMO (SYNFLORIX)
13	PNEUMO (SYNFLORIX)
0	PNEUMO (SYNFLORIX)
0	PNEUMO (SYNFLORIX)
0	PNEUMO (SYNFLORIX)
0	PNEUMO (SYNFLORIX)
0	PNEUMO (SYNFLORIX)
0	PNEUMO (SYNFLORIX)
25	PNEUMO (SYNFLORIX)
4	PNEUMO (SYNFLORIX)
0	PNEUMO (SYNFLORIX)
0	PNEUMO (SYNFLORIX)
0	PNEUMO (SYNFLORIX)
0	PNEUMO (SYNFLORIX)
0	PNEUMO (SYNFLORIX)
0	PNEUMO (SYNFLORIX)
1	PNEUMO (SYNFLORIX)
0	PNEUMO (SYNFLORIX)
0	PNEUMO (SYNFLORIX)
0	PNEUMO (SYNFLORIX)
0	PNEUMO (SYNFLORIX)
1	PNEUMO (SYNFLORIX)
0	PNEUMO (SYNFLORIX)
0	PNEUMO (SYNFLORIX)
0	PNEUMO (SYNFLORIX)
0	PNEUMO (SYNFLORIX)
1	PNEUMO (SYNFLORIX)
633	PNEUMO (SYNFLORIX)
0	PNEUMO (SYNFLORIX)
0	PNEUMO (SYNFLORIX)
8	PNEUMO (SYNFLORIX)
0	PNEUMO (SYNFLORIX)
0	PNEUMO (SYNFLORIX)
0	PNEUMO (SYNFLORIX)
9	PNEUMO (SYNFLORIX)
0	PNEUMO (SYNFLORIX)
9	PNEUMO (SYNFLORIX)
0	PNEUMO (SYNFLORIX)
0	PNEUMO (SYNFLORIX)
0	PNEUMO (SYNFLORIX)
3	PNEUMO (SYNFLORIX)
0	PNEUMO (SYNFLORIX)
0	PNEUMO (SYNFLORIX)
1	PNEUMO (SYNFLORIX)
0	PNEUMO (SYNFLORIX)
0	PNEUMO (SYNFLORIX)
9	PNEUMO (SYNFLORIX)
0	PNEUMO (SYNFLORIX)
0	PNEUMO (SYNFLORIX)
0	PNEUMO (SYNFLORIX)
4	PNEUMO (SYNFLORIX)
5	PNEUMO (SYNFLORIX)
0	PNEUMO (SYNFLORIX)
0	PNEUMO (SYNFLORIX)
0	PNEUMO (SYNFLORIX)
0	PNEUMO (SYNFLORIX)
0	PNEUMO (SYNFLORIX)
0	PNEUMO (SYNFLORIX)
1	PNEUMO (SYNFLORIX)
0	PNEUMO (SYNFLORIX)
1	PNEUMO (SYNFLORIX)
0	PNEUMO (SYNFLORIX)
0	PNEUMO (SYNFLORIX)
0	PNEUMO (SYNFLORIX)
0	PNEUMO (SYNFLORIX)
1	PNEUMO (SYNFLORIX)
0	PNEUMO (SYNFLORIX)
0	PNEUMO (SYNFLORIX)
0	PNEUMO (SYNFLORIX)
0	PNEUMO (SYNFLORIX)
2	PNEUMO (SYNFLORIX)
9	PNEUMO (SYNFLORIX)
2	PNEUMO (SYNFLORIX)
0	PNEUMO (SYNFLORIX)
0	PNEUMO (SYNFLORIX)
2	PNEUMO (SYNFLORIX)
1	PNEUMO (SYNFLORIX)
1	PNEUMO (SYNFLORIX)
0	PNEUMO (SYNFLORIX)
0	PNEUMO (SYNFLORIX)
0	PNEUMO (SYNFLORIX)
0	PNEUMO (SYNFLORIX)
1	PNEUMO (SYNFLORIX)
0	PNEUMO (SYNFLORIX)
1	PNEUMO (SYNFLORIX)
1	PNEUMO (SYNFLORIX)
0	PNEUMO (SYNFLORIX)
1	PNEUMO (SYNFLORIX)
0	PNEUMO (SYNFLORIX)
23	PNEUMO (SYNFLORIX)
0	PNEUMO (SYNFLORIX)
0	PNEUMO (SYNFLORIX)
0	PNEUMO (SYNFLORIX)
0	PNEUMO (SYNFLORIX)
1	PNEUMO (SYNFLORIX)
0	PNEUMO (SYNFLORIX)
0	PNEUMO (SYNFLORIX)
0	PNEUMO (SYNFLORIX)
0	PNEUMO (SYNFLORIX)
0	PNEUMO (SYNFLORIX)
0	PNEUMO (SYNFLORIX)
0	PNEUMO (SYNFLORIX)
0	PNEUMO (SYNFLORIX)
0	PNEUMO (SYNFLORIX)
0	PNEUMO (SYNFLORIX)
0	PNEUMO (SYNFLORIX)
1	PNEUMO (SYNFLORIX)
0	PNEUMO (SYNFLORIX)
0	PNEUMO (SYNFLORIX)
0	PNEUMO (SYNFLORIX)
0	PNEUMO (SYNFLORIX)
0	PNEUMO (SYNFLORIX)
0	PNEUMO (SYNFLORIX)
0	PNEUMO (SYNFLORIX)
0	PNEUMO (SYNFLORIX)
0	PNEUMO (SYNFLORIX)
2	PNEUMO (SYNFLORIX)
0	PNEUMO (SYNFLORIX)
0	PNEUMO (SYNFLORIX)
0	PNEUMO (SYNFLORIX)
1	PNEUMO (SYNFLORIX)
0	PNEUMO (SYNFLORIX)
0	PNEUMO (SYNFLORIX)
0	PNEUMO (SYNFLORIX)
0	PNEUMO (SYNFLORIX)
1	PNEUMO (SYNFLORIX)
1	PNEUMO (SYNFLORIX)
1	PNEUMO (SYNFLORIX)
0	PNEUMO (SYNFLORIX)
7	PNEUMO (SYNFLORIX)
0	PNEUMO (SYNFLORIX)
1	PNEUMO (SYNFLORIX)
1	PNEUMO (SYNFLORIX)
21	PNEUMO (SYNFLORIX)
0	PNEUMO (SYNFLORIX)
0	PNEUMO (SYNFLORIX)
0	PNEUMO (SYNFLORIX)
0	PNEUMO (SYNFLORIX)
0	PNEUMO (SYNFLORIX)
0	PNEUMO (SYNFLORIX)
0	PNEUMO (SYNFLORIX)
0	PNEUMO (SYNFLORIX)
2	PNEUMO (SYNFLORIX)
0	PNEUMO (SYNFLORIX)
0	PNEUMO (SYNFLORIX)
0	PNEUMO (SYNFLORIX)
0	PNEUMO (SYNFLORIX)
2	PNEUMO (SYNFLORIX)
18	PNEUMO (SYNFLORIX)
0	PNEUMO (SYNFLORIX)
0	PNEUMO (SYNFLORIX)
0	PNEUMO (SYNFLORIX)
0	PNEUMO (SYNFLORIX)
0	PNEUMO (SYNFLORIX)
0	PNEUMO (SYNFLORIX)
0	PNEUMO (SYNFLORIX)
0	PNEUMO (SYNFLORIX)
1	PNEUMO (SYNFLORIX)
0	PNEUMO (SYNFLORIX)
0	PNEUMO (SYNFLORIX)
1	PNEUMO (SYNFLORIX)
0	PNEUMO (SYNFLORIX)
0	PNEUMO (SYNFLORIX)
0	PNEUMO (SYNFLORIX)
0	PNEUMO (SYNFLORIX)
0	PNEUMO (SYNFLORIX)
0	PNEUMO (SYNFLORIX)
0	PNEUMO (SYNFLORIX)
0	PNEUMO (SYNFLORIX)
0	PNEUMO (SYNFLORIX)
0	PNEUMO (SYNFLORIX)
0	PNEUMO (SYNFLORIX)
9	PNEUMO (SYNFLORIX)
8	PNEUMO (SYNFLORIX)
0	PNEUMO (SYNFLORIX)
0	PNEUMO (SYNFLORIX)
0	PNEUMO (SYNFLORIX)
3	PNEUMO (SYNFLORIX)
16	PNEUMO (SYNFLORIX)
0	PNEUMO (SYNFLORIX)
0	PNEUMO (SYNFLORIX)
0	PNEUMO (SYNFLORIX)
0	PNEUMO (SYNFLORIX)
0	PNEUMO (SYNFLORIX)
0	PNEUMO (SYNFLORIX)
3	PNEUMO (SYNFLORIX)
0	PNEUMO (SYNFLORIX)
1	PNEUMO (SYNFLORIX)
0	PNEUMO (SYNFLORIX)
3	PNEUMO (SYNFLORIX)
4	PNEUMO (SYNFLORIX)
0	PNEUMO (SYNFLORIX)
0	PNEUMO (SYNFLORIX)
1	PNEUMO (SYNFLORIX)
1	PNEUMO (SYNFLORIX)
10	PNEUMO (SYNFLORIX)
0	PNEUMO (SYNFLORIX)
2	PNEUMO (SYNFLORIX)
0	PNEUMO (SYNFLORIX)
8	PNEUMO (SYNFLORIX)
0	PNEUMO (SYNFLORIX)
1	PNEUMO (SYNFLORIX)
0	PNEUMO (SYNFLORIX)
0	PNEUMO (SYNFLORIX)
0	PNEUMO (SYNFLORIX)
10	PNEUMO (SYNFLORIX)
2	PNEUMO (SYNFLORIX)
0	PNEUMO (SYNFLORIX)
0	PNEUMO (SYNFLORIX)
1	PNEUMO (SYNFLORIX)
2	PNEUMO (SYNFLORIX)
14	PNEUMO (SYNFLORIX)
4	PNEUMO (SYNFLORIX)
1	PNEUMO (SYNFLORIX)
0	PNEUMO (SYNFLORIX)
0	PNEUMO (SYNFLORIX)
0	PNEUMO (SYNFLORIX)
0	PNEUMO (SYNFLORIX)
0	PNEUMO (SYNFLORIX)
2	PNEUMO (SYNFLORIX)
0	PNEUMO (SYNFLORIX)
0	PNEUMO (SYNFLORIX)
0	PNEUMO (SYNFLORIX)
0	PNEUMO (SYNFLORIX)
0	PNEUMO (SYNFLORIX)
0	PNEUMO (SYNFLORIX)
0	PNEUMO (SYNFLORIX)
2	PNEUMO (SYNFLORIX)
0	PNEUMO (SYNFLORIX)
0	PNEUMO (SYNFLORIX)
0	PNEUMO (SYNFLORIX)
0	PNEUMO (SYNFLORIX)
0	PNEUMO (SYNFLORIX)
1	PNEUMO (SYNFLORIX)
1	PNEUMO (SYNFLORIX)
0	PNEUMO (SYNFLORIX)
0	PNEUMO (SYNFLORIX)
6	PNEUMO (SYNFLORIX)
0	PNEUMO (SYNFLORIX)
10	PNEUMO (SYNFLORIX)
1	PNEUMO (SYNFLORIX)
0	PNEUMO (SYNFLORIX)
0	PNEUMO (SYNFLORIX)
0	PNEUMO (SYNFLORIX)
0	PNEUMO (SYNFLORIX)
2	PNEUMO (SYNFLORIX)
0	PNEUMO (SYNFLORIX)
1	PNEUMO (SYNFLORIX)
13	PNEUMO (SYNFLORIX)
1	PNEUMO (SYNFLORIX)
1	PNEUMO (SYNFLORIX)
0	PNEUMO (SYNFLORIX)
1	PNEUMO (SYNFLORIX)
2	PNEUMO (SYNFLORIX)
20	PNEUMO (SYNFLORIX)
0	PNEUMO (SYNFLORIX)
7	PNEUMO (SYNFLORIX)
0	PNEUMO (SYNFLORIX)
1	PNEUMO (SYNFLORIX)
0	PNEUMO (SYNFLORIX)
0	PNEUMO (SYNFLORIX)
17	PNEUMO (SYNFLORIX)
0	PNEUMO (SYNFLORIX)
0	PNEUMO (SYNFLORIX)
0	PNEUMO (SYNFLORIX)
0	PNEUMO (SYNFLORIX)
0	PNEUMO (SYNFLORIX)
0	PNEUMO (SYNFLORIX)
0	PNEUMO (SYNFLORIX)
9	PNEUMO (SYNFLORIX)
0	PNEUMO (SYNFLORIX)
7	PNEUMO (SYNFLORIX)
0	PNEUMO (SYNFLORIX)
1	PNEUMO (SYNFLORIX)
0	PNEUMO (SYNFLORIX)
8	PNEUMO (SYNFLORIX)
0	PNEUMO (SYNFLORIX)
0	PNEUMO (SYNFLORIX)
0	PNEUMO (SYNFLORIX)
9	PNEUMO (SYNFLORIX)
0	PNEUMO (SYNFLORIX)
0	PNEUMO (SYNFLORIX)
0	PNEUMO (SYNFLORIX)
0	PNEUMO (SYNFLORIX)
1	PNEUMO (SYNFLORIX)
0	PNEUMO (SYNFLORIX)
1	PNEUMO (SYNFLORIX)
0	PNEUMO (SYNFLORIX)
0	PNEUMO (SYNFLORIX)
1	PNEUMO (SYNFLORIX)
0	PNEUMO (SYNFLORIX)
0	PNEUMO (SYNFLORIX)
0	PNEUMO (SYNFLORIX)
0	PNEUMO (SYNFLORIX)
0	PNEUMO (SYNFLORIX)
1	PNEUMO (SYNFLORIX)
1	PNEUMO (SYNFLORIX)
1	PNEUMO (SYNFLORIX)
0	PNEUMO (SYNFLORIX)
0	PNEUMO (SYNFLORIX)
0	PNEUMO (SYNFLORIX)
0	PNEUMO (SYNFLORIX)
0	PNEUMO (SYNFLORIX)
0	PNEUMO (SYNFLORIX)
0	PNEUMO (SYNFLORIX)
0	PNEUMO (SYNFLORIX)
0	PNEUMO (SYNFLORIX)
0	PNEUMO (SYNFLORIX)
2	PNEUMO (SYNFLORIX)
0	PNEUMO (SYNFLORIX)
0	PNEUMO (SYNFLORIX)
0	PNEUMO (SYNFLORIX)
0	PNEUMO (SYNFLORIX)
1	PNEUMO (SYNFLORIX)
13	PNEUMO (SYNFLORIX)
0	PNEUMO (SYNFLORIX)
0	PNEUMO (SYNFLORIX)
0	PNEUMO (SYNFLORIX)
1	PNEUMO (SYNFLORIX)
0	PNEUMO (SYNFLORIX)
0	PNEUMO (SYNFLORIX)
0	PNEUMO (SYNFLORIX)
0	PNEUMO (SYNFLORIX)
0	PNEUMO (SYNFLORIX)
0	PNEUMO (SYNFLORIX)
0	PNEUMO (SYNFLORIX)
5	PNEUMO (SYNFLORIX)
1	PNEUMO (SYNFLORIX)
29	PNEUMO (SYNFLORIX)
0	PNEUMO (SYNFLORIX)
0	PNEUMO (SYNFLORIX)
0	PNEUMO (SYNFLORIX)
0	PNEUMO (SYNFLORIX)
0	PNEUMO (SYNFLORIX)
1	PNEUMO (SYNFLORIX)
0	PNEUMO (SYNFLORIX)
0	PNEUMO (SYNFLORIX)
0	PNEUMO (SYNFLORIX)
0	PNEUMO (SYNFLORIX)
0	PNEUMO (SYNFLORIX)
0	PNEUMO (SYNFLORIX)
0	PNEUMO (SYNFLORIX)
2	PNEUMO (SYNFLORIX)
13	PNEUMO (SYNFLORIX)
0	PNEUMO (SYNFLORIX)
0	PNEUMO (SYNFLORIX)
11	PNEUMO (SYNFLORIX)
2	PNEUMO (SYNFLORIX)
0	PNEUMO (SYNFLORIX)
1	PNEUMO (SYNFLORIX)
1	PNEUMO (SYNFLORIX)
7	PNEUMO (SYNFLORIX)
0	PNEUMO (SYNFLORIX)
0	PNEUMO (SYNFLORIX)
0	PNEUMO (SYNFLORIX)
0	PNEUMO (SYNFLORIX)
2	PNEUMO (SYNFLORIX)
24	PNEUMO (SYNFLORIX)
2	PNEUMO (SYNFLORIX)
1	PNEUMO (SYNFLORIX)
1	PNEUMO (SYNFLORIX)
1	PNEUMO (SYNFLORIX)
0	PNEUMO (SYNFLORIX)
0	PNEUMO (SYNFLORIX)
0	PNEUMO (SYNFLORIX)
0	PNEUMO (SYNFLORIX)
0	PNEUMO (SYNFLORIX)
0	PNEUMO (SYNFLORIX)
1	PNEUMO (SYNFLORIX)
0	PNEUMO (SYNFLORIX)
0	PNEUMO (SYNFLORIX)
0	PNEUMO (SYNFLORIX)
0	PNEUMO (SYNFLORIX)
0	PNEUMO (SYNFLORIX)
1	PNEUMO (SYNFLORIX)
20	PNEUMO (SYNFLORIX)
0	PNEUMO (SYNFLORIX)
0	PNEUMO (SYNFLORIX)
2	PNEUMO (SYNFLORIX)
0	PNEUMO (SYNFLORIX)
15	PNEUMO (SYNFLORIX)
0	PNEUMO (SYNFLORIX)
1	PNEUMO (SYNFLORIX)
0	PNEUMO (SYNFLORIX)
0	PNEUMO (SYNFLORIX)
0	PNEUMO (SYNFLORIX)
0	PNEUMO (SYNFLORIX)
50	PNEUMO (SYNFLORIX)
4	PNEUMO (SYNFLORIX)
6	PNEUMO (SYNFLORIX)
9	PNEUMO (SYNFLORIX)
0	PNEUMO (SYNFLORIX)
0	PNEUMO (SYNFLORIX)
1	PNEUMO (SYNFLORIX)
6	PNEUMO (SYNFLORIX)
7	PNEUMO (SYNFLORIX)
3	PNEUMO (SYNFLORIX)
0	PNEUMO (SYNFLORIX)
0	PNEUMO (SYNFLORIX)
0	PNEUMO (SYNFLORIX)
0	PNEUMO (SYNFLORIX)
0	PNEUMO (SYNFLORIX)
0	PNEUMO (SYNFLORIX)
20	PNEUMO (SYNFLORIX)
0	PNEUMO (SYNFLORIX)
0	PNEUMO (SYNFLORIX)
1	PNEUMO (SYNFLORIX)
0	PNEUMO (SYNFLORIX)
0	PNEUMO (SYNFLORIX)
0	PNEUMO (SYNFLORIX)
1	PNEUMO (SYNFLORIX)
0	PNEUMO (SYNFLORIX)
1	PNEUMO (SYNFLORIX)
0	PNEUMO (SYNFLORIX)
0	PNEUMO (SYNFLORIX)
4	PNEUMO (SYNFLORIX)
2	PNEUMO (SYNFLORIX)
0	PNEUMO (SYNFLORIX)
0	PNEUMO (SYNFLORIX)
62	PNEUMO (SYNFLORIX)
0	PNEUMO (SYNFLORIX)
31	PNEUMO (SYNFLORIX)
0	PNEUMO (SYNFLORIX)
0	PNEUMO (SYNFLORIX)
3	PNEUMO (SYNFLORIX)
0	PNEUMO (SYNFLORIX)
1	PNEUMO (SYNFLORIX)
0	PNEUMO (SYNFLORIX)
0	PNEUMO (SYNFLORIX)
0	PNEUMO (SYNFLORIX)
0	PNEUMO (SYNFLORIX)
0	PNEUMO (SYNFLORIX)
0	PNEUMO (SYNFLORIX)
0	PNEUMO (SYNFLORIX)
0	PNEUMO (SYNFLORIX)
0	PNEUMO (SYNFLORIX)
1	PNEUMO (SYNFLORIX)
0	PNEUMO (SYNFLORIX)
0	PNEUMO (SYNFLORIX)
0	PNEUMO (SYNFLORIX)
3	PNEUMO (SYNFLORIX)
0	PNEUMO (SYNFLORIX)
0	PNEUMO (SYNFLORIX)
0	PNEUMO (SYNFLORIX)
0	PNEUMO (SYNFLORIX)
0	PNEUMO (SYNFLORIX)
0	PNEUMO (SYNFLORIX)
0	PNEUMO (SYNFLORIX)
0	PNEUMO (SYNFLORIX)
1	PNEUMO (SYNFLORIX)
0	PNEUMO (SYNFLORIX)
2	PNEUMO (SYNFLORIX)
0	PNEUMO (SYNFLORIX)
0	PNEUMO (SYNFLORIX)
0	PNEUMO (SYNFLORIX)
0	PNEUMO (SYNFLORIX)
0	PNEUMO (SYNFLORIX)
4	PNEUMO (SYNFLORIX)
1	PNEUMO (SYNFLORIX)
0	PNEUMO (SYNFLORIX)
0	PNEUMO (SYNFLORIX)
3	PNEUMO (SYNFLORIX)
