# Supplementary material for: Adverse events following Synflorix vaccination reported to the Vaccine Adverse Event Reporting System (VAERS), 2010–2024
Source: PLoS One. 2026 Jan 12;21(1):e0338640. doi: 10.1371/journal.pone.0338640 (PMC12795453; doi:10.1371/journal.pone.0338640)
Supplement: S1 File — The original code can be downloaded via https://github.com/llyy-cloud/The-code-of-PONE-D-25-29249.git. (ZIP) [file pone.0338640.s001.zip › Raw data(ID PONE-D-25-29249)/S17 Table.PREVNAR-related PT.xlsx]

## Sheet: Sheet1
PT	a	b	c	d	ROR	RORL	RORU	PRR	XX	PRRL	PRRU	EBGM	EBGM05	IC	IC025	soc_name_en	ROR(95%Cl)	PRR(Chi-square value)	EBGM(EBGM05)	IC(IC025)	Does ROR have a signal	Does PRR have a signal	Does MGPS have a signal	Does BCPNN have a signal
PALLOR	344	26447	19132	10055351	6.84	6.14	7.61	6.76	1662.15	6.66	6.87	6.66	6.09	2.74	2.58	VASCULAR DISORDERS	6.84 ( 6.14 - 7.61 )	6.76 ( 1662.15 )	6.66 ( 6.09 )	2.74 ( 2.58 )	Yes	Yes	Yes	Yes
HYPOTONIA	280	26511	4980	10069503	21.36	18.92	24.1	21.14	5089.85	21.02	21.26	20.07	18.14	4.33	4.15	NERVOUS SYSTEM DISORDERS	21.36 ( 18.92 - 24.1 )	21.14 ( 5089.85 )	20.07 ( 18.14 )	4.33 ( 4.15 )	Yes	Yes	Yes	Yes
HYPOTONIC-HYPORESPONSIVE EPISODE	86	26705	2355	10072128	13.77	11.1	17.09	13.73	979.7	13.52	13.95	13.28	11.09	3.73	3.42	NERVOUS SYSTEM DISORDERS	13.77 ( 11.1 - 17.09 )	13.73 ( 979.7 )	13.28 ( 11.09 )	3.73 ( 3.42 )	Yes	Yes	Yes	Yes
BRONCHIOLITIS	17	26774	494	10073989	12.95	7.98	21	12.94	181.08	12.46	13.42	12.54	8.37	3.65	2.96	INFECTIONS AND INFESTATIONS	12.95 ( 7.98 - 21 )	12.94 ( 181.08 )	12.54 ( 8.37 )	3.65 ( 2.96 )	Yes	Yes	Yes	Yes
