# Supplementary material for: Adverse events following Synflorix vaccination reported to the Vaccine Adverse Event Reporting System (VAERS), 2010–2024
Source: PLoS One. 2026 Jan 12;21(1):e0338640. doi: 10.1371/journal.pone.0338640 (PMC12795453; doi:10.1371/journal.pone.0338640)
Supplement: S1 File — The original code can be downloaded via https://github.com/llyy-cloud/The-code-of-PONE-D-25-29249.git. (ZIP) [file pone.0338640.s001.zip › Raw data(ID PONE-D-25-29249)/S18 Table.The onset times of PREVNAR-related to AEs .xlsx]

## Sheet: Sheet 1
NUMDAYS	VAX_NAME
2	PNEUMO (PREVNAR)
0	PNEUMO (PREVNAR)
1	PNEUMO (PREVNAR)
0	PNEUMO (PREVNAR)
0	PNEUMO (PREVNAR)
0	PNEUMO (PREVNAR)
14	PNEUMO (PREVNAR)
1	PNEUMO (PREVNAR)
50	PNEUMO (PREVNAR)
12	PNEUMO (PREVNAR)
40	PNEUMO (PREVNAR)
0	PNEUMO (PREVNAR)
1	PNEUMO (PREVNAR)
4	PNEUMO (PREVNAR)
2	PNEUMO (PREVNAR)
1	PNEUMO (PREVNAR)
10	PNEUMO (PREVNAR)
1	PNEUMO (PREVNAR)
1	PNEUMO (PREVNAR)
0	PNEUMO (PREVNAR)
0	PNEUMO (PREVNAR)
0	PNEUMO (PREVNAR)
0	PNEUMO (PREVNAR)
0	PNEUMO (PREVNAR)
1	PNEUMO (PREVNAR)
0	PNEUMO (PREVNAR)
1	PNEUMO (PREVNAR)
1	PNEUMO (PREVNAR)
0	PNEUMO (PREVNAR)
17	PNEUMO (PREVNAR)
3	PNEUMO (PREVNAR)
0	PNEUMO (PREVNAR)
0	PNEUMO (PREVNAR)
1	PNEUMO (PREVNAR)
0	PNEUMO (PREVNAR)
2	PNEUMO (PREVNAR)
2	PNEUMO (PREVNAR)
1	PNEUMO (PREVNAR)
0	PNEUMO (PREVNAR)
0	PNEUMO (PREVNAR)
0	PNEUMO (PREVNAR)
1	PNEUMO (PREVNAR)
3	PNEUMO (PREVNAR)
1	PNEUMO (PREVNAR)
0	PNEUMO (PREVNAR)
0	PNEUMO (PREVNAR)
2	PNEUMO (PREVNAR)
0	PNEUMO (PREVNAR)
0	PNEUMO (PREVNAR)
0	PNEUMO (PREVNAR)
1	PNEUMO (PREVNAR)
0	PNEUMO (PREVNAR)
1	PNEUMO (PREVNAR)
1	PNEUMO (PREVNAR)
5	PNEUMO (PREVNAR)
1	PNEUMO (PREVNAR)
1	PNEUMO (PREVNAR)
1	PNEUMO (PREVNAR)
2	PNEUMO (PREVNAR)
1	PNEUMO (PREVNAR)
0	PNEUMO (PREVNAR)
1	PNEUMO (PREVNAR)
1	PNEUMO (PREVNAR)
1	PNEUMO (PREVNAR)
235	PNEUMO (PREVNAR)
0	PNEUMO (PREVNAR)
0	PNEUMO (PREVNAR)
0	PNEUMO (PREVNAR)
1	PNEUMO (PREVNAR)
2	PNEUMO (PREVNAR)
0	PNEUMO (PREVNAR)
2	PNEUMO (PREVNAR)
0	PNEUMO (PREVNAR)
0	PNEUMO (PREVNAR)
8	PNEUMO (PREVNAR)
78	PNEUMO (PREVNAR)
0	PNEUMO (PREVNAR)
1	PNEUMO (PREVNAR)
1	PNEUMO (PREVNAR)
0	PNEUMO (PREVNAR)
0	PNEUMO (PREVNAR)
0	PNEUMO (PREVNAR)
0	PNEUMO (PREVNAR)
0	PNEUMO (PREVNAR)
1	PNEUMO (PREVNAR)
10	PNEUMO (PREVNAR)
2	PNEUMO (PREVNAR)
0	PNEUMO (PREVNAR)
0	PNEUMO (PREVNAR)
1	PNEUMO (PREVNAR)
2	PNEUMO (PREVNAR)
2	PNEUMO (PREVNAR)
1	PNEUMO (PREVNAR)
0	PNEUMO (PREVNAR)
0	PNEUMO (PREVNAR)
3	PNEUMO (PREVNAR)
0	PNEUMO (PREVNAR)
1	PNEUMO (PREVNAR)
1	PNEUMO (PREVNAR)
0	PNEUMO (PREVNAR)
0	PNEUMO (PREVNAR)
0	PNEUMO (PREVNAR)
10	PNEUMO (PREVNAR)
2	PNEUMO (PREVNAR)
2	PNEUMO (PREVNAR)
1	PNEUMO (PREVNAR)
4	PNEUMO (PREVNAR)
17	PNEUMO (PREVNAR)
0	PNEUMO (PREVNAR)
1	PNEUMO (PREVNAR)
0	PNEUMO (PREVNAR)
0	PNEUMO (PREVNAR)
12	PNEUMO (PREVNAR)
1	PNEUMO (PREVNAR)
0	PNEUMO (PREVNAR)
1	PNEUMO (PREVNAR)
0	PNEUMO (PREVNAR)
0	PNEUMO (PREVNAR)
0	PNEUMO (PREVNAR)
1	PNEUMO (PREVNAR)
1	PNEUMO (PREVNAR)
1	PNEUMO (PREVNAR)
0	PNEUMO (PREVNAR)
6	PNEUMO (PREVNAR)
1	PNEUMO (PREVNAR)
0	PNEUMO (PREVNAR)
4	PNEUMO (PREVNAR)
0	PNEUMO (PREVNAR)
298	PNEUMO (PREVNAR)
0	PNEUMO (PREVNAR)
0	PNEUMO (PREVNAR)
1	PNEUMO (PREVNAR)
0	PNEUMO (PREVNAR)
0	PNEUMO (PREVNAR)
0	PNEUMO (PREVNAR)
1	PNEUMO (PREVNAR)
1	PNEUMO (PREVNAR)
0	PNEUMO (PREVNAR)
3	PNEUMO (PREVNAR)
0	PNEUMO (PREVNAR)
3	PNEUMO (PREVNAR)
30	PNEUMO (PREVNAR)
2	PNEUMO (PREVNAR)
42	PNEUMO (PREVNAR)
11	PNEUMO (PREVNAR)
1	PNEUMO (PREVNAR)
5	PNEUMO (PREVNAR)
12	PNEUMO (PREVNAR)
1	PNEUMO (PREVNAR)
1	PNEUMO (PREVNAR)
0	PNEUMO (PREVNAR)
5	PNEUMO (PREVNAR)
0	PNEUMO (PREVNAR)
3	PNEUMO (PREVNAR)
0	PNEUMO (PREVNAR)
15	PNEUMO (PREVNAR)
1	PNEUMO (PREVNAR)
0	PNEUMO (PREVNAR)
0	PNEUMO (PREVNAR)
1	PNEUMO (PREVNAR)
0	PNEUMO (PREVNAR)
0	PNEUMO (PREVNAR)
8	PNEUMO (PREVNAR)
1	PNEUMO (PREVNAR)
0	PNEUMO (PREVNAR)
0	PNEUMO (PREVNAR)
0	PNEUMO (PREVNAR)
0	PNEUMO (PREVNAR)
0	PNEUMO (PREVNAR)
0	PNEUMO (PREVNAR)
1	PNEUMO (PREVNAR)
1	PNEUMO (PREVNAR)
1	PNEUMO (PREVNAR)
0	PNEUMO (PREVNAR)
0	PNEUMO (PREVNAR)
1	PNEUMO (PREVNAR)
10	PNEUMO (PREVNAR)
1	PNEUMO (PREVNAR)
0	PNEUMO (PREVNAR)
0	PNEUMO (PREVNAR)
1	PNEUMO (PREVNAR)
2	PNEUMO (PREVNAR)
0	PNEUMO (PREVNAR)
0	PNEUMO (PREVNAR)
3	PNEUMO (PREVNAR)
0	PNEUMO (PREVNAR)
10	PNEUMO (PREVNAR)
1	PNEUMO (PREVNAR)
39	PNEUMO (PREVNAR)
0	PNEUMO (PREVNAR)
1	PNEUMO (PREVNAR)
2	PNEUMO (PREVNAR)
1	PNEUMO (PREVNAR)
1	PNEUMO (PREVNAR)
1	PNEUMO (PREVNAR)
43	PNEUMO (PREVNAR)
0	PNEUMO (PREVNAR)
265	PNEUMO (PREVNAR)
10	PNEUMO (PREVNAR)
14	PNEUMO (PREVNAR)
1	PNEUMO (PREVNAR)
0	PNEUMO (PREVNAR)
535	PNEUMO (PREVNAR)
1	PNEUMO (PREVNAR)
29	PNEUMO (PREVNAR)
0	PNEUMO (PREVNAR)
1	PNEUMO (PREVNAR)
9	PNEUMO (PREVNAR)
9	PNEUMO (PREVNAR)
0	PNEUMO (PREVNAR)
3	PNEUMO (PREVNAR)
10	PNEUMO (PREVNAR)
5	PNEUMO (PREVNAR)
0	PNEUMO (PREVNAR)
0	PNEUMO (PREVNAR)
9	PNEUMO (PREVNAR)
0	PNEUMO (PREVNAR)
8	PNEUMO (PREVNAR)
1	PNEUMO (PREVNAR)
297	PNEUMO (PREVNAR)
1	PNEUMO (PREVNAR)
1	PNEUMO (PREVNAR)
0	PNEUMO (PREVNAR)
9	PNEUMO (PREVNAR)
8	PNEUMO (PREVNAR)
1	PNEUMO (PREVNAR)
1	PNEUMO (PREVNAR)
1	PNEUMO (PREVNAR)
1	PNEUMO (PREVNAR)
0	PNEUMO (PREVNAR)
1	PNEUMO (PREVNAR)
5	PNEUMO (PREVNAR)
2	PNEUMO (PREVNAR)
0	PNEUMO (PREVNAR)
17	PNEUMO (PREVNAR)
0	PNEUMO (PREVNAR)
3	PNEUMO (PREVNAR)
0	PNEUMO (PREVNAR)
0	PNEUMO (PREVNAR)
2	PNEUMO (PREVNAR)
1	PNEUMO (PREVNAR)
11	PNEUMO (PREVNAR)
4	PNEUMO (PREVNAR)
2	PNEUMO (PREVNAR)
1	PNEUMO (PREVNAR)
8	PNEUMO (PREVNAR)
59	PNEUMO (PREVNAR)
2	PNEUMO (PREVNAR)
0	PNEUMO (PREVNAR)
0	PNEUMO (PREVNAR)
10	PNEUMO (PREVNAR)
0	PNEUMO (PREVNAR)
3	PNEUMO (PREVNAR)
0	PNEUMO (PREVNAR)
1	PNEUMO (PREVNAR)
0	PNEUMO (PREVNAR)
1	PNEUMO (PREVNAR)
1	PNEUMO (PREVNAR)
0	PNEUMO (PREVNAR)
2	PNEUMO (PREVNAR)
1	PNEUMO (PREVNAR)
0	PNEUMO (PREVNAR)
0	PNEUMO (PREVNAR)
0	PNEUMO (PREVNAR)
5	PNEUMO (PREVNAR)
1	PNEUMO (PREVNAR)
0	PNEUMO (PREVNAR)
0	PNEUMO (PREVNAR)
0	PNEUMO (PREVNAR)
3	PNEUMO (PREVNAR)
2	PNEUMO (PREVNAR)
2	PNEUMO (PREVNAR)
0	PNEUMO (PREVNAR)
3	PNEUMO (PREVNAR)
0	PNEUMO (PREVNAR)
2	PNEUMO (PREVNAR)
1	PNEUMO (PREVNAR)
2	PNEUMO (PREVNAR)
4	PNEUMO (PREVNAR)
1	PNEUMO (PREVNAR)
1	PNEUMO (PREVNAR)
2	PNEUMO (PREVNAR)
0	PNEUMO (PREVNAR)
0	PNEUMO (PREVNAR)
69	PNEUMO (PREVNAR)
4	PNEUMO (PREVNAR)
0	PNEUMO (PREVNAR)
1	PNEUMO (PREVNAR)
10	PNEUMO (PREVNAR)
0	PNEUMO (PREVNAR)
8	PNEUMO (PREVNAR)
1	PNEUMO (PREVNAR)
0	PNEUMO (PREVNAR)
0	PNEUMO (PREVNAR)
1	PNEUMO (PREVNAR)
2	PNEUMO (PREVNAR)
6	PNEUMO (PREVNAR)
0	PNEUMO (PREVNAR)
3	PNEUMO (PREVNAR)
10	PNEUMO (PREVNAR)
7	PNEUMO (PREVNAR)
2	PNEUMO (PREVNAR)
0	PNEUMO (PREVNAR)
99	PNEUMO (PREVNAR)
1	PNEUMO (PREVNAR)
0	PNEUMO (PREVNAR)
2	PNEUMO (PREVNAR)
0	PNEUMO (PREVNAR)
4	PNEUMO (PREVNAR)
0	PNEUMO (PREVNAR)
8	PNEUMO (PREVNAR)
1	PNEUMO (PREVNAR)
1	PNEUMO (PREVNAR)
7	PNEUMO (PREVNAR)
0	PNEUMO (PREVNAR)
0	PNEUMO (PREVNAR)
0	PNEUMO (PREVNAR)
2	PNEUMO (PREVNAR)
0	PNEUMO (PREVNAR)
0	PNEUMO (PREVNAR)
7	PNEUMO (PREVNAR)
1	PNEUMO (PREVNAR)
0	PNEUMO (PREVNAR)
1	PNEUMO (PREVNAR)
37	PNEUMO (PREVNAR)
11	PNEUMO (PREVNAR)
0	PNEUMO (PREVNAR)
0	PNEUMO (PREVNAR)
10	PNEUMO (PREVNAR)
0	PNEUMO (PREVNAR)
1	PNEUMO (PREVNAR)
1	PNEUMO (PREVNAR)
5	PNEUMO (PREVNAR)
1	PNEUMO (PREVNAR)
3	PNEUMO (PREVNAR)
21	PNEUMO (PREVNAR)
5	PNEUMO (PREVNAR)
0	PNEUMO (PREVNAR)
0	PNEUMO (PREVNAR)
1	PNEUMO (PREVNAR)
17	PNEUMO (PREVNAR)
0	PNEUMO (PREVNAR)
11	PNEUMO (PREVNAR)
0	PNEUMO (PREVNAR)
20	PNEUMO (PREVNAR)
1	PNEUMO (PREVNAR)
0	PNEUMO (PREVNAR)
0	PNEUMO (PREVNAR)
0	PNEUMO (PREVNAR)
0	PNEUMO (PREVNAR)
1	PNEUMO (PREVNAR)
8	PNEUMO (PREVNAR)
36	PNEUMO (PREVNAR)
33	PNEUMO (PREVNAR)
4	PNEUMO (PREVNAR)
0	PNEUMO (PREVNAR)
3	PNEUMO (PREVNAR)
0	PNEUMO (PREVNAR)
0	PNEUMO (PREVNAR)
5	PNEUMO (PREVNAR)
0	PNEUMO (PREVNAR)
0	PNEUMO (PREVNAR)
0	PNEUMO (PREVNAR)
1	PNEUMO (PREVNAR)
0	PNEUMO (PREVNAR)
5	PNEUMO (PREVNAR)
0	PNEUMO (PREVNAR)
5	PNEUMO (PREVNAR)
0	PNEUMO (PREVNAR)
2	PNEUMO (PREVNAR)
0	PNEUMO (PREVNAR)
1	PNEUMO (PREVNAR)
0	PNEUMO (PREVNAR)
1	PNEUMO (PREVNAR)
1	PNEUMO (PREVNAR)
0	PNEUMO (PREVNAR)
11	PNEUMO (PREVNAR)
760	PNEUMO (PREVNAR)
2	PNEUMO (PREVNAR)
16	PNEUMO (PREVNAR)
1	PNEUMO (PREVNAR)
1	PNEUMO (PREVNAR)
15	PNEUMO (PREVNAR)
14	PNEUMO (PREVNAR)
7	PNEUMO (PREVNAR)
0	PNEUMO (PREVNAR)
4	PNEUMO (PREVNAR)
1	PNEUMO (PREVNAR)
6	PNEUMO (PREVNAR)
6	PNEUMO (PREVNAR)
9	PNEUMO (PREVNAR)
1	PNEUMO (PREVNAR)
2	PNEUMO (PREVNAR)
1	PNEUMO (PREVNAR)
351	PNEUMO (PREVNAR)
1	PNEUMO (PREVNAR)
0	PNEUMO (PREVNAR)
1	PNEUMO (PREVNAR)
1	PNEUMO (PREVNAR)
1	PNEUMO (PREVNAR)
0	PNEUMO (PREVNAR)
0	PNEUMO (PREVNAR)
0	PNEUMO (PREVNAR)
0	PNEUMO (PREVNAR)
6	PNEUMO (PREVNAR)
0	PNEUMO (PREVNAR)
0	PNEUMO (PREVNAR)
0	PNEUMO (PREVNAR)
0	PNEUMO (PREVNAR)
0	PNEUMO (PREVNAR)
0	PNEUMO (PREVNAR)
1	PNEUMO (PREVNAR)
0	PNEUMO (PREVNAR)
13	PNEUMO (PREVNAR)
0	PNEUMO (PREVNAR)
1922	PNEUMO (PREVNAR)
0	PNEUMO (PREVNAR)
0	PNEUMO (PREVNAR)
0	PNEUMO (PREVNAR)
1	PNEUMO (PREVNAR)
0	PNEUMO (PREVNAR)
1	PNEUMO (PREVNAR)
0	PNEUMO (PREVNAR)
0	PNEUMO (PREVNAR)
4	PNEUMO (PREVNAR)
0	PNEUMO (PREVNAR)
1	PNEUMO (PREVNAR)
306	PNEUMO (PREVNAR)
245	PNEUMO (PREVNAR)
0	PNEUMO (PREVNAR)
4	PNEUMO (PREVNAR)
1	PNEUMO (PREVNAR)
1	PNEUMO (PREVNAR)
0	PNEUMO (PREVNAR)
54	PNEUMO (PREVNAR)
370	PNEUMO (PREVNAR)
3	PNEUMO (PREVNAR)
0	PNEUMO (PREVNAR)
5	PNEUMO (PREVNAR)
9	PNEUMO (PREVNAR)
555	PNEUMO (PREVNAR)
0	PNEUMO (PREVNAR)
7	PNEUMO (PREVNAR)
41	PNEUMO (PREVNAR)
935	PNEUMO (PREVNAR)
680	PNEUMO (PREVNAR)
288	PNEUMO (PREVNAR)
3	PNEUMO (PREVNAR)
3	PNEUMO (PREVNAR)
1	PNEUMO (PREVNAR)
0	PNEUMO (PREVNAR)
173	PNEUMO (PREVNAR)
1	PNEUMO (PREVNAR)
11	PNEUMO (PREVNAR)
1	PNEUMO (PREVNAR)
2	PNEUMO (PREVNAR)
0	PNEUMO (PREVNAR)
0	PNEUMO (PREVNAR)
7	PNEUMO (PREVNAR)
1	PNEUMO (PREVNAR)
1	PNEUMO (PREVNAR)
1	PNEUMO (PREVNAR)
1	PNEUMO (PREVNAR)
1	PNEUMO (PREVNAR)
4	PNEUMO (PREVNAR)
0	PNEUMO (PREVNAR)
3	PNEUMO (PREVNAR)
3	PNEUMO (PREVNAR)
4	PNEUMO (PREVNAR)
0	PNEUMO (PREVNAR)
10	PNEUMO (PREVNAR)
0	PNEUMO (PREVNAR)
11	PNEUMO (PREVNAR)
0	PNEUMO (PREVNAR)
1	PNEUMO (PREVNAR)
0	PNEUMO (PREVNAR)
38	PNEUMO (PREVNAR)
1	PNEUMO (PREVNAR)
0	PNEUMO (PREVNAR)
14	PNEUMO (PREVNAR)
2	PNEUMO (PREVNAR)
5	PNEUMO (PREVNAR)
0	PNEUMO (PREVNAR)
0	PNEUMO (PREVNAR)
2	PNEUMO (PREVNAR)
12	PNEUMO (PREVNAR)
0	PNEUMO (PREVNAR)
0	PNEUMO (PREVNAR)
2	PNEUMO (PREVNAR)
1	PNEUMO (PREVNAR)
0	PNEUMO (PREVNAR)
0	PNEUMO (PREVNAR)
493	PNEUMO (PREVNAR)
438	PNEUMO (PREVNAR)
252	PNEUMO (PREVNAR)
358	PNEUMO (PREVNAR)
266	PNEUMO (PREVNAR)
450	PNEUMO (PREVNAR)
336	PNEUMO (PREVNAR)
707	PNEUMO (PREVNAR)
219	PNEUMO (PREVNAR)
672	PNEUMO (PREVNAR)
681	PNEUMO (PREVNAR)
244	PNEUMO (PREVNAR)
641	PNEUMO (PREVNAR)
676	PNEUMO (PREVNAR)
292	PNEUMO (PREVNAR)
618	PNEUMO (PREVNAR)
587	PNEUMO (PREVNAR)
349	PNEUMO (PREVNAR)
826	PNEUMO (PREVNAR)
2	PNEUMO (PREVNAR)
1	PNEUMO (PREVNAR)
0	PNEUMO (PREVNAR)
2	PNEUMO (PREVNAR)
3	PNEUMO (PREVNAR)
1	PNEUMO (PREVNAR)
0	PNEUMO (PREVNAR)
1	PNEUMO (PREVNAR)
0	PNEUMO (PREVNAR)
10	PNEUMO (PREVNAR)
0	PNEUMO (PREVNAR)
0	PNEUMO (PREVNAR)
0	PNEUMO (PREVNAR)
2	PNEUMO (PREVNAR)
14	PNEUMO (PREVNAR)
2	PNEUMO (PREVNAR)
264	PNEUMO (PREVNAR)
49	PNEUMO (PREVNAR)
12	PNEUMO (PREVNAR)
23	PNEUMO (PREVNAR)
0	PNEUMO (PREVNAR)
0	PNEUMO (PREVNAR)
0	PNEUMO (PREVNAR)
1	PNEUMO (PREVNAR)
0	PNEUMO (PREVNAR)
9	PNEUMO (PREVNAR)
7	PNEUMO (PREVNAR)
6	PNEUMO (PREVNAR)
1198	PNEUMO (PREVNAR)
2	PNEUMO (PREVNAR)
10	PNEUMO (PREVNAR)
65	PNEUMO (PREVNAR)
2	PNEUMO (PREVNAR)
45	PNEUMO (PREVNAR)
0	PNEUMO (PREVNAR)
1255	PNEUMO (PREVNAR)
31	PNEUMO (PREVNAR)
0	PNEUMO (PREVNAR)
0	PNEUMO (PREVNAR)
7	PNEUMO (PREVNAR)
0	PNEUMO (PREVNAR)
2	PNEUMO (PREVNAR)
2	PNEUMO (PREVNAR)
8	PNEUMO (PREVNAR)
1	PNEUMO (PREVNAR)
0	PNEUMO (PREVNAR)
2	PNEUMO (PREVNAR)
7	PNEUMO (PREVNAR)
0	PNEUMO (PREVNAR)
0	PNEUMO (PREVNAR)
1	PNEUMO (PREVNAR)
1	PNEUMO (PREVNAR)
0	PNEUMO (PREVNAR)
0	PNEUMO (PREVNAR)
0	PNEUMO (PREVNAR)
6	PNEUMO (PREVNAR)
0	PNEUMO (PREVNAR)
1	PNEUMO (PREVNAR)
0	PNEUMO (PREVNAR)
0	PNEUMO (PREVNAR)
0	PNEUMO (PREVNAR)
0	PNEUMO (PREVNAR)
1	PNEUMO (PREVNAR)
1	PNEUMO (PREVNAR)
13	PNEUMO (PREVNAR)
1	PNEUMO (PREVNAR)
0	PNEUMO (PREVNAR)
2	PNEUMO (PREVNAR)
1	PNEUMO (PREVNAR)
2	PNEUMO (PREVNAR)
0	PNEUMO (PREVNAR)
0	PNEUMO (PREVNAR)
2	PNEUMO (PREVNAR)
0	PNEUMO (PREVNAR)
0	PNEUMO (PREVNAR)
0	PNEUMO (PREVNAR)
408	PNEUMO (PREVNAR)
2	PNEUMO (PREVNAR)
3	PNEUMO (PREVNAR)
43	PNEUMO (PREVNAR)
0	PNEUMO (PREVNAR)
1	PNEUMO (PREVNAR)
1	PNEUMO (PREVNAR)
6	PNEUMO (PREVNAR)
31	PNEUMO (PREVNAR)
1	PNEUMO (PREVNAR)
0	PNEUMO (PREVNAR)
1	PNEUMO (PREVNAR)
0	PNEUMO (PREVNAR)
0	PNEUMO (PREVNAR)
9	PNEUMO (PREVNAR)
1	PNEUMO (PREVNAR)
0	PNEUMO (PREVNAR)
3	PNEUMO (PREVNAR)
67	PNEUMO (PREVNAR)
0	PNEUMO (PREVNAR)
0	PNEUMO (PREVNAR)
1	PNEUMO (PREVNAR)
0	PNEUMO (PREVNAR)
1	PNEUMO (PREVNAR)
13	PNEUMO (PREVNAR)
1	PNEUMO (PREVNAR)
1	PNEUMO (PREVNAR)
0	PNEUMO (PREVNAR)
3	PNEUMO (PREVNAR)
3	PNEUMO (PREVNAR)
278	PNEUMO (PREVNAR)
635	PNEUMO (PREVNAR)
35	PNEUMO (PREVNAR)
0	PNEUMO (PREVNAR)
0	PNEUMO (PREVNAR)
1	PNEUMO (PREVNAR)
5	PNEUMO (PREVNAR)
1	PNEUMO (PREVNAR)
0	PNEUMO (PREVNAR)
0	PNEUMO (PREVNAR)
0	PNEUMO (PREVNAR)
0	PNEUMO (PREVNAR)
0	PNEUMO (PREVNAR)
1	PNEUMO (PREVNAR)
475	PNEUMO (PREVNAR)
564	PNEUMO (PREVNAR)
0	PNEUMO (PREVNAR)
1	PNEUMO (PREVNAR)
0	PNEUMO (PREVNAR)
0	PNEUMO (PREVNAR)
0	PNEUMO (PREVNAR)
1	PNEUMO (PREVNAR)
0	PNEUMO (PREVNAR)
0	PNEUMO (PREVNAR)
0	PNEUMO (PREVNAR)
13	PNEUMO (PREVNAR)
1	PNEUMO (PREVNAR)
1	PNEUMO (PREVNAR)
0	PNEUMO (PREVNAR)
2	PNEUMO (PREVNAR)
0	PNEUMO (PREVNAR)
0	PNEUMO (PREVNAR)
0	PNEUMO (PREVNAR)
0	PNEUMO (PREVNAR)
1	PNEUMO (PREVNAR)
0	PNEUMO (PREVNAR)
11	PNEUMO (PREVNAR)
1	PNEUMO (PREVNAR)
18	PNEUMO (PREVNAR)
1	PNEUMO (PREVNAR)
10	PNEUMO (PREVNAR)
0	PNEUMO (PREVNAR)
1260	PNEUMO (PREVNAR)
0	PNEUMO (PREVNAR)
1	PNEUMO (PREVNAR)
7	PNEUMO (PREVNAR)
4	PNEUMO (PREVNAR)
0	PNEUMO (PREVNAR)
0	PNEUMO (PREVNAR)
0	PNEUMO (PREVNAR)
0	PNEUMO (PREVNAR)
128	PNEUMO (PREVNAR)
1	PNEUMO (PREVNAR)
0	PNEUMO (PREVNAR)
1	PNEUMO (PREVNAR)
0	PNEUMO (PREVNAR)
0	PNEUMO (PREVNAR)
0	PNEUMO (PREVNAR)
5	PNEUMO (PREVNAR)
0	PNEUMO (PREVNAR)
0	PNEUMO (PREVNAR)
0	PNEUMO (PREVNAR)
0	PNEUMO (PREVNAR)
1	PNEUMO (PREVNAR)
1	PNEUMO (PREVNAR)
1	PNEUMO (PREVNAR)
11	PNEUMO (PREVNAR)
0	PNEUMO (PREVNAR)
0	PNEUMO (PREVNAR)
1	PNEUMO (PREVNAR)
1	PNEUMO (PREVNAR)
1	PNEUMO (PREVNAR)
4	PNEUMO (PREVNAR)
0	PNEUMO (PREVNAR)
1	PNEUMO (PREVNAR)
3	PNEUMO (PREVNAR)
0	PNEUMO (PREVNAR)
0	PNEUMO (PREVNAR)
2	PNEUMO (PREVNAR)
1	PNEUMO (PREVNAR)
1	PNEUMO (PREVNAR)
0	PNEUMO (PREVNAR)
484	PNEUMO (PREVNAR)
1	PNEUMO (PREVNAR)
4	PNEUMO (PREVNAR)
0	PNEUMO (PREVNAR)
9	PNEUMO (PREVNAR)
1	PNEUMO (PREVNAR)
3	PNEUMO (PREVNAR)
2059	PNEUMO (PREVNAR)
9	PNEUMO (PREVNAR)
11	PNEUMO (PREVNAR)
1	PNEUMO (PREVNAR)
3	PNEUMO (PREVNAR)
0	PNEUMO (PREVNAR)
0	PNEUMO (PREVNAR)
2	PNEUMO (PREVNAR)
1	PNEUMO (PREVNAR)
10	PNEUMO (PREVNAR)
571	PNEUMO (PREVNAR)
0	PNEUMO (PREVNAR)
1	PNEUMO (PREVNAR)
0	PNEUMO (PREVNAR)
1	PNEUMO (PREVNAR)
790	PNEUMO (PREVNAR)
1039	PNEUMO (PREVNAR)
147	PNEUMO (PREVNAR)
0	PNEUMO (PREVNAR)
1	PNEUMO (PREVNAR)
1	PNEUMO (PREVNAR)
2	PNEUMO (PREVNAR)
2	PNEUMO (PREVNAR)
0	PNEUMO (PREVNAR)
1	PNEUMO (PREVNAR)
50	PNEUMO (PREVNAR)
2	PNEUMO (PREVNAR)
9	PNEUMO (PREVNAR)
2	PNEUMO (PREVNAR)
1409	PNEUMO (PREVNAR)
1	PNEUMO (PREVNAR)
2	PNEUMO (PREVNAR)
0	PNEUMO (PREVNAR)
0	PNEUMO (PREVNAR)
0	PNEUMO (PREVNAR)
0	PNEUMO (PREVNAR)
0	PNEUMO (PREVNAR)
1	PNEUMO (PREVNAR)
1	PNEUMO (PREVNAR)
6	PNEUMO (PREVNAR)
30	PNEUMO (PREVNAR)
5	PNEUMO (PREVNAR)
1	PNEUMO (PREVNAR)
0	PNEUMO (PREVNAR)
0	PNEUMO (PREVNAR)
1	PNEUMO (PREVNAR)
11	PNEUMO (PREVNAR)
0	PNEUMO (PREVNAR)
1	PNEUMO (PREVNAR)
1	PNEUMO (PREVNAR)
0	PNEUMO (PREVNAR)
0	PNEUMO (PREVNAR)
0	PNEUMO (PREVNAR)
0	PNEUMO (PREVNAR)
0	PNEUMO (PREVNAR)
0	PNEUMO (PREVNAR)
2	PNEUMO (PREVNAR)
7	PNEUMO (PREVNAR)
3	PNEUMO (PREVNAR)
0	PNEUMO (PREVNAR)
0	PNEUMO (PREVNAR)
3	PNEUMO (PREVNAR)
5	PNEUMO (PREVNAR)
552	PNEUMO (PREVNAR)
4	PNEUMO (PREVNAR)
0	PNEUMO (PREVNAR)
21	PNEUMO (PREVNAR)
0	PNEUMO (PREVNAR)
2	PNEUMO (PREVNAR)
0	PNEUMO (PREVNAR)
24	PNEUMO (PREVNAR)
1	PNEUMO (PREVNAR)
0	PNEUMO (PREVNAR)
10	PNEUMO (PREVNAR)
2	PNEUMO (PREVNAR)
2	PNEUMO (PREVNAR)
0	PNEUMO (PREVNAR)
1	PNEUMO (PREVNAR)
0	PNEUMO (PREVNAR)
1	PNEUMO (PREVNAR)
1	PNEUMO (PREVNAR)
1	PNEUMO (PREVNAR)
0	PNEUMO (PREVNAR)
10	PNEUMO (PREVNAR)
1	PNEUMO (PREVNAR)
0	PNEUMO (PREVNAR)
8	PNEUMO (PREVNAR)
0	PNEUMO (PREVNAR)
1	PNEUMO (PREVNAR)
0	PNEUMO (PREVNAR)
0	PNEUMO (PREVNAR)
0	PNEUMO (PREVNAR)
2	PNEUMO (PREVNAR)
0	PNEUMO (PREVNAR)
0	PNEUMO (PREVNAR)
0	PNEUMO (PREVNAR)
1	PNEUMO (PREVNAR)
0	PNEUMO (PREVNAR)
0	PNEUMO (PREVNAR)
0	PNEUMO (PREVNAR)
1	PNEUMO (PREVNAR)
0	PNEUMO (PREVNAR)
6	PNEUMO (PREVNAR)
2	PNEUMO (PREVNAR)
0	PNEUMO (PREVNAR)
2	PNEUMO (PREVNAR)
0	PNEUMO (PREVNAR)
0	PNEUMO (PREVNAR)
1	PNEUMO (PREVNAR)
6	PNEUMO (PREVNAR)
10	PNEUMO (PREVNAR)
1	PNEUMO (PREVNAR)
1	PNEUMO (PREVNAR)
1	PNEUMO (PREVNAR)
0	PNEUMO (PREVNAR)
0	PNEUMO (PREVNAR)
1	PNEUMO (PREVNAR)
0	PNEUMO (PREVNAR)
0	PNEUMO (PREVNAR)
1	PNEUMO (PREVNAR)
0	PNEUMO (PREVNAR)
26	PNEUMO (PREVNAR)
0	PNEUMO (PREVNAR)
5	PNEUMO (PREVNAR)
0	PNEUMO (PREVNAR)
3	PNEUMO (PREVNAR)
0	PNEUMO (PREVNAR)
1	PNEUMO (PREVNAR)
0	PNEUMO (PREVNAR)
0	PNEUMO (PREVNAR)
1	PNEUMO (PREVNAR)
1	PNEUMO (PREVNAR)
1	PNEUMO (PREVNAR)
0	PNEUMO (PREVNAR)
4	PNEUMO (PREVNAR)
0	PNEUMO (PREVNAR)
14	PNEUMO (PREVNAR)
4	PNEUMO (PREVNAR)
0	PNEUMO (PREVNAR)
0	PNEUMO (PREVNAR)
5	PNEUMO (PREVNAR)
1	PNEUMO (PREVNAR)
7	PNEUMO (PREVNAR)
0	PNEUMO (PREVNAR)
1	PNEUMO (PREVNAR)
1	PNEUMO (PREVNAR)
0	PNEUMO (PREVNAR)
0	PNEUMO (PREVNAR)
0	PNEUMO (PREVNAR)
0	PNEUMO (PREVNAR)
0	PNEUMO (PREVNAR)
16	PNEUMO (PREVNAR)
216	PNEUMO (PREVNAR)
12	PNEUMO (PREVNAR)
12	PNEUMO (PREVNAR)
469	PNEUMO (PREVNAR)
6	PNEUMO (PREVNAR)
0	PNEUMO (PREVNAR)
12	PNEUMO (PREVNAR)
0	PNEUMO (PREVNAR)
202	PNEUMO (PREVNAR)
0	PNEUMO (PREVNAR)
54	PNEUMO (PREVNAR)
9	PNEUMO (PREVNAR)
0	PNEUMO (PREVNAR)
2	PNEUMO (PREVNAR)
8	PNEUMO (PREVNAR)
825	PNEUMO (PREVNAR)
12	PNEUMO (PREVNAR)
14	PNEUMO (PREVNAR)
0	PNEUMO (PREVNAR)
1	PNEUMO (PREVNAR)
0	PNEUMO (PREVNAR)
2	PNEUMO (PREVNAR)
0	PNEUMO (PREVNAR)
0	PNEUMO (PREVNAR)
4	PNEUMO (PREVNAR)
0	PNEUMO (PREVNAR)
2	PNEUMO (PREVNAR)
0	PNEUMO (PREVNAR)
0	PNEUMO (PREVNAR)
0	PNEUMO (PREVNAR)
1	PNEUMO (PREVNAR)
1	PNEUMO (PREVNAR)
1	PNEUMO (PREVNAR)
0	PNEUMO (PREVNAR)
0	PNEUMO (PREVNAR)
5	PNEUMO (PREVNAR)
0	PNEUMO (PREVNAR)
0	PNEUMO (PREVNAR)
3	PNEUMO (PREVNAR)
0	PNEUMO (PREVNAR)
19	PNEUMO (PREVNAR)
4	PNEUMO (PREVNAR)
1	PNEUMO (PREVNAR)
1	PNEUMO (PREVNAR)
0	PNEUMO (PREVNAR)
0	PNEUMO (PREVNAR)
0	PNEUMO (PREVNAR)
0	PNEUMO (PREVNAR)
1	PNEUMO (PREVNAR)
11	PNEUMO (PREVNAR)
1	PNEUMO (PREVNAR)
9	PNEUMO (PREVNAR)
1	PNEUMO (PREVNAR)
1	PNEUMO (PREVNAR)
0	PNEUMO (PREVNAR)
1	PNEUMO (PREVNAR)
0	PNEUMO (PREVNAR)
0	PNEUMO (PREVNAR)
7	PNEUMO (PREVNAR)
1	PNEUMO (PREVNAR)
0	PNEUMO (PREVNAR)
1	PNEUMO (PREVNAR)
0	PNEUMO (PREVNAR)
1	PNEUMO (PREVNAR)
0	PNEUMO (PREVNAR)
0	PNEUMO (PREVNAR)
0	PNEUMO (PREVNAR)
0	PNEUMO (PREVNAR)
3	PNEUMO (PREVNAR)
0	PNEUMO (PREVNAR)
10	PNEUMO (PREVNAR)
18	PNEUMO (PREVNAR)
0	PNEUMO (PREVNAR)
0	PNEUMO (PREVNAR)
0	PNEUMO (PREVNAR)
0	PNEUMO (PREVNAR)
0	PNEUMO (PREVNAR)
1	PNEUMO (PREVNAR)
0	PNEUMO (PREVNAR)
0	PNEUMO (PREVNAR)
11	PNEUMO (PREVNAR)
1	PNEUMO (PREVNAR)
1	PNEUMO (PREVNAR)
0	PNEUMO (PREVNAR)
3466	PNEUMO (PREVNAR)
0	PNEUMO (PREVNAR)
0	PNEUMO (PREVNAR)
18	PNEUMO (PREVNAR)
0	PNEUMO (PREVNAR)
0	PNEUMO (PREVNAR)
6	PNEUMO (PREVNAR)
1	PNEUMO (PREVNAR)
1	PNEUMO (PREVNAR)
1	PNEUMO (PREVNAR)
1	PNEUMO (PREVNAR)
0	PNEUMO (PREVNAR)
1	PNEUMO (PREVNAR)
0	PNEUMO (PREVNAR)
1	PNEUMO (PREVNAR)
0	PNEUMO (PREVNAR)
46	PNEUMO (PREVNAR)
2	PNEUMO (PREVNAR)
0	PNEUMO (PREVNAR)
8	PNEUMO (PREVNAR)
0	PNEUMO (PREVNAR)
0	PNEUMO (PREVNAR)
2	PNEUMO (PREVNAR)
0	PNEUMO (PREVNAR)
0	PNEUMO (PREVNAR)
1	PNEUMO (PREVNAR)
7	PNEUMO (PREVNAR)
0	PNEUMO (PREVNAR)
1	PNEUMO (PREVNAR)
7	PNEUMO (PREVNAR)
1	PNEUMO (PREVNAR)
14	PNEUMO (PREVNAR)
0	PNEUMO (PREVNAR)
1	PNEUMO (PREVNAR)
0	PNEUMO (PREVNAR)
0	PNEUMO (PREVNAR)
0	PNEUMO (PREVNAR)
1	PNEUMO (PREVNAR)
12	PNEUMO (PREVNAR)
19	PNEUMO (PREVNAR)
0	PNEUMO (PREVNAR)
0	PNEUMO (PREVNAR)
50	PNEUMO (PREVNAR)
1	PNEUMO (PREVNAR)
6	PNEUMO (PREVNAR)
1	PNEUMO (PREVNAR)
1	PNEUMO (PREVNAR)
1	PNEUMO (PREVNAR)
0	PNEUMO (PREVNAR)
410	PNEUMO (PREVNAR)
0	PNEUMO (PREVNAR)
10	PNEUMO (PREVNAR)
0	PNEUMO (PREVNAR)
11	PNEUMO (PREVNAR)
0	PNEUMO (PREVNAR)
8	PNEUMO (PREVNAR)
2	PNEUMO (PREVNAR)
0	PNEUMO (PREVNAR)
8	PNEUMO (PREVNAR)
6	PNEUMO (PREVNAR)
1	PNEUMO (PREVNAR)
0	PNEUMO (PREVNAR)
0	PNEUMO (PREVNAR)
0	PNEUMO (PREVNAR)
0	PNEUMO (PREVNAR)
1	PNEUMO (PREVNAR)
0	PNEUMO (PREVNAR)
0	PNEUMO (PREVNAR)
0	PNEUMO (PREVNAR)
0	PNEUMO (PREVNAR)
2	PNEUMO (PREVNAR)
2	PNEUMO (PREVNAR)
342	PNEUMO (PREVNAR)
0	PNEUMO (PREVNAR)
1026	PNEUMO (PREVNAR)
510	PNEUMO (PREVNAR)
0	PNEUMO (PREVNAR)
3	PNEUMO (PREVNAR)
478	PNEUMO (PREVNAR)
3	PNEUMO (PREVNAR)
0	PNEUMO (PREVNAR)
1	PNEUMO (PREVNAR)
15	PNEUMO (PREVNAR)
1	PNEUMO (PREVNAR)
1	PNEUMO (PREVNAR)
0	PNEUMO (PREVNAR)
0	PNEUMO (PREVNAR)
743	PNEUMO (PREVNAR)
0	PNEUMO (PREVNAR)
0	PNEUMO (PREVNAR)
1	PNEUMO (PREVNAR)
1	PNEUMO (PREVNAR)
37	PNEUMO (PREVNAR)
3	PNEUMO (PREVNAR)
4	PNEUMO (PREVNAR)
763	PNEUMO (PREVNAR)
3	PNEUMO (PREVNAR)
0	PNEUMO (PREVNAR)
0	PNEUMO (PREVNAR)
3	PNEUMO (PREVNAR)
1	PNEUMO (PREVNAR)
0	PNEUMO (PREVNAR)
16	PNEUMO (PREVNAR)
1	PNEUMO (PREVNAR)
1	PNEUMO (PREVNAR)
0	PNEUMO (PREVNAR)
2	PNEUMO (PREVNAR)
0	PNEUMO (PREVNAR)
0	PNEUMO (PREVNAR)
0	PNEUMO (PREVNAR)
1	PNEUMO (PREVNAR)
13	PNEUMO (PREVNAR)
9	PNEUMO (PREVNAR)
780	PNEUMO (PREVNAR)
0	PNEUMO (PREVNAR)
0	PNEUMO (PREVNAR)
0	PNEUMO (PREVNAR)
0	PNEUMO (PREVNAR)
0	PNEUMO (PREVNAR)
3	PNEUMO (PREVNAR)
7	PNEUMO (PREVNAR)
1	PNEUMO (PREVNAR)
2	PNEUMO (PREVNAR)
0	PNEUMO (PREVNAR)
45	PNEUMO (PREVNAR)
11	PNEUMO (PREVNAR)
0	PNEUMO (PREVNAR)
0	PNEUMO (PREVNAR)
0	PNEUMO (PREVNAR)
0	PNEUMO (PREVNAR)
0	PNEUMO (PREVNAR)
1	PNEUMO (PREVNAR)
6	PNEUMO (PREVNAR)
0	PNEUMO (PREVNAR)
6	PNEUMO (PREVNAR)
1	PNEUMO (PREVNAR)
0	PNEUMO (PREVNAR)
3	PNEUMO (PREVNAR)
0	PNEUMO (PREVNAR)
1	PNEUMO (PREVNAR)
1	PNEUMO (PREVNAR)
1	PNEUMO (PREVNAR)
1	PNEUMO (PREVNAR)
13	PNEUMO (PREVNAR)
0	PNEUMO (PREVNAR)
2	PNEUMO (PREVNAR)
0	PNEUMO (PREVNAR)
0	PNEUMO (PREVNAR)
0	PNEUMO (PREVNAR)
8	PNEUMO (PREVNAR)
2	PNEUMO (PREVNAR)
398	PNEUMO (PREVNAR)
0	PNEUMO (PREVNAR)
0	PNEUMO (PREVNAR)
1	PNEUMO (PREVNAR)
0	PNEUMO (PREVNAR)
28	PNEUMO (PREVNAR)
0	PNEUMO (PREVNAR)
1	PNEUMO (PREVNAR)
1	PNEUMO (PREVNAR)
0	PNEUMO (PREVNAR)
14	PNEUMO (PREVNAR)
0	PNEUMO (PREVNAR)
1	PNEUMO (PREVNAR)
2	PNEUMO (PREVNAR)
0	PNEUMO (PREVNAR)
0	PNEUMO (PREVNAR)
639	PNEUMO (PREVNAR)
1	PNEUMO (PREVNAR)
0	PNEUMO (PREVNAR)
0	PNEUMO (PREVNAR)
1	PNEUMO (PREVNAR)
1	PNEUMO (PREVNAR)
1	PNEUMO (PREVNAR)
0	PNEUMO (PREVNAR)
2	PNEUMO (PREVNAR)
1	PNEUMO (PREVNAR)
0	PNEUMO (PREVNAR)
0	PNEUMO (PREVNAR)
0	PNEUMO (PREVNAR)
2	PNEUMO (PREVNAR)
0	PNEUMO (PREVNAR)
0	PNEUMO (PREVNAR)
1	PNEUMO (PREVNAR)
0	PNEUMO (PREVNAR)
3	PNEUMO (PREVNAR)
0	PNEUMO (PREVNAR)
0	PNEUMO (PREVNAR)
424	PNEUMO (PREVNAR)
668	PNEUMO (PREVNAR)
0	PNEUMO (PREVNAR)
0	PNEUMO (PREVNAR)
2	PNEUMO (PREVNAR)
366	PNEUMO (PREVNAR)
0	PNEUMO (PREVNAR)
3	PNEUMO (PREVNAR)
0	PNEUMO (PREVNAR)
0	PNEUMO (PREVNAR)
1	PNEUMO (PREVNAR)
0	PNEUMO (PREVNAR)
0	PNEUMO (PREVNAR)
1	PNEUMO (PREVNAR)
16	PNEUMO (PREVNAR)
1	PNEUMO (PREVNAR)
1	PNEUMO (PREVNAR)
3	PNEUMO (PREVNAR)
4	PNEUMO (PREVNAR)
0	PNEUMO (PREVNAR)
0	PNEUMO (PREVNAR)
0	PNEUMO (PREVNAR)
0	PNEUMO (PREVNAR)
11	PNEUMO (PREVNAR)
11	PNEUMO (PREVNAR)
1	PNEUMO (PREVNAR)
0	PNEUMO (PREVNAR)
1	PNEUMO (PREVNAR)
0	PNEUMO (PREVNAR)
0	PNEUMO (PREVNAR)
1	PNEUMO (PREVNAR)
0	PNEUMO (PREVNAR)
11	PNEUMO (PREVNAR)
14	PNEUMO (PREVNAR)
2	PNEUMO (PREVNAR)
4	PNEUMO (PREVNAR)
1	PNEUMO (PREVNAR)
8	PNEUMO (PREVNAR)
7	PNEUMO (PREVNAR)
8	PNEUMO (PREVNAR)
1	PNEUMO (PREVNAR)
10	PNEUMO (PREVNAR)
10	PNEUMO (PREVNAR)
1	PNEUMO (PREVNAR)
2	PNEUMO (PREVNAR)
0	PNEUMO (PREVNAR)
1	PNEUMO (PREVNAR)
2931	PNEUMO (PREVNAR)
1	PNEUMO (PREVNAR)
0	PNEUMO (PREVNAR)
2	PNEUMO (PREVNAR)
2	PNEUMO (PREVNAR)
1	PNEUMO (PREVNAR)
0	PNEUMO (PREVNAR)
2	PNEUMO (PREVNAR)
0	PNEUMO (PREVNAR)
0	PNEUMO (PREVNAR)
1	PNEUMO (PREVNAR)
0	PNEUMO (PREVNAR)
0	PNEUMO (PREVNAR)
0	PNEUMO (PREVNAR)
223	PNEUMO (PREVNAR)
0	PNEUMO (PREVNAR)
14	PNEUMO (PREVNAR)
0	PNEUMO (PREVNAR)
0	PNEUMO (PREVNAR)
1	PNEUMO (PREVNAR)
2	PNEUMO (PREVNAR)
5	PNEUMO (PREVNAR)
0	PNEUMO (PREVNAR)
1	PNEUMO (PREVNAR)
0	PNEUMO (PREVNAR)
1	PNEUMO (PREVNAR)
1	PNEUMO (PREVNAR)
10	PNEUMO (PREVNAR)
0	PNEUMO (PREVNAR)
1	PNEUMO (PREVNAR)
0	PNEUMO (PREVNAR)
1	PNEUMO (PREVNAR)
1	PNEUMO (PREVNAR)
4	PNEUMO (PREVNAR)
0	PNEUMO (PREVNAR)
663	PNEUMO (PREVNAR)
28	PNEUMO (PREVNAR)
0	PNEUMO (PREVNAR)
0	PNEUMO (PREVNAR)
0	PNEUMO (PREVNAR)
6	PNEUMO (PREVNAR)
0	PNEUMO (PREVNAR)
7	PNEUMO (PREVNAR)
4	PNEUMO (PREVNAR)
0	PNEUMO (PREVNAR)
0	PNEUMO (PREVNAR)
1	PNEUMO (PREVNAR)
0	PNEUMO (PREVNAR)
0	PNEUMO (PREVNAR)
1	PNEUMO (PREVNAR)
1	PNEUMO (PREVNAR)
0	PNEUMO (PREVNAR)
1	PNEUMO (PREVNAR)
2	PNEUMO (PREVNAR)
0	PNEUMO (PREVNAR)
6	PNEUMO (PREVNAR)
1	PNEUMO (PREVNAR)
1	PNEUMO (PREVNAR)
1	PNEUMO (PREVNAR)
1	PNEUMO (PREVNAR)
1	PNEUMO (PREVNAR)
2	PNEUMO (PREVNAR)
0	PNEUMO (PREVNAR)
0	PNEUMO (PREVNAR)
0	PNEUMO (PREVNAR)
1797	PNEUMO (PREVNAR)
0	PNEUMO (PREVNAR)
1	PNEUMO (PREVNAR)
1020	PNEUMO (PREVNAR)
538	PNEUMO (PREVNAR)
556	PNEUMO (PREVNAR)
0	PNEUMO (PREVNAR)
0	PNEUMO (PREVNAR)
0	PNEUMO (PREVNAR)
10	PNEUMO (PREVNAR)
34	PNEUMO (PREVNAR)
6	PNEUMO (PREVNAR)
2	PNEUMO (PREVNAR)
0	PNEUMO (PREVNAR)
1	PNEUMO (PREVNAR)
3	PNEUMO (PREVNAR)
0	PNEUMO (PREVNAR)
5	PNEUMO (PREVNAR)
2	PNEUMO (PREVNAR)
3	PNEUMO (PREVNAR)
1	PNEUMO (PREVNAR)
1	PNEUMO (PREVNAR)
0	PNEUMO (PREVNAR)
1	PNEUMO (PREVNAR)
0	PNEUMO (PREVNAR)
1	PNEUMO (PREVNAR)
2	PNEUMO (PREVNAR)
2	PNEUMO (PREVNAR)
1	PNEUMO (PREVNAR)
1	PNEUMO (PREVNAR)
4	PNEUMO (PREVNAR)
1	PNEUMO (PREVNAR)
0	PNEUMO (PREVNAR)
154	PNEUMO (PREVNAR)
49	PNEUMO (PREVNAR)
1	PNEUMO (PREVNAR)
1	PNEUMO (PREVNAR)
1	PNEUMO (PREVNAR)
0	PNEUMO (PREVNAR)
1	PNEUMO (PREVNAR)
0	PNEUMO (PREVNAR)
0	PNEUMO (PREVNAR)
1	PNEUMO (PREVNAR)
1	PNEUMO (PREVNAR)
1	PNEUMO (PREVNAR)
2	PNEUMO (PREVNAR)
0	PNEUMO (PREVNAR)
1	PNEUMO (PREVNAR)
7	PNEUMO (PREVNAR)
28	PNEUMO (PREVNAR)
0	PNEUMO (PREVNAR)
0	PNEUMO (PREVNAR)
0	PNEUMO (PREVNAR)
0	PNEUMO (PREVNAR)
0	PNEUMO (PREVNAR)
0	PNEUMO (PREVNAR)
1	PNEUMO (PREVNAR)
1	PNEUMO (PREVNAR)
1	PNEUMO (PREVNAR)
0	PNEUMO (PREVNAR)
0	PNEUMO (PREVNAR)
4	PNEUMO (PREVNAR)
1	PNEUMO (PREVNAR)
0	PNEUMO (PREVNAR)
0	PNEUMO (PREVNAR)
1	PNEUMO (PREVNAR)
11	PNEUMO (PREVNAR)
0	PNEUMO (PREVNAR)
0	PNEUMO (PREVNAR)
7	PNEUMO (PREVNAR)
1	PNEUMO (PREVNAR)
0	PNEUMO (PREVNAR)
1	PNEUMO (PREVNAR)
1	PNEUMO (PREVNAR)
0	PNEUMO (PREVNAR)
0	PNEUMO (PREVNAR)
4	PNEUMO (PREVNAR)
0	PNEUMO (PREVNAR)
10	PNEUMO (PREVNAR)
0	PNEUMO (PREVNAR)
0	PNEUMO (PREVNAR)
0	PNEUMO (PREVNAR)
2	PNEUMO (PREVNAR)
0	PNEUMO (PREVNAR)
4	PNEUMO (PREVNAR)
356	PNEUMO (PREVNAR)
0	PNEUMO (PREVNAR)
5	PNEUMO (PREVNAR)
0	PNEUMO (PREVNAR)
0	PNEUMO (PREVNAR)
0	PNEUMO (PREVNAR)
1	PNEUMO (PREVNAR)
1	PNEUMO (PREVNAR)
5	PNEUMO (PREVNAR)
0	PNEUMO (PREVNAR)
1	PNEUMO (PREVNAR)
0	PNEUMO (PREVNAR)
1	PNEUMO (PREVNAR)
0	PNEUMO (PREVNAR)
13	PNEUMO (PREVNAR)
2	PNEUMO (PREVNAR)
0	PNEUMO (PREVNAR)
0	PNEUMO (PREVNAR)
1	PNEUMO (PREVNAR)
7	PNEUMO (PREVNAR)
1	PNEUMO (PREVNAR)
0	PNEUMO (PREVNAR)
25	PNEUMO (PREVNAR)
0	PNEUMO (PREVNAR)
2	PNEUMO (PREVNAR)
1	PNEUMO (PREVNAR)
3	PNEUMO (PREVNAR)
1	PNEUMO (PREVNAR)
20	PNEUMO (PREVNAR)
2	PNEUMO (PREVNAR)
8	PNEUMO (PREVNAR)
1	PNEUMO (PREVNAR)
4	PNEUMO (PREVNAR)
16	PNEUMO (PREVNAR)
1	PNEUMO (PREVNAR)
1	PNEUMO (PREVNAR)
0	PNEUMO (PREVNAR)
2	PNEUMO (PREVNAR)
1	PNEUMO (PREVNAR)
1	PNEUMO (PREVNAR)
1	PNEUMO (PREVNAR)
0	PNEUMO (PREVNAR)
1	PNEUMO (PREVNAR)
2	PNEUMO (PREVNAR)
0	PNEUMO (PREVNAR)
0	PNEUMO (PREVNAR)
0	PNEUMO (PREVNAR)
0	PNEUMO (PREVNAR)
0	PNEUMO (PREVNAR)
1952	PNEUMO (PREVNAR)
0	PNEUMO (PREVNAR)
1	PNEUMO (PREVNAR)
0	PNEUMO (PREVNAR)
2	PNEUMO (PREVNAR)
1934	PNEUMO (PREVNAR)
0	PNEUMO (PREVNAR)
0	PNEUMO (PREVNAR)
0	PNEUMO (PREVNAR)
0	PNEUMO (PREVNAR)
14	PNEUMO (PREVNAR)
1	PNEUMO (PREVNAR)
3	PNEUMO (PREVNAR)
0	PNEUMO (PREVNAR)
1	PNEUMO (PREVNAR)
0	PNEUMO (PREVNAR)
0	PNEUMO (PREVNAR)
1	PNEUMO (PREVNAR)
0	PNEUMO (PREVNAR)
0	PNEUMO (PREVNAR)
0	PNEUMO (PREVNAR)
8	PNEUMO (PREVNAR)
0	PNEUMO (PREVNAR)
0	PNEUMO (PREVNAR)
2	PNEUMO (PREVNAR)
3	PNEUMO (PREVNAR)
1842	PNEUMO (PREVNAR)
1	PNEUMO (PREVNAR)
351	PNEUMO (PREVNAR)
1	PNEUMO (PREVNAR)
0	PNEUMO (PREVNAR)
1	PNEUMO (PREVNAR)
0	PNEUMO (PREVNAR)
3	PNEUMO (PREVNAR)
2	PNEUMO (PREVNAR)
8	PNEUMO (PREVNAR)
0	PNEUMO (PREVNAR)
596	PNEUMO (PREVNAR)
0	PNEUMO (PREVNAR)
0	PNEUMO (PREVNAR)
0	PNEUMO (PREVNAR)
1	PNEUMO (PREVNAR)
1	PNEUMO (PREVNAR)
1	PNEUMO (PREVNAR)
0	PNEUMO (PREVNAR)
1	PNEUMO (PREVNAR)
0	PNEUMO (PREVNAR)
0	PNEUMO (PREVNAR)
1	PNEUMO (PREVNAR)
1	PNEUMO (PREVNAR)
0	PNEUMO (PREVNAR)
2	PNEUMO (PREVNAR)
1	PNEUMO (PREVNAR)
0	PNEUMO (PREVNAR)
0	PNEUMO (PREVNAR)
0	PNEUMO (PREVNAR)
1328	PNEUMO (PREVNAR)
0	PNEUMO (PREVNAR)
0	PNEUMO (PREVNAR)
0	PNEUMO (PREVNAR)
1	PNEUMO (PREVNAR)
0	PNEUMO (PREVNAR)
1	PNEUMO (PREVNAR)
0	PNEUMO (PREVNAR)
1	PNEUMO (PREVNAR)
0	PNEUMO (PREVNAR)
0	PNEUMO (PREVNAR)
0	PNEUMO (PREVNAR)
1	PNEUMO (PREVNAR)
1	PNEUMO (PREVNAR)
4	PNEUMO (PREVNAR)
15	PNEUMO (PREVNAR)
0	PNEUMO (PREVNAR)
0	PNEUMO (PREVNAR)
0	PNEUMO (PREVNAR)
0	PNEUMO (PREVNAR)
13	PNEUMO (PREVNAR)
11	PNEUMO (PREVNAR)
0	PNEUMO (PREVNAR)
0	PNEUMO (PREVNAR)
6	PNEUMO (PREVNAR)
1	PNEUMO (PREVNAR)
13	PNEUMO (PREVNAR)
2	PNEUMO (PREVNAR)
0	PNEUMO (PREVNAR)
0	PNEUMO (PREVNAR)
0	PNEUMO (PREVNAR)
0	PNEUMO (PREVNAR)
6	PNEUMO (PREVNAR)
49	PNEUMO (PREVNAR)
2	PNEUMO (PREVNAR)
1	PNEUMO (PREVNAR)
28	PNEUMO (PREVNAR)
470	PNEUMO (PREVNAR)
0	PNEUMO (PREVNAR)
0	PNEUMO (PREVNAR)
0	PNEUMO (PREVNAR)
1	PNEUMO (PREVNAR)
0	PNEUMO (PREVNAR)
1	PNEUMO (PREVNAR)
1	PNEUMO (PREVNAR)
6	PNEUMO (PREVNAR)
0	PNEUMO (PREVNAR)
1	PNEUMO (PREVNAR)
0	PNEUMO (PREVNAR)
2	PNEUMO (PREVNAR)
0	PNEUMO (PREVNAR)
0	PNEUMO (PREVNAR)
0	PNEUMO (PREVNAR)
45	PNEUMO (PREVNAR)
0	PNEUMO (PREVNAR)
0	PNEUMO (PREVNAR)
3	PNEUMO (PREVNAR)
0	PNEUMO (PREVNAR)
6	PNEUMO (PREVNAR)
0	PNEUMO (PREVNAR)
0	PNEUMO (PREVNAR)
0	PNEUMO (PREVNAR)
1	PNEUMO (PREVNAR)
0	PNEUMO (PREVNAR)
1065	PNEUMO (PREVNAR)
1	PNEUMO (PREVNAR)
0	PNEUMO (PREVNAR)
98	PNEUMO (PREVNAR)
1	PNEUMO (PREVNAR)
9	PNEUMO (PREVNAR)
1344	PNEUMO (PREVNAR)
0	PNEUMO (PREVNAR)
0	PNEUMO (PREVNAR)
0	PNEUMO (PREVNAR)
0	PNEUMO (PREVNAR)
0	PNEUMO (PREVNAR)
1	PNEUMO (PREVNAR)
24	PNEUMO (PREVNAR)
11	PNEUMO (PREVNAR)
1	PNEUMO (PREVNAR)
0	PNEUMO (PREVNAR)
0	PNEUMO (PREVNAR)
2	PNEUMO (PREVNAR)
0	PNEUMO (PREVNAR)
7	PNEUMO (PREVNAR)
1	PNEUMO (PREVNAR)
4135	PNEUMO (PREVNAR)
0	PNEUMO (PREVNAR)
0	PNEUMO (PREVNAR)
0	PNEUMO (PREVNAR)
1	PNEUMO (PREVNAR)
1	PNEUMO (PREVNAR)
0	PNEUMO (PREVNAR)
0	PNEUMO (PREVNAR)
0	PNEUMO (PREVNAR)
0	PNEUMO (PREVNAR)
0	PNEUMO (PREVNAR)
1	PNEUMO (PREVNAR)
1	PNEUMO (PREVNAR)
0	PNEUMO (PREVNAR)
1	PNEUMO (PREVNAR)
0	PNEUMO (PREVNAR)
1	PNEUMO (PREVNAR)
0	PNEUMO (PREVNAR)
2	PNEUMO (PREVNAR)
6	PNEUMO (PREVNAR)
1	PNEUMO (PREVNAR)
21	PNEUMO (PREVNAR)
0	PNEUMO (PREVNAR)
0	PNEUMO (PREVNAR)
0	PNEUMO (PREVNAR)
6	PNEUMO (PREVNAR)
2	PNEUMO (PREVNAR)
0	PNEUMO (PREVNAR)
1	PNEUMO (PREVNAR)
0	PNEUMO (PREVNAR)
0	PNEUMO (PREVNAR)
0	PNEUMO (PREVNAR)
966	PNEUMO (PREVNAR)
1	PNEUMO (PREVNAR)
1	PNEUMO (PREVNAR)
0	PNEUMO (PREVNAR)
0	PNEUMO (PREVNAR)
0	PNEUMO (PREVNAR)
11	PNEUMO (PREVNAR)
0	PNEUMO (PREVNAR)
0	PNEUMO (PREVNAR)
0	PNEUMO (PREVNAR)
0	PNEUMO (PREVNAR)
16	PNEUMO (PREVNAR)
5	PNEUMO (PREVNAR)
1	PNEUMO (PREVNAR)
0	PNEUMO (PREVNAR)
1	PNEUMO (PREVNAR)
0	PNEUMO (PREVNAR)
9	PNEUMO (PREVNAR)
261	PNEUMO (PREVNAR)
0	PNEUMO (PREVNAR)
0	PNEUMO (PREVNAR)
0	PNEUMO (PREVNAR)
0	PNEUMO (PREVNAR)
0	PNEUMO (PREVNAR)
0	PNEUMO (PREVNAR)
0	PNEUMO (PREVNAR)
1	PNEUMO (PREVNAR)
1	PNEUMO (PREVNAR)
0	PNEUMO (PREVNAR)
0	PNEUMO (PREVNAR)
0	PNEUMO (PREVNAR)
18	PNEUMO (PREVNAR)
1	PNEUMO (PREVNAR)
0	PNEUMO (PREVNAR)
1085	PNEUMO (PREVNAR)
0	PNEUMO (PREVNAR)
1	PNEUMO (PREVNAR)
3	PNEUMO (PREVNAR)
0	PNEUMO (PREVNAR)
0	PNEUMO (PREVNAR)
1	PNEUMO (PREVNAR)
0	PNEUMO (PREVNAR)
1	PNEUMO (PREVNAR)
1	PNEUMO (PREVNAR)
0	PNEUMO (PREVNAR)
1	PNEUMO (PREVNAR)
0	PNEUMO (PREVNAR)
0	PNEUMO (PREVNAR)
1	PNEUMO (PREVNAR)
0	PNEUMO (PREVNAR)
10	PNEUMO (PREVNAR)
1	PNEUMO (PREVNAR)
2	PNEUMO (PREVNAR)
0	PNEUMO (PREVNAR)
1	PNEUMO (PREVNAR)
0	PNEUMO (PREVNAR)
4	PNEUMO (PREVNAR)
1	PNEUMO (PREVNAR)
9	PNEUMO (PREVNAR)
1	PNEUMO (PREVNAR)
2	PNEUMO (PREVNAR)
1	PNEUMO (PREVNAR)
6	PNEUMO (PREVNAR)
0	PNEUMO (PREVNAR)
7	PNEUMO (PREVNAR)
0	PNEUMO (PREVNAR)
0	PNEUMO (PREVNAR)
0	PNEUMO (PREVNAR)
10	PNEUMO (PREVNAR)
1	PNEUMO (PREVNAR)
0	PNEUMO (PREVNAR)
0	PNEUMO (PREVNAR)
1	PNEUMO (PREVNAR)
0	PNEUMO (PREVNAR)
1	PNEUMO (PREVNAR)
1	PNEUMO (PREVNAR)
62	PNEUMO (PREVNAR)
35	PNEUMO (PREVNAR)
1	PNEUMO (PREVNAR)
0	PNEUMO (PREVNAR)
3	PNEUMO (PREVNAR)
1	PNEUMO (PREVNAR)
0	PNEUMO (PREVNAR)
0	PNEUMO (PREVNAR)
0	PNEUMO (PREVNAR)
1	PNEUMO (PREVNAR)
0	PNEUMO (PREVNAR)
0	PNEUMO (PREVNAR)
4	PNEUMO (PREVNAR)
0	PNEUMO (PREVNAR)
0	PNEUMO (PREVNAR)
3116	PNEUMO (PREVNAR)
0	PNEUMO (PREVNAR)
2	PNEUMO (PREVNAR)
0	PNEUMO (PREVNAR)
1	PNEUMO (PREVNAR)
2	PNEUMO (PREVNAR)
0	PNEUMO (PREVNAR)
0	PNEUMO (PREVNAR)
0	PNEUMO (PREVNAR)
1	PNEUMO (PREVNAR)
1	PNEUMO (PREVNAR)
1	PNEUMO (PREVNAR)
0	PNEUMO (PREVNAR)
64	PNEUMO (PREVNAR)
0	PNEUMO (PREVNAR)
2178	PNEUMO (PREVNAR)
11	PNEUMO (PREVNAR)
0	PNEUMO (PREVNAR)
0	PNEUMO (PREVNAR)
1	PNEUMO (PREVNAR)
2	PNEUMO (PREVNAR)
0	PNEUMO (PREVNAR)
5	PNEUMO (PREVNAR)
0	PNEUMO (PREVNAR)
1	PNEUMO (PREVNAR)
1	PNEUMO (PREVNAR)
0	PNEUMO (PREVNAR)
0	PNEUMO (PREVNAR)
0	PNEUMO (PREVNAR)
0	PNEUMO (PREVNAR)
0	PNEUMO (PREVNAR)
1	PNEUMO (PREVNAR)
1034	PNEUMO (PREVNAR)
0	PNEUMO (PREVNAR)
1	PNEUMO (PREVNAR)
1	PNEUMO (PREVNAR)
7	PNEUMO (PREVNAR)
0	PNEUMO (PREVNAR)
28	PNEUMO (PREVNAR)
1	PNEUMO (PREVNAR)
0	PNEUMO (PREVNAR)
0	PNEUMO (PREVNAR)
0	PNEUMO (PREVNAR)
1	PNEUMO (PREVNAR)
0	PNEUMO (PREVNAR)
0	PNEUMO (PREVNAR)
1	PNEUMO (PREVNAR)
0	PNEUMO (PREVNAR)
1	PNEUMO (PREVNAR)
1103	PNEUMO (PREVNAR)
0	PNEUMO (PREVNAR)
0	PNEUMO (PREVNAR)
4	PNEUMO (PREVNAR)
0	PNEUMO (PREVNAR)
0	PNEUMO (PREVNAR)
14	PNEUMO (PREVNAR)
0	PNEUMO (PREVNAR)
0	PNEUMO (PREVNAR)
1	PNEUMO (PREVNAR)
0	PNEUMO (PREVNAR)
0	PNEUMO (PREVNAR)
1	PNEUMO (PREVNAR)
0	PNEUMO (PREVNAR)
0	PNEUMO (PREVNAR)
9	PNEUMO (PREVNAR)
3362	PNEUMO (PREVNAR)
15	PNEUMO (PREVNAR)
0	PNEUMO (PREVNAR)
1	PNEUMO (PREVNAR)
10	PNEUMO (PREVNAR)
0	PNEUMO (PREVNAR)
1	PNEUMO (PREVNAR)
1	PNEUMO (PREVNAR)
1	PNEUMO (PREVNAR)
0	PNEUMO (PREVNAR)
1	PNEUMO (PREVNAR)
1	PNEUMO (PREVNAR)
511	PNEUMO (PREVNAR)
1	PNEUMO (PREVNAR)
0	PNEUMO (PREVNAR)
1	PNEUMO (PREVNAR)
1	PNEUMO (PREVNAR)
0	PNEUMO (PREVNAR)
2	PNEUMO (PREVNAR)
0	PNEUMO (PREVNAR)
1	PNEUMO (PREVNAR)
33	PNEUMO (PREVNAR)
0	PNEUMO (PREVNAR)
0	PNEUMO (PREVNAR)
1	PNEUMO (PREVNAR)
0	PNEUMO (PREVNAR)
281	PNEUMO (PREVNAR)
7	PNEUMO (PREVNAR)
0	PNEUMO (PREVNAR)
3	PNEUMO (PREVNAR)
1	PNEUMO (PREVNAR)
5	PNEUMO (PREVNAR)
0	PNEUMO (PREVNAR)
4	PNEUMO (PREVNAR)
12	PNEUMO (PREVNAR)
3	PNEUMO (PREVNAR)
0	PNEUMO (PREVNAR)
0	PNEUMO (PREVNAR)
5	PNEUMO (PREVNAR)
1	PNEUMO (PREVNAR)
0	PNEUMO (PREVNAR)
0	PNEUMO (PREVNAR)
0	PNEUMO (PREVNAR)
2	PNEUMO (PREVNAR)
0	PNEUMO (PREVNAR)
0	PNEUMO (PREVNAR)
1	PNEUMO (PREVNAR)
0	PNEUMO (PREVNAR)
1	PNEUMO (PREVNAR)
1	PNEUMO (PREVNAR)
0	PNEUMO (PREVNAR)
3	PNEUMO (PREVNAR)
0	PNEUMO (PREVNAR)
0	PNEUMO (PREVNAR)
0	PNEUMO (PREVNAR)
6	PNEUMO (PREVNAR)
0	PNEUMO (PREVNAR)
0	PNEUMO (PREVNAR)
15	PNEUMO (PREVNAR)
1	PNEUMO (PREVNAR)
1	PNEUMO (PREVNAR)
1	PNEUMO (PREVNAR)
5	PNEUMO (PREVNAR)
1	PNEUMO (PREVNAR)
4	PNEUMO (PREVNAR)
1	PNEUMO (PREVNAR)
0	PNEUMO (PREVNAR)
0	PNEUMO (PREVNAR)
2	PNEUMO (PREVNAR)
13	PNEUMO (PREVNAR)
5	PNEUMO (PREVNAR)
1	PNEUMO (PREVNAR)
6	PNEUMO (PREVNAR)
1	PNEUMO (PREVNAR)
3	PNEUMO (PREVNAR)
8	PNEUMO (PREVNAR)
5	PNEUMO (PREVNAR)
2	PNEUMO (PREVNAR)
0	PNEUMO (PREVNAR)
1	PNEUMO (PREVNAR)
12	PNEUMO (PREVNAR)
0	PNEUMO (PREVNAR)
0	PNEUMO (PREVNAR)
2	PNEUMO (PREVNAR)
5	PNEUMO (PREVNAR)
3	PNEUMO (PREVNAR)
1	PNEUMO (PREVNAR)
11	PNEUMO (PREVNAR)
0	PNEUMO (PREVNAR)
0	PNEUMO (PREVNAR)
1	PNEUMO (PREVNAR)
0	PNEUMO (PREVNAR)
8	PNEUMO (PREVNAR)
3	PNEUMO (PREVNAR)
0	PNEUMO (PREVNAR)
1	PNEUMO (PREVNAR)
1	PNEUMO (PREVNAR)
1	PNEUMO (PREVNAR)
0	PNEUMO (PREVNAR)
0	PNEUMO (PREVNAR)
1	PNEUMO (PREVNAR)
0	PNEUMO (PREVNAR)
0	PNEUMO (PREVNAR)
17	PNEUMO (PREVNAR)
123	PNEUMO (PREVNAR)
0	PNEUMO (PREVNAR)
0	PNEUMO (PREVNAR)
0	PNEUMO (PREVNAR)
0	PNEUMO (PREVNAR)
1	PNEUMO (PREVNAR)
0	PNEUMO (PREVNAR)
0	PNEUMO (PREVNAR)
1	PNEUMO (PREVNAR)
1	PNEUMO (PREVNAR)
2	PNEUMO (PREVNAR)
1	PNEUMO (PREVNAR)
0	PNEUMO (PREVNAR)
0	PNEUMO (PREVNAR)
0	PNEUMO (PREVNAR)
5	PNEUMO (PREVNAR)
1	PNEUMO (PREVNAR)
0	PNEUMO (PREVNAR)
0	PNEUMO (PREVNAR)
0	PNEUMO (PREVNAR)
1	PNEUMO (PREVNAR)
0	PNEUMO (PREVNAR)
0	PNEUMO (PREVNAR)
0	PNEUMO (PREVNAR)
0	PNEUMO (PREVNAR)
0	PNEUMO (PREVNAR)
1	PNEUMO (PREVNAR)
0	PNEUMO (PREVNAR)
0	PNEUMO (PREVNAR)
0	PNEUMO (PREVNAR)
1	PNEUMO (PREVNAR)
2	PNEUMO (PREVNAR)
1099	PNEUMO (PREVNAR)
569	PNEUMO (PREVNAR)
2	PNEUMO (PREVNAR)
0	PNEUMO (PREVNAR)
1	PNEUMO (PREVNAR)
0	PNEUMO (PREVNAR)
1	PNEUMO (PREVNAR)
1	PNEUMO (PREVNAR)
12	PNEUMO (PREVNAR)
0	PNEUMO (PREVNAR)
0	PNEUMO (PREVNAR)
6	PNEUMO (PREVNAR)
1	PNEUMO (PREVNAR)
1	PNEUMO (PREVNAR)
2	PNEUMO (PREVNAR)
0	PNEUMO (PREVNAR)
5	PNEUMO (PREVNAR)
1	PNEUMO (PREVNAR)
4	PNEUMO (PREVNAR)
2357	PNEUMO (PREVNAR)
12	PNEUMO (PREVNAR)
1	PNEUMO (PREVNAR)
0	PNEUMO (PREVNAR)
1	PNEUMO (PREVNAR)
1	PNEUMO (PREVNAR)
0	PNEUMO (PREVNAR)
0	PNEUMO (PREVNAR)
0	PNEUMO (PREVNAR)
1	PNEUMO (PREVNAR)
0	PNEUMO (PREVNAR)
2	PNEUMO (PREVNAR)
1068	PNEUMO (PREVNAR)
0	PNEUMO (PREVNAR)
20	PNEUMO (PREVNAR)
1	PNEUMO (PREVNAR)
1	PNEUMO (PREVNAR)
0	PNEUMO (PREVNAR)
2	PNEUMO (PREVNAR)
0	PNEUMO (PREVNAR)
0	PNEUMO (PREVNAR)
2	PNEUMO (PREVNAR)
3	PNEUMO (PREVNAR)
0	PNEUMO (PREVNAR)
0	PNEUMO (PREVNAR)
1	PNEUMO (PREVNAR)
1	PNEUMO (PREVNAR)
2	PNEUMO (PREVNAR)
0	PNEUMO (PREVNAR)
2	PNEUMO (PREVNAR)
0	PNEUMO (PREVNAR)
0	PNEUMO (PREVNAR)
1	PNEUMO (PREVNAR)
0	PNEUMO (PREVNAR)
0	PNEUMO (PREVNAR)
1	PNEUMO (PREVNAR)
0	PNEUMO (PREVNAR)
1	PNEUMO (PREVNAR)
3	PNEUMO (PREVNAR)
1	PNEUMO (PREVNAR)
3	PNEUMO (PREVNAR)
0	PNEUMO (PREVNAR)
15	PNEUMO (PREVNAR)
2	PNEUMO (PREVNAR)
0	PNEUMO (PREVNAR)
0	PNEUMO (PREVNAR)
1	PNEUMO (PREVNAR)
0	PNEUMO (PREVNAR)
0	PNEUMO (PREVNAR)
12	PNEUMO (PREVNAR)
1	PNEUMO (PREVNAR)
0	PNEUMO (PREVNAR)
0	PNEUMO (PREVNAR)
1	PNEUMO (PREVNAR)
0	PNEUMO (PREVNAR)
0	PNEUMO (PREVNAR)
3	PNEUMO (PREVNAR)
2	PNEUMO (PREVNAR)
0	PNEUMO (PREVNAR)
10	PNEUMO (PREVNAR)
0	PNEUMO (PREVNAR)
1	PNEUMO (PREVNAR)
0	PNEUMO (PREVNAR)
1	PNEUMO (PREVNAR)
12	PNEUMO (PREVNAR)
5	PNEUMO (PREVNAR)
0	PNEUMO (PREVNAR)
4	PNEUMO (PREVNAR)
1	PNEUMO (PREVNAR)
0	PNEUMO (PREVNAR)
0	PNEUMO (PREVNAR)
8	PNEUMO (PREVNAR)
0	PNEUMO (PREVNAR)
8	PNEUMO (PREVNAR)
10	PNEUMO (PREVNAR)
0	PNEUMO (PREVNAR)
0	PNEUMO (PREVNAR)
0	PNEUMO (PREVNAR)
0	PNEUMO (PREVNAR)
3	PNEUMO (PREVNAR)
0	PNEUMO (PREVNAR)
0	PNEUMO (PREVNAR)
0	PNEUMO (PREVNAR)
0	PNEUMO (PREVNAR)
0	PNEUMO (PREVNAR)
1	PNEUMO (PREVNAR)
0	PNEUMO (PREVNAR)
0	PNEUMO (PREVNAR)
0	PNEUMO (PREVNAR)
12	PNEUMO (PREVNAR)
8	PNEUMO (PREVNAR)
2	PNEUMO (PREVNAR)
0	PNEUMO (PREVNAR)
6	PNEUMO (PREVNAR)
7	PNEUMO (PREVNAR)
2	PNEUMO (PREVNAR)
13	PNEUMO (PREVNAR)
6	PNEUMO (PREVNAR)
1	PNEUMO (PREVNAR)
2	PNEUMO (PREVNAR)
0	PNEUMO (PREVNAR)
12	PNEUMO (PREVNAR)
1	PNEUMO (PREVNAR)
0	PNEUMO (PREVNAR)
1	PNEUMO (PREVNAR)
0	PNEUMO (PREVNAR)
1	PNEUMO (PREVNAR)
0	PNEUMO (PREVNAR)
1	PNEUMO (PREVNAR)
15	PNEUMO (PREVNAR)
0	PNEUMO (PREVNAR)
18	PNEUMO (PREVNAR)
1	PNEUMO (PREVNAR)
10	PNEUMO (PREVNAR)
24	PNEUMO (PREVNAR)
2	PNEUMO (PREVNAR)
0	PNEUMO (PREVNAR)
57	PNEUMO (PREVNAR)
1	PNEUMO (PREVNAR)
1	PNEUMO (PREVNAR)
0	PNEUMO (PREVNAR)
3	PNEUMO (PREVNAR)
0	PNEUMO (PREVNAR)
0	PNEUMO (PREVNAR)
1	PNEUMO (PREVNAR)
0	PNEUMO (PREVNAR)
2	PNEUMO (PREVNAR)
1	PNEUMO (PREVNAR)
209	PNEUMO (PREVNAR)
0	PNEUMO (PREVNAR)
35	PNEUMO (PREVNAR)
8	PNEUMO (PREVNAR)
6	PNEUMO (PREVNAR)
1	PNEUMO (PREVNAR)
0	PNEUMO (PREVNAR)
0	PNEUMO (PREVNAR)
1	PNEUMO (PREVNAR)
0	PNEUMO (PREVNAR)
[truncated: 2,335 more rows]
