# Supplementary material for: Adverse events following Synflorix vaccination reported to the Vaccine Adverse Event Reporting System (VAERS), 2010–2024
Source: PLoS One. 2026 Jan 12;21(1):e0338640. doi: 10.1371/journal.pone.0338640 (PMC12795453; doi:10.1371/journal.pone.0338640)
Supplement: S1 File — The original code can be downloaded via https://github.com/llyy-cloud/The-code-of-PONE-D-25-29249.git. (ZIP) [file pone.0338640.s001.zip › Raw data(ID PONE-D-25-29249)/S19 Table.PREVNAR13-related PT.xlsx]

## Sheet: Sheet1
PT	a	b	c	d	ROR	RORL	RORU	PRR	XX	PRRL	PRRU	EBGM	EBGM05	IC	IC025	soc_name_en	ROR(95%Cl)	PRR(Chi-square value)	EBGM(EBGM05)	IC(IC025)	Does ROR have a signal	Does PRR have a signal	Does MGPS have a signal	Does BCPNN have a signal
PALLOR	1338	186462	18138	9895336	3.91	3.7	4.14	3.89	2685.26	3.84	3.95	3.7	3.53	1.89	1.8	VASCULAR DISORDERS	3.91 ( 3.7 - 4.14 )	3.89 ( 2685.26 )	3.7 ( 3.53 )	1.89 ( 1.8 )	Yes	Yes	Yes	Yes
HYPOTONIA	1113	186687	4147	9909327	14.25	13.33	15.22	14.17	10744.4	14.1	14.23	11.38	10.77	3.51	3.41	NERVOUS SYSTEM DISORDERS	14.25 ( 13.33 - 15.22 )	14.17 ( 10744.37 )	11.38 ( 10.77 )	3.51 ( 3.41 )	Yes	Yes	Yes	Yes
HYPOTONIC-HYPORESPONSIVE EPISODE	431	187369	2010	9911464	11.34	10.22	12.59	11.32	3339.5	11.22	11.42	9.5	8.7	3.25	3.1	NERVOUS SYSTEM DISORDERS	11.34 ( 10.22 - 12.59 )	11.32 ( 3339.5 )	9.5 ( 8.7 )	3.25 ( 3.1 )	Yes	Yes	Yes	Yes
BRONCHIOLITIS	77	187723	434	9913040	9.37	7.35	11.94	9.37	488.69	9.12	9.61	8.1	6.62	3.02	2.67	INFECTIONS AND INFESTATIONS	9.37 ( 7.35 - 11.94 )	9.37 ( 488.69 )	8.1 ( 6.62 )	3.02 ( 2.67 )	Yes	Yes	Yes	Yes
