# Supplementary material for: Adverse events following Synflorix vaccination reported to the Vaccine Adverse Event Reporting System (VAERS), 2010–2024
Source: PLoS One. 2026 Jan 12;21(1):e0338640. doi: 10.1371/journal.pone.0338640 (PMC12795453; doi:10.1371/journal.pone.0338640)
Supplement: S1 File — The original code can be downloaded via https://github.com/llyy-cloud/The-code-of-PONE-D-25-29249.git. (ZIP) [file pone.0338640.s001.zip › Raw data(ID PONE-D-25-29249)/S2 Table.The top 10 PTs with the most reported non-serious cases.xlsx]

## Sheet: Sheet1
PT	a	b	c	d	ROR	RORL	RORU	PRR	XX	PRRL	PRRU	EBGM	EBGM05	IC	IC025	soc_name_en	ROR(95%Cl)	PRR(Chi-square value)	EBGM(EBGM05)	IC(IC025)	Does ROR have a signal	Does PRR have a signal	Does MGPS have a signal	Does BCPNN have a signal
CRYING	342	2962	7432	7378988	114.64	102.26	128.51	102.88	33019.8	102.77	102.98	98.39	89.43	6.62	6.45	General disorders and administration site conditions	114.64 ( 102.26 - 128.51 )	102.88 ( 33019.8 )	98.39 ( 89.43 )	6.62 ( 6.45 )	Yes	Yes	Yes	Yes
PYREXIA	222	3082	227198	7159222	2.27	1.98	2.6	2.18	146.96	2.06	2.31	2.18	1.95	1.13	0.93	General disorders and administration site conditions	2.27 ( 1.98 - 2.6 )	2.18 ( 146.96 )	2.18 ( 1.95 )	1.13 ( 0.93 )	Yes	Yes	No	Yes
HYPOTONIC-HYPORESPONSIVE EPISODE	137	3167	1208	7385212	264.47	220.88	316.65	253.54	30957	253.37	253.71	227.82	195.95	7.83	7.57	Nervous system disorders	264.47 ( 220.88 - 316.65 )	253.54 ( 30957.03 )	227.82 ( 195.95 )	7.83 ( 7.57 )	Yes	Yes	Yes	Yes
PALLOR	77	3227	15922	7370498	11.05	8.81	13.85	10.81	683.79	10.59	11.03	10.76	8.91	3.43	3.1	Vascular disorders	11.05 ( 8.81 - 13.85 )	10.81 ( 683.79 )	10.76 ( 8.91 )	3.43 ( 3.1 )	Yes	Yes	Yes	Yes
BRONCHIOLITIS	68	3236	229	7386191	677.77	515.92	890.41	663.85	34702.7	663.58	664.11	512.08	407.55	9	8.61	Infections and infestations	677.77 ( 515.92 - 890.41 )	663.85 ( 34702.71 )	512.08 ( 407.55 )	9 ( 8.61 )	Yes	Yes	Yes	Yes
HYPOTONIA	63	3241	2662	7383758	53.92	41.9	69.38	52.91	3135.41	52.66	53.16	51.71	41.87	5.69	5.32	Nervous system disorders	53.92 ( 41.9 - 69.38 )	52.91 ( 3135.41 )	51.71 ( 41.87 )	5.69 ( 5.32 )	Yes	Yes	Yes	Yes
DIARRHOEA	59	3245	48753	7337667	2.74	2.11	3.54	2.71	63.78	2.45	2.96	2.7	2.18	1.43	1.06	Gastrointestinal disorders	2.74 ( 2.11 - 3.54 )	2.71 ( 63.78 )	2.7 ( 2.18 )	1.43 ( 1.06 )	Yes	Yes	Yes	Yes
VOMITING	57	3247	62980	7323440	2.04	1.57	2.65	2.02	29.73	1.77	2.28	2.02	1.62	1.02	0.63	Gastrointestinal disorders	2.04 ( 1.57 - 2.65 )	2.02 ( 29.73 )	2.02 ( 1.62 )	1.02 ( 0.63 )	Yes	Yes	No	Yes
RESTLESSNESS	57	3247	2858	7383562	45.35	34.81	59.08	44.59	2382.18	44.33	44.85	43.73	35.05	5.45	5.06	Psychiatric disorders	45.35 ( 34.81 - 59.08 )	44.59 ( 2382.18 )	43.73 ( 35.05 )	5.45 ( 5.06 )	Yes	Yes	Yes	Yes
SOMNOLENCE	55	3249	15018	7371402	8.31	6.36	10.85	8.19	346.46	7.92	8.45	8.16	6.53	3.03	2.64	Nervous system disorders	8.31 ( 6.36 - 10.85 )	8.19 ( 346.46 )	8.16 ( 6.53 )	3.03 ( 2.64 )	Yes	Yes	Yes	Yes
