# Supplementary material for: Adverse events following Synflorix vaccination reported to the Vaccine Adverse Event Reporting System (VAERS), 2010–2024
Source: PLoS One. 2026 Jan 12;21(1):e0338640. doi: 10.1371/journal.pone.0338640 (PMC12795453; doi:10.1371/journal.pone.0338640)
Supplement: S1 File — The original code can be downloaded via https://github.com/llyy-cloud/The-code-of-PONE-D-25-29249.git. (ZIP) [file pone.0338640.s001.zip › Raw data(ID PONE-D-25-29249)/S20 Table.The onset times of PREVNAR13-related to AEs .xlsx]

## Sheet: Sheet 1
NUMDAYS	VAX_NAME
2	PNEUMO (PREVNAR13)
1	PNEUMO (PREVNAR13)
0	PNEUMO (PREVNAR13)
0	PNEUMO (PREVNAR13)
0	PNEUMO (PREVNAR13)
0	PNEUMO (PREVNAR13)
1	PNEUMO (PREVNAR13)
1	PNEUMO (PREVNAR13)
1	PNEUMO (PREVNAR13)
9	PNEUMO (PREVNAR13)
1	PNEUMO (PREVNAR13)
1	PNEUMO (PREVNAR13)
0	PNEUMO (PREVNAR13)
0	PNEUMO (PREVNAR13)
0	PNEUMO (PREVNAR13)
0	PNEUMO (PREVNAR13)
1	PNEUMO (PREVNAR13)
2	PNEUMO (PREVNAR13)
1	PNEUMO (PREVNAR13)
2	PNEUMO (PREVNAR13)
0	PNEUMO (PREVNAR13)
3	PNEUMO (PREVNAR13)
0	PNEUMO (PREVNAR13)
1	PNEUMO (PREVNAR13)
1	PNEUMO (PREVNAR13)
9	PNEUMO (PREVNAR13)
0	PNEUMO (PREVNAR13)
1	PNEUMO (PREVNAR13)
1	PNEUMO (PREVNAR13)
1	PNEUMO (PREVNAR13)
1	PNEUMO (PREVNAR13)
0	PNEUMO (PREVNAR13)
2	PNEUMO (PREVNAR13)
0	PNEUMO (PREVNAR13)
0	PNEUMO (PREVNAR13)
1	PNEUMO (PREVNAR13)
2	PNEUMO (PREVNAR13)
5	PNEUMO (PREVNAR13)
1	PNEUMO (PREVNAR13)
0	PNEUMO (PREVNAR13)
0	PNEUMO (PREVNAR13)
1	PNEUMO (PREVNAR13)
1	PNEUMO (PREVNAR13)
0	PNEUMO (PREVNAR13)
1	PNEUMO (PREVNAR13)
1	PNEUMO (PREVNAR13)
0	PNEUMO (PREVNAR13)
2	PNEUMO (PREVNAR13)
0	PNEUMO (PREVNAR13)
0	PNEUMO (PREVNAR13)
0	PNEUMO (PREVNAR13)
0	PNEUMO (PREVNAR13)
0	PNEUMO (PREVNAR13)
0	PNEUMO (PREVNAR13)
0	PNEUMO (PREVNAR13)
2	PNEUMO (PREVNAR13)
0	PNEUMO (PREVNAR13)
1	PNEUMO (PREVNAR13)
0	PNEUMO (PREVNAR13)
3	PNEUMO (PREVNAR13)
1	PNEUMO (PREVNAR13)
1	PNEUMO (PREVNAR13)
0	PNEUMO (PREVNAR13)
1	PNEUMO (PREVNAR13)
14	PNEUMO (PREVNAR13)
1	PNEUMO (PREVNAR13)
1	PNEUMO (PREVNAR13)
12	PNEUMO (PREVNAR13)
0	PNEUMO (PREVNAR13)
1	PNEUMO (PREVNAR13)
0	PNEUMO (PREVNAR13)
0	PNEUMO (PREVNAR13)
0	PNEUMO (PREVNAR13)
3	PNEUMO (PREVNAR13)
0	PNEUMO (PREVNAR13)
0	PNEUMO (PREVNAR13)
2	PNEUMO (PREVNAR13)
0	PNEUMO (PREVNAR13)
1	PNEUMO (PREVNAR13)
0	PNEUMO (PREVNAR13)
2	PNEUMO (PREVNAR13)
1	PNEUMO (PREVNAR13)
1	PNEUMO (PREVNAR13)
3	PNEUMO (PREVNAR13)
0	PNEUMO (PREVNAR13)
1	PNEUMO (PREVNAR13)
0	PNEUMO (PREVNAR13)
2	PNEUMO (PREVNAR13)
0	PNEUMO (PREVNAR13)
1	PNEUMO (PREVNAR13)
1	PNEUMO (PREVNAR13)
2	PNEUMO (PREVNAR13)
1	PNEUMO (PREVNAR13)
0	PNEUMO (PREVNAR13)
1	PNEUMO (PREVNAR13)
8	PNEUMO (PREVNAR13)
9	PNEUMO (PREVNAR13)
1	PNEUMO (PREVNAR13)
1	PNEUMO (PREVNAR13)
10	PNEUMO (PREVNAR13)
1	PNEUMO (PREVNAR13)
0	PNEUMO (PREVNAR13)
0	PNEUMO (PREVNAR13)
0	PNEUMO (PREVNAR13)
0	PNEUMO (PREVNAR13)
2	PNEUMO (PREVNAR13)
1	PNEUMO (PREVNAR13)
1	PNEUMO (PREVNAR13)
0	PNEUMO (PREVNAR13)
1	PNEUMO (PREVNAR13)
1	PNEUMO (PREVNAR13)
6	PNEUMO (PREVNAR13)
0	PNEUMO (PREVNAR13)
5	PNEUMO (PREVNAR13)
1	PNEUMO (PREVNAR13)
0	PNEUMO (PREVNAR13)
3	PNEUMO (PREVNAR13)
4	PNEUMO (PREVNAR13)
1	PNEUMO (PREVNAR13)
9	PNEUMO (PREVNAR13)
1	PNEUMO (PREVNAR13)
1	PNEUMO (PREVNAR13)
0	PNEUMO (PREVNAR13)
0	PNEUMO (PREVNAR13)
1	PNEUMO (PREVNAR13)
0	PNEUMO (PREVNAR13)
0	PNEUMO (PREVNAR13)
1	PNEUMO (PREVNAR13)
0	PNEUMO (PREVNAR13)
0	PNEUMO (PREVNAR13)
0	PNEUMO (PREVNAR13)
0	PNEUMO (PREVNAR13)
0	PNEUMO (PREVNAR13)
3	PNEUMO (PREVNAR13)
2	PNEUMO (PREVNAR13)
12	PNEUMO (PREVNAR13)
1	PNEUMO (PREVNAR13)
0	PNEUMO (PREVNAR13)
0	PNEUMO (PREVNAR13)
1	PNEUMO (PREVNAR13)
2	PNEUMO (PREVNAR13)
2	PNEUMO (PREVNAR13)
1	PNEUMO (PREVNAR13)
1	PNEUMO (PREVNAR13)
0	PNEUMO (PREVNAR13)
0	PNEUMO (PREVNAR13)
1	PNEUMO (PREVNAR13)
1	PNEUMO (PREVNAR13)
0	PNEUMO (PREVNAR13)
7	PNEUMO (PREVNAR13)
1	PNEUMO (PREVNAR13)
1	PNEUMO (PREVNAR13)
0	PNEUMO (PREVNAR13)
2	PNEUMO (PREVNAR13)
1	PNEUMO (PREVNAR13)
3	PNEUMO (PREVNAR13)
2	PNEUMO (PREVNAR13)
1	PNEUMO (PREVNAR13)
1	PNEUMO (PREVNAR13)
1	PNEUMO (PREVNAR13)
1	PNEUMO (PREVNAR13)
0	PNEUMO (PREVNAR13)
0	PNEUMO (PREVNAR13)
1	PNEUMO (PREVNAR13)
1	PNEUMO (PREVNAR13)
1	PNEUMO (PREVNAR13)
1	PNEUMO (PREVNAR13)
0	PNEUMO (PREVNAR13)
1	PNEUMO (PREVNAR13)
0	PNEUMO (PREVNAR13)
0	PNEUMO (PREVNAR13)
2	PNEUMO (PREVNAR13)
0	PNEUMO (PREVNAR13)
11	PNEUMO (PREVNAR13)
0	PNEUMO (PREVNAR13)
0	PNEUMO (PREVNAR13)
0	PNEUMO (PREVNAR13)
1	PNEUMO (PREVNAR13)
1	PNEUMO (PREVNAR13)
0	PNEUMO (PREVNAR13)
0	PNEUMO (PREVNAR13)
23	PNEUMO (PREVNAR13)
0	PNEUMO (PREVNAR13)
38	PNEUMO (PREVNAR13)
0	PNEUMO (PREVNAR13)
1	PNEUMO (PREVNAR13)
0	PNEUMO (PREVNAR13)
19	PNEUMO (PREVNAR13)
10	PNEUMO (PREVNAR13)
0	PNEUMO (PREVNAR13)
1	PNEUMO (PREVNAR13)
1	PNEUMO (PREVNAR13)
3	PNEUMO (PREVNAR13)
1	PNEUMO (PREVNAR13)
2	PNEUMO (PREVNAR13)
1	PNEUMO (PREVNAR13)
4	PNEUMO (PREVNAR13)
7	PNEUMO (PREVNAR13)
1	PNEUMO (PREVNAR13)
1	PNEUMO (PREVNAR13)
3	PNEUMO (PREVNAR13)
1	PNEUMO (PREVNAR13)
1	PNEUMO (PREVNAR13)
2	PNEUMO (PREVNAR13)
4	PNEUMO (PREVNAR13)
1	PNEUMO (PREVNAR13)
1	PNEUMO (PREVNAR13)
4	PNEUMO (PREVNAR13)
1	PNEUMO (PREVNAR13)
1	PNEUMO (PREVNAR13)
1	PNEUMO (PREVNAR13)
12	PNEUMO (PREVNAR13)
5	PNEUMO (PREVNAR13)
1	PNEUMO (PREVNAR13)
1	PNEUMO (PREVNAR13)
1	PNEUMO (PREVNAR13)
2	PNEUMO (PREVNAR13)
0	PNEUMO (PREVNAR13)
0	PNEUMO (PREVNAR13)
1	PNEUMO (PREVNAR13)
0	PNEUMO (PREVNAR13)
1	PNEUMO (PREVNAR13)
1	PNEUMO (PREVNAR13)
4	PNEUMO (PREVNAR13)
0	PNEUMO (PREVNAR13)
1	PNEUMO (PREVNAR13)
1	PNEUMO (PREVNAR13)
0	PNEUMO (PREVNAR13)
0	PNEUMO (PREVNAR13)
0	PNEUMO (PREVNAR13)
6	PNEUMO (PREVNAR13)
0	PNEUMO (PREVNAR13)
0	PNEUMO (PREVNAR13)
0	PNEUMO (PREVNAR13)
1	PNEUMO (PREVNAR13)
0	PNEUMO (PREVNAR13)
1	PNEUMO (PREVNAR13)
1	PNEUMO (PREVNAR13)
1	PNEUMO (PREVNAR13)
0	PNEUMO (PREVNAR13)
4	PNEUMO (PREVNAR13)
4	PNEUMO (PREVNAR13)
0	PNEUMO (PREVNAR13)
0	PNEUMO (PREVNAR13)
1	PNEUMO (PREVNAR13)
0	PNEUMO (PREVNAR13)
0	PNEUMO (PREVNAR13)
2	PNEUMO (PREVNAR13)
2	PNEUMO (PREVNAR13)
0	PNEUMO (PREVNAR13)
0	PNEUMO (PREVNAR13)
0	PNEUMO (PREVNAR13)
0	PNEUMO (PREVNAR13)
0	PNEUMO (PREVNAR13)
9	PNEUMO (PREVNAR13)
0	PNEUMO (PREVNAR13)
2	PNEUMO (PREVNAR13)
1	PNEUMO (PREVNAR13)
3	PNEUMO (PREVNAR13)
6	PNEUMO (PREVNAR13)
17	PNEUMO (PREVNAR13)
1	PNEUMO (PREVNAR13)
2	PNEUMO (PREVNAR13)
9	PNEUMO (PREVNAR13)
1	PNEUMO (PREVNAR13)
6	PNEUMO (PREVNAR13)
18	PNEUMO (PREVNAR13)
1	PNEUMO (PREVNAR13)
0	PNEUMO (PREVNAR13)
0	PNEUMO (PREVNAR13)
2	PNEUMO (PREVNAR13)
10	PNEUMO (PREVNAR13)
1	PNEUMO (PREVNAR13)
2	PNEUMO (PREVNAR13)
1	PNEUMO (PREVNAR13)
0	PNEUMO (PREVNAR13)
10	PNEUMO (PREVNAR13)
1	PNEUMO (PREVNAR13)
2	PNEUMO (PREVNAR13)
0	PNEUMO (PREVNAR13)
2	PNEUMO (PREVNAR13)
2	PNEUMO (PREVNAR13)
0	PNEUMO (PREVNAR13)
0	PNEUMO (PREVNAR13)
0	PNEUMO (PREVNAR13)
1	PNEUMO (PREVNAR13)
0	PNEUMO (PREVNAR13)
0	PNEUMO (PREVNAR13)
0	PNEUMO (PREVNAR13)
2	PNEUMO (PREVNAR13)
1	PNEUMO (PREVNAR13)
40	PNEUMO (PREVNAR13)
0	PNEUMO (PREVNAR13)
1	PNEUMO (PREVNAR13)
1	PNEUMO (PREVNAR13)
1	PNEUMO (PREVNAR13)
0	PNEUMO (PREVNAR13)
1	PNEUMO (PREVNAR13)
7	PNEUMO (PREVNAR13)
1	PNEUMO (PREVNAR13)
2	PNEUMO (PREVNAR13)
0	PNEUMO (PREVNAR13)
43	PNEUMO (PREVNAR13)
0	PNEUMO (PREVNAR13)
2	PNEUMO (PREVNAR13)
3	PNEUMO (PREVNAR13)
1	PNEUMO (PREVNAR13)
0	PNEUMO (PREVNAR13)
1	PNEUMO (PREVNAR13)
1	PNEUMO (PREVNAR13)
0	PNEUMO (PREVNAR13)
0	PNEUMO (PREVNAR13)
0	PNEUMO (PREVNAR13)
1	PNEUMO (PREVNAR13)
2	PNEUMO (PREVNAR13)
0	PNEUMO (PREVNAR13)
0	PNEUMO (PREVNAR13)
1	PNEUMO (PREVNAR13)
0	PNEUMO (PREVNAR13)
8	PNEUMO (PREVNAR13)
0	PNEUMO (PREVNAR13)
0	PNEUMO (PREVNAR13)
1	PNEUMO (PREVNAR13)
0	PNEUMO (PREVNAR13)
0	PNEUMO (PREVNAR13)
3	PNEUMO (PREVNAR13)
0	PNEUMO (PREVNAR13)
3	PNEUMO (PREVNAR13)
3	PNEUMO (PREVNAR13)
2	PNEUMO (PREVNAR13)
1	PNEUMO (PREVNAR13)
0	PNEUMO (PREVNAR13)
10	PNEUMO (PREVNAR13)
1	PNEUMO (PREVNAR13)
0	PNEUMO (PREVNAR13)
1	PNEUMO (PREVNAR13)
0	PNEUMO (PREVNAR13)
0	PNEUMO (PREVNAR13)
12	PNEUMO (PREVNAR13)
0	PNEUMO (PREVNAR13)
0	PNEUMO (PREVNAR13)
1	PNEUMO (PREVNAR13)
1	PNEUMO (PREVNAR13)
2	PNEUMO (PREVNAR13)
0	PNEUMO (PREVNAR13)
2	PNEUMO (PREVNAR13)
4	PNEUMO (PREVNAR13)
2	PNEUMO (PREVNAR13)
0	PNEUMO (PREVNAR13)
18	PNEUMO (PREVNAR13)
2	PNEUMO (PREVNAR13)
1	PNEUMO (PREVNAR13)
9	PNEUMO (PREVNAR13)
3	PNEUMO (PREVNAR13)
1	PNEUMO (PREVNAR13)
0	PNEUMO (PREVNAR13)
2	PNEUMO (PREVNAR13)
0	PNEUMO (PREVNAR13)
0	PNEUMO (PREVNAR13)
1	PNEUMO (PREVNAR13)
0	PNEUMO (PREVNAR13)
2	PNEUMO (PREVNAR13)
0	PNEUMO (PREVNAR13)
1	PNEUMO (PREVNAR13)
1	PNEUMO (PREVNAR13)
2	PNEUMO (PREVNAR13)
3	PNEUMO (PREVNAR13)
1	PNEUMO (PREVNAR13)
1	PNEUMO (PREVNAR13)
0	PNEUMO (PREVNAR13)
2	PNEUMO (PREVNAR13)
0	PNEUMO (PREVNAR13)
0	PNEUMO (PREVNAR13)
2	PNEUMO (PREVNAR13)
2	PNEUMO (PREVNAR13)
1	PNEUMO (PREVNAR13)
0	PNEUMO (PREVNAR13)
0	PNEUMO (PREVNAR13)
15	PNEUMO (PREVNAR13)
0	PNEUMO (PREVNAR13)
0	PNEUMO (PREVNAR13)
1	PNEUMO (PREVNAR13)
1	PNEUMO (PREVNAR13)
0	PNEUMO (PREVNAR13)
1	PNEUMO (PREVNAR13)
1	PNEUMO (PREVNAR13)
2	PNEUMO (PREVNAR13)
0	PNEUMO (PREVNAR13)
3	PNEUMO (PREVNAR13)
1	PNEUMO (PREVNAR13)
0	PNEUMO (PREVNAR13)
5	PNEUMO (PREVNAR13)
0	PNEUMO (PREVNAR13)
1	PNEUMO (PREVNAR13)
0	PNEUMO (PREVNAR13)
0	PNEUMO (PREVNAR13)
0	PNEUMO (PREVNAR13)
2	PNEUMO (PREVNAR13)
0	PNEUMO (PREVNAR13)
2	PNEUMO (PREVNAR13)
1	PNEUMO (PREVNAR13)
6	PNEUMO (PREVNAR13)
0	PNEUMO (PREVNAR13)
0	PNEUMO (PREVNAR13)
0	PNEUMO (PREVNAR13)
1	PNEUMO (PREVNAR13)
1	PNEUMO (PREVNAR13)
2	PNEUMO (PREVNAR13)
2	PNEUMO (PREVNAR13)
0	PNEUMO (PREVNAR13)
2	PNEUMO (PREVNAR13)
0	PNEUMO (PREVNAR13)
0	PNEUMO (PREVNAR13)
0	PNEUMO (PREVNAR13)
10	PNEUMO (PREVNAR13)
0	PNEUMO (PREVNAR13)
1	PNEUMO (PREVNAR13)
1	PNEUMO (PREVNAR13)
0	PNEUMO (PREVNAR13)
0	PNEUMO (PREVNAR13)
0	PNEUMO (PREVNAR13)
1	PNEUMO (PREVNAR13)
0	PNEUMO (PREVNAR13)
2	PNEUMO (PREVNAR13)
2	PNEUMO (PREVNAR13)
0	PNEUMO (PREVNAR13)
0	PNEUMO (PREVNAR13)
0	PNEUMO (PREVNAR13)
0	PNEUMO (PREVNAR13)
2	PNEUMO (PREVNAR13)
0	PNEUMO (PREVNAR13)
0	PNEUMO (PREVNAR13)
0	PNEUMO (PREVNAR13)
0	PNEUMO (PREVNAR13)
3	PNEUMO (PREVNAR13)
1	PNEUMO (PREVNAR13)
2	PNEUMO (PREVNAR13)
1	PNEUMO (PREVNAR13)
1	PNEUMO (PREVNAR13)
0	PNEUMO (PREVNAR13)
1	PNEUMO (PREVNAR13)
9	PNEUMO (PREVNAR13)
0	PNEUMO (PREVNAR13)
1	PNEUMO (PREVNAR13)
1	PNEUMO (PREVNAR13)
0	PNEUMO (PREVNAR13)
1	PNEUMO (PREVNAR13)
0	PNEUMO (PREVNAR13)
6	PNEUMO (PREVNAR13)
1	PNEUMO (PREVNAR13)
1	PNEUMO (PREVNAR13)
1	PNEUMO (PREVNAR13)
1	PNEUMO (PREVNAR13)
1	PNEUMO (PREVNAR13)
1	PNEUMO (PREVNAR13)
1	PNEUMO (PREVNAR13)
2	PNEUMO (PREVNAR13)
1	PNEUMO (PREVNAR13)
0	PNEUMO (PREVNAR13)
1	PNEUMO (PREVNAR13)
0	PNEUMO (PREVNAR13)
1	PNEUMO (PREVNAR13)
0	PNEUMO (PREVNAR13)
0	PNEUMO (PREVNAR13)
2	PNEUMO (PREVNAR13)
1	PNEUMO (PREVNAR13)
2	PNEUMO (PREVNAR13)
1	PNEUMO (PREVNAR13)
0	PNEUMO (PREVNAR13)
0	PNEUMO (PREVNAR13)
1	PNEUMO (PREVNAR13)
2	PNEUMO (PREVNAR13)
19	PNEUMO (PREVNAR13)
0	PNEUMO (PREVNAR13)
0	PNEUMO (PREVNAR13)
1	PNEUMO (PREVNAR13)
6	PNEUMO (PREVNAR13)
1	PNEUMO (PREVNAR13)
3	PNEUMO (PREVNAR13)
0	PNEUMO (PREVNAR13)
1	PNEUMO (PREVNAR13)
5	PNEUMO (PREVNAR13)
1	PNEUMO (PREVNAR13)
6	PNEUMO (PREVNAR13)
0	PNEUMO (PREVNAR13)
2	PNEUMO (PREVNAR13)
1	PNEUMO (PREVNAR13)
0	PNEUMO (PREVNAR13)
2	PNEUMO (PREVNAR13)
1	PNEUMO (PREVNAR13)
0	PNEUMO (PREVNAR13)
0	PNEUMO (PREVNAR13)
1	PNEUMO (PREVNAR13)
1	PNEUMO (PREVNAR13)
1	PNEUMO (PREVNAR13)
0	PNEUMO (PREVNAR13)
9	PNEUMO (PREVNAR13)
1	PNEUMO (PREVNAR13)
1	PNEUMO (PREVNAR13)
2	PNEUMO (PREVNAR13)
2	PNEUMO (PREVNAR13)
0	PNEUMO (PREVNAR13)
1	PNEUMO (PREVNAR13)
0	PNEUMO (PREVNAR13)
1	PNEUMO (PREVNAR13)
1	PNEUMO (PREVNAR13)
2	PNEUMO (PREVNAR13)
0	PNEUMO (PREVNAR13)
0	PNEUMO (PREVNAR13)
0	PNEUMO (PREVNAR13)
0	PNEUMO (PREVNAR13)
0	PNEUMO (PREVNAR13)
1	PNEUMO (PREVNAR13)
1	PNEUMO (PREVNAR13)
0	PNEUMO (PREVNAR13)
1	PNEUMO (PREVNAR13)
1	PNEUMO (PREVNAR13)
0	PNEUMO (PREVNAR13)
4	PNEUMO (PREVNAR13)
0	PNEUMO (PREVNAR13)
1	PNEUMO (PREVNAR13)
1	PNEUMO (PREVNAR13)
1	PNEUMO (PREVNAR13)
2	PNEUMO (PREVNAR13)
0	PNEUMO (PREVNAR13)
2	PNEUMO (PREVNAR13)
2	PNEUMO (PREVNAR13)
0	PNEUMO (PREVNAR13)
0	PNEUMO (PREVNAR13)
9	PNEUMO (PREVNAR13)
1	PNEUMO (PREVNAR13)
0	PNEUMO (PREVNAR13)
1	PNEUMO (PREVNAR13)
10	PNEUMO (PREVNAR13)
1	PNEUMO (PREVNAR13)
0	PNEUMO (PREVNAR13)
0	PNEUMO (PREVNAR13)
2	PNEUMO (PREVNAR13)
0	PNEUMO (PREVNAR13)
0	PNEUMO (PREVNAR13)
0	PNEUMO (PREVNAR13)
1	PNEUMO (PREVNAR13)
1	PNEUMO (PREVNAR13)
0	PNEUMO (PREVNAR13)
0	PNEUMO (PREVNAR13)
1	PNEUMO (PREVNAR13)
11	PNEUMO (PREVNAR13)
2	PNEUMO (PREVNAR13)
1	PNEUMO (PREVNAR13)
0	PNEUMO (PREVNAR13)
0	PNEUMO (PREVNAR13)
0	PNEUMO (PREVNAR13)
0	PNEUMO (PREVNAR13)
0	PNEUMO (PREVNAR13)
1	PNEUMO (PREVNAR13)
0	PNEUMO (PREVNAR13)
0	PNEUMO (PREVNAR13)
1	PNEUMO (PREVNAR13)
0	PNEUMO (PREVNAR13)
1	PNEUMO (PREVNAR13)
0	PNEUMO (PREVNAR13)
17	PNEUMO (PREVNAR13)
0	PNEUMO (PREVNAR13)
0	PNEUMO (PREVNAR13)
0	PNEUMO (PREVNAR13)
1	PNEUMO (PREVNAR13)
9	PNEUMO (PREVNAR13)
1	PNEUMO (PREVNAR13)
2	PNEUMO (PREVNAR13)
1	PNEUMO (PREVNAR13)
0	PNEUMO (PREVNAR13)
0	PNEUMO (PREVNAR13)
2	PNEUMO (PREVNAR13)
2	PNEUMO (PREVNAR13)
1	PNEUMO (PREVNAR13)
0	PNEUMO (PREVNAR13)
2	PNEUMO (PREVNAR13)
1	PNEUMO (PREVNAR13)
1	PNEUMO (PREVNAR13)
1	PNEUMO (PREVNAR13)
1	PNEUMO (PREVNAR13)
2	PNEUMO (PREVNAR13)
8	PNEUMO (PREVNAR13)
6	PNEUMO (PREVNAR13)
2	PNEUMO (PREVNAR13)
2	PNEUMO (PREVNAR13)
1	PNEUMO (PREVNAR13)
0	PNEUMO (PREVNAR13)
3	PNEUMO (PREVNAR13)
1	PNEUMO (PREVNAR13)
65	PNEUMO (PREVNAR13)
5	PNEUMO (PREVNAR13)
0	PNEUMO (PREVNAR13)
10	PNEUMO (PREVNAR13)
2	PNEUMO (PREVNAR13)
1	PNEUMO (PREVNAR13)
0	PNEUMO (PREVNAR13)
2	PNEUMO (PREVNAR13)
1	PNEUMO (PREVNAR13)
0	PNEUMO (PREVNAR13)
1	PNEUMO (PREVNAR13)
0	PNEUMO (PREVNAR13)
2	PNEUMO (PREVNAR13)
5	PNEUMO (PREVNAR13)
1	PNEUMO (PREVNAR13)
8	PNEUMO (PREVNAR13)
4	PNEUMO (PREVNAR13)
1	PNEUMO (PREVNAR13)
0	PNEUMO (PREVNAR13)
9	PNEUMO (PREVNAR13)
2	PNEUMO (PREVNAR13)
0	PNEUMO (PREVNAR13)
5	PNEUMO (PREVNAR13)
0	PNEUMO (PREVNAR13)
4	PNEUMO (PREVNAR13)
1	PNEUMO (PREVNAR13)
0	PNEUMO (PREVNAR13)
0	PNEUMO (PREVNAR13)
0	PNEUMO (PREVNAR13)
0	PNEUMO (PREVNAR13)
1	PNEUMO (PREVNAR13)
2	PNEUMO (PREVNAR13)
0	PNEUMO (PREVNAR13)
0	PNEUMO (PREVNAR13)
0	PNEUMO (PREVNAR13)
1	PNEUMO (PREVNAR13)
1	PNEUMO (PREVNAR13)
2	PNEUMO (PREVNAR13)
0	PNEUMO (PREVNAR13)
0	PNEUMO (PREVNAR13)
9	PNEUMO (PREVNAR13)
2	PNEUMO (PREVNAR13)
1	PNEUMO (PREVNAR13)
3	PNEUMO (PREVNAR13)
0	PNEUMO (PREVNAR13)
8	PNEUMO (PREVNAR13)
1	PNEUMO (PREVNAR13)
3	PNEUMO (PREVNAR13)
1	PNEUMO (PREVNAR13)
1	PNEUMO (PREVNAR13)
0	PNEUMO (PREVNAR13)
2	PNEUMO (PREVNAR13)
1	PNEUMO (PREVNAR13)
0	PNEUMO (PREVNAR13)
1	PNEUMO (PREVNAR13)
2	PNEUMO (PREVNAR13)
1	PNEUMO (PREVNAR13)
0	PNEUMO (PREVNAR13)
0	PNEUMO (PREVNAR13)
0	PNEUMO (PREVNAR13)
1	PNEUMO (PREVNAR13)
2	PNEUMO (PREVNAR13)
2	PNEUMO (PREVNAR13)
0	PNEUMO (PREVNAR13)
2	PNEUMO (PREVNAR13)
2	PNEUMO (PREVNAR13)
2	PNEUMO (PREVNAR13)
1	PNEUMO (PREVNAR13)
0	PNEUMO (PREVNAR13)
0	PNEUMO (PREVNAR13)
5	PNEUMO (PREVNAR13)
10	PNEUMO (PREVNAR13)
0	PNEUMO (PREVNAR13)
1	PNEUMO (PREVNAR13)
7	PNEUMO (PREVNAR13)
1	PNEUMO (PREVNAR13)
1	PNEUMO (PREVNAR13)
1	PNEUMO (PREVNAR13)
1	PNEUMO (PREVNAR13)
1	PNEUMO (PREVNAR13)
0	PNEUMO (PREVNAR13)
0	PNEUMO (PREVNAR13)
1	PNEUMO (PREVNAR13)
1	PNEUMO (PREVNAR13)
1	PNEUMO (PREVNAR13)
0	PNEUMO (PREVNAR13)
0	PNEUMO (PREVNAR13)
0	PNEUMO (PREVNAR13)
5	PNEUMO (PREVNAR13)
1	PNEUMO (PREVNAR13)
0	PNEUMO (PREVNAR13)
12	PNEUMO (PREVNAR13)
1	PNEUMO (PREVNAR13)
1	PNEUMO (PREVNAR13)
1	PNEUMO (PREVNAR13)
0	PNEUMO (PREVNAR13)
1	PNEUMO (PREVNAR13)
2	PNEUMO (PREVNAR13)
1	PNEUMO (PREVNAR13)
1	PNEUMO (PREVNAR13)
1	PNEUMO (PREVNAR13)
0	PNEUMO (PREVNAR13)
0	PNEUMO (PREVNAR13)
0	PNEUMO (PREVNAR13)
0	PNEUMO (PREVNAR13)
18	PNEUMO (PREVNAR13)
16	PNEUMO (PREVNAR13)
0	PNEUMO (PREVNAR13)
1	PNEUMO (PREVNAR13)
1	PNEUMO (PREVNAR13)
0	PNEUMO (PREVNAR13)
0	PNEUMO (PREVNAR13)
1	PNEUMO (PREVNAR13)
2	PNEUMO (PREVNAR13)
0	PNEUMO (PREVNAR13)
1	PNEUMO (PREVNAR13)
1	PNEUMO (PREVNAR13)
0	PNEUMO (PREVNAR13)
10	PNEUMO (PREVNAR13)
11	PNEUMO (PREVNAR13)
1	PNEUMO (PREVNAR13)
1	PNEUMO (PREVNAR13)
0	PNEUMO (PREVNAR13)
0	PNEUMO (PREVNAR13)
0	PNEUMO (PREVNAR13)
23	PNEUMO (PREVNAR13)
0	PNEUMO (PREVNAR13)
0	PNEUMO (PREVNAR13)
1	PNEUMO (PREVNAR13)
37	PNEUMO (PREVNAR13)
1	PNEUMO (PREVNAR13)
0	PNEUMO (PREVNAR13)
1	PNEUMO (PREVNAR13)
0	PNEUMO (PREVNAR13)
15	PNEUMO (PREVNAR13)
0	PNEUMO (PREVNAR13)
0	PNEUMO (PREVNAR13)
1	PNEUMO (PREVNAR13)
0	PNEUMO (PREVNAR13)
10	PNEUMO (PREVNAR13)
3	PNEUMO (PREVNAR13)
0	PNEUMO (PREVNAR13)
0	PNEUMO (PREVNAR13)
0	PNEUMO (PREVNAR13)
0	PNEUMO (PREVNAR13)
0	PNEUMO (PREVNAR13)
0	PNEUMO (PREVNAR13)
0	PNEUMO (PREVNAR13)
1	PNEUMO (PREVNAR13)
2	PNEUMO (PREVNAR13)
1	PNEUMO (PREVNAR13)
2	PNEUMO (PREVNAR13)
9	PNEUMO (PREVNAR13)
1	PNEUMO (PREVNAR13)
0	PNEUMO (PREVNAR13)
2	PNEUMO (PREVNAR13)
1	PNEUMO (PREVNAR13)
1	PNEUMO (PREVNAR13)
0	PNEUMO (PREVNAR13)
2	PNEUMO (PREVNAR13)
2	PNEUMO (PREVNAR13)
0	PNEUMO (PREVNAR13)
6	PNEUMO (PREVNAR13)
1	PNEUMO (PREVNAR13)
0	PNEUMO (PREVNAR13)
1	PNEUMO (PREVNAR13)
0	PNEUMO (PREVNAR13)
1	PNEUMO (PREVNAR13)
1	PNEUMO (PREVNAR13)
6	PNEUMO (PREVNAR13)
3	PNEUMO (PREVNAR13)
0	PNEUMO (PREVNAR13)
1	PNEUMO (PREVNAR13)
1	PNEUMO (PREVNAR13)
0	PNEUMO (PREVNAR13)
1	PNEUMO (PREVNAR13)
0	PNEUMO (PREVNAR13)
1	PNEUMO (PREVNAR13)
1	PNEUMO (PREVNAR13)
8	PNEUMO (PREVNAR13)
1	PNEUMO (PREVNAR13)
1	PNEUMO (PREVNAR13)
1	PNEUMO (PREVNAR13)
0	PNEUMO (PREVNAR13)
0	PNEUMO (PREVNAR13)
1	PNEUMO (PREVNAR13)
1	PNEUMO (PREVNAR13)
0	PNEUMO (PREVNAR13)
1	PNEUMO (PREVNAR13)
0	PNEUMO (PREVNAR13)
0	PNEUMO (PREVNAR13)
11	PNEUMO (PREVNAR13)
1	PNEUMO (PREVNAR13)
3	PNEUMO (PREVNAR13)
4	PNEUMO (PREVNAR13)
0	PNEUMO (PREVNAR13)
0	PNEUMO (PREVNAR13)
0	PNEUMO (PREVNAR13)
1	PNEUMO (PREVNAR13)
1	PNEUMO (PREVNAR13)
2	PNEUMO (PREVNAR13)
0	PNEUMO (PREVNAR13)
2	PNEUMO (PREVNAR13)
1	PNEUMO (PREVNAR13)
1	PNEUMO (PREVNAR13)
0	PNEUMO (PREVNAR13)
0	PNEUMO (PREVNAR13)
2	PNEUMO (PREVNAR13)
1	PNEUMO (PREVNAR13)
1	PNEUMO (PREVNAR13)
1	PNEUMO (PREVNAR13)
1	PNEUMO (PREVNAR13)
5	PNEUMO (PREVNAR13)
0	PNEUMO (PREVNAR13)
0	PNEUMO (PREVNAR13)
1	PNEUMO (PREVNAR13)
0	PNEUMO (PREVNAR13)
0	PNEUMO (PREVNAR13)
0	PNEUMO (PREVNAR13)
1	PNEUMO (PREVNAR13)
2	PNEUMO (PREVNAR13)
0	PNEUMO (PREVNAR13)
1	PNEUMO (PREVNAR13)
2	PNEUMO (PREVNAR13)
23	PNEUMO (PREVNAR13)
2	PNEUMO (PREVNAR13)
11	PNEUMO (PREVNAR13)
1	PNEUMO (PREVNAR13)
2	PNEUMO (PREVNAR13)
1	PNEUMO (PREVNAR13)
0	PNEUMO (PREVNAR13)
0	PNEUMO (PREVNAR13)
0	PNEUMO (PREVNAR13)
0	PNEUMO (PREVNAR13)
2	PNEUMO (PREVNAR13)
0	PNEUMO (PREVNAR13)
0	PNEUMO (PREVNAR13)
1	PNEUMO (PREVNAR13)
8	PNEUMO (PREVNAR13)
1	PNEUMO (PREVNAR13)
0	PNEUMO (PREVNAR13)
1	PNEUMO (PREVNAR13)
10	PNEUMO (PREVNAR13)
31	PNEUMO (PREVNAR13)
0	PNEUMO (PREVNAR13)
0	PNEUMO (PREVNAR13)
1	PNEUMO (PREVNAR13)
1	PNEUMO (PREVNAR13)
0	PNEUMO (PREVNAR13)
0	PNEUMO (PREVNAR13)
0	PNEUMO (PREVNAR13)
2	PNEUMO (PREVNAR13)
0	PNEUMO (PREVNAR13)
0	PNEUMO (PREVNAR13)
0	PNEUMO (PREVNAR13)
0	PNEUMO (PREVNAR13)
1	PNEUMO (PREVNAR13)
0	PNEUMO (PREVNAR13)
0	PNEUMO (PREVNAR13)
0	PNEUMO (PREVNAR13)
1	PNEUMO (PREVNAR13)
0	PNEUMO (PREVNAR13)
0	PNEUMO (PREVNAR13)
16	PNEUMO (PREVNAR13)
1	PNEUMO (PREVNAR13)
0	PNEUMO (PREVNAR13)
0	PNEUMO (PREVNAR13)
0	PNEUMO (PREVNAR13)
28	PNEUMO (PREVNAR13)
0	PNEUMO (PREVNAR13)
10	PNEUMO (PREVNAR13)
0	PNEUMO (PREVNAR13)
0	PNEUMO (PREVNAR13)
6	PNEUMO (PREVNAR13)
1	PNEUMO (PREVNAR13)
1	PNEUMO (PREVNAR13)
0	PNEUMO (PREVNAR13)
2	PNEUMO (PREVNAR13)
1	PNEUMO (PREVNAR13)
1	PNEUMO (PREVNAR13)
0	PNEUMO (PREVNAR13)
0	PNEUMO (PREVNAR13)
1	PNEUMO (PREVNAR13)
1	PNEUMO (PREVNAR13)
1	PNEUMO (PREVNAR13)
0	PNEUMO (PREVNAR13)
0	PNEUMO (PREVNAR13)
25	PNEUMO (PREVNAR13)
2	PNEUMO (PREVNAR13)
3	PNEUMO (PREVNAR13)
1	PNEUMO (PREVNAR13)
0	PNEUMO (PREVNAR13)
1	PNEUMO (PREVNAR13)
1	PNEUMO (PREVNAR13)
0	PNEUMO (PREVNAR13)
10	PNEUMO (PREVNAR13)
0	PNEUMO (PREVNAR13)
1	PNEUMO (PREVNAR13)
0	PNEUMO (PREVNAR13)
4	PNEUMO (PREVNAR13)
9	PNEUMO (PREVNAR13)
1	PNEUMO (PREVNAR13)
1	PNEUMO (PREVNAR13)
0	PNEUMO (PREVNAR13)
0	PNEUMO (PREVNAR13)
1	PNEUMO (PREVNAR13)
1	PNEUMO (PREVNAR13)
0	PNEUMO (PREVNAR13)
1	PNEUMO (PREVNAR13)
0	PNEUMO (PREVNAR13)
10	PNEUMO (PREVNAR13)
0	PNEUMO (PREVNAR13)
1	PNEUMO (PREVNAR13)
7	PNEUMO (PREVNAR13)
1	PNEUMO (PREVNAR13)
0	PNEUMO (PREVNAR13)
1	PNEUMO (PREVNAR13)
0	PNEUMO (PREVNAR13)
0	PNEUMO (PREVNAR13)
0	PNEUMO (PREVNAR13)
1	PNEUMO (PREVNAR13)
0	PNEUMO (PREVNAR13)
4	PNEUMO (PREVNAR13)
0	PNEUMO (PREVNAR13)
0	PNEUMO (PREVNAR13)
19	PNEUMO (PREVNAR13)
1	PNEUMO (PREVNAR13)
0	PNEUMO (PREVNAR13)
1	PNEUMO (PREVNAR13)
1	PNEUMO (PREVNAR13)
0	PNEUMO (PREVNAR13)
0	PNEUMO (PREVNAR13)
1	PNEUMO (PREVNAR13)
0	PNEUMO (PREVNAR13)
0	PNEUMO (PREVNAR13)
2	PNEUMO (PREVNAR13)
0	PNEUMO (PREVNAR13)
60	PNEUMO (PREVNAR13)
0	PNEUMO (PREVNAR13)
1	PNEUMO (PREVNAR13)
0	PNEUMO (PREVNAR13)
0	PNEUMO (PREVNAR13)
1	PNEUMO (PREVNAR13)
30	PNEUMO (PREVNAR13)
0	PNEUMO (PREVNAR13)
2	PNEUMO (PREVNAR13)
0	PNEUMO (PREVNAR13)
8	PNEUMO (PREVNAR13)
1	PNEUMO (PREVNAR13)
1	PNEUMO (PREVNAR13)
9	PNEUMO (PREVNAR13)
1	PNEUMO (PREVNAR13)
1	PNEUMO (PREVNAR13)
0	PNEUMO (PREVNAR13)
0	PNEUMO (PREVNAR13)
1	PNEUMO (PREVNAR13)
13	PNEUMO (PREVNAR13)
1	PNEUMO (PREVNAR13)
3	PNEUMO (PREVNAR13)
1	PNEUMO (PREVNAR13)
1	PNEUMO (PREVNAR13)
1	PNEUMO (PREVNAR13)
1	PNEUMO (PREVNAR13)
5	PNEUMO (PREVNAR13)
2	PNEUMO (PREVNAR13)
1	PNEUMO (PREVNAR13)
0	PNEUMO (PREVNAR13)
1	PNEUMO (PREVNAR13)
1	PNEUMO (PREVNAR13)
0	PNEUMO (PREVNAR13)
4	PNEUMO (PREVNAR13)
0	PNEUMO (PREVNAR13)
1	PNEUMO (PREVNAR13)
0	PNEUMO (PREVNAR13)
0	PNEUMO (PREVNAR13)
0	PNEUMO (PREVNAR13)
1	PNEUMO (PREVNAR13)
0	PNEUMO (PREVNAR13)
9	PNEUMO (PREVNAR13)
0	PNEUMO (PREVNAR13)
1	PNEUMO (PREVNAR13)
6	PNEUMO (PREVNAR13)
4	PNEUMO (PREVNAR13)
1	PNEUMO (PREVNAR13)
0	PNEUMO (PREVNAR13)
2	PNEUMO (PREVNAR13)
3	PNEUMO (PREVNAR13)
1	PNEUMO (PREVNAR13)
0	PNEUMO (PREVNAR13)
21	PNEUMO (PREVNAR13)
0	PNEUMO (PREVNAR13)
5	PNEUMO (PREVNAR13)
1	PNEUMO (PREVNAR13)
1	PNEUMO (PREVNAR13)
1	PNEUMO (PREVNAR13)
0	PNEUMO (PREVNAR13)
0	PNEUMO (PREVNAR13)
0	PNEUMO (PREVNAR13)
3	PNEUMO (PREVNAR13)
9	PNEUMO (PREVNAR13)
0	PNEUMO (PREVNAR13)
1	PNEUMO (PREVNAR13)
0	PNEUMO (PREVNAR13)
0	PNEUMO (PREVNAR13)
1	PNEUMO (PREVNAR13)
2	PNEUMO (PREVNAR13)
0	PNEUMO (PREVNAR13)
2	PNEUMO (PREVNAR13)
3	PNEUMO (PREVNAR13)
4	PNEUMO (PREVNAR13)
34	PNEUMO (PREVNAR13)
0	PNEUMO (PREVNAR13)
1	PNEUMO (PREVNAR13)
3	PNEUMO (PREVNAR13)
0	PNEUMO (PREVNAR13)
6	PNEUMO (PREVNAR13)
1	PNEUMO (PREVNAR13)
0	PNEUMO (PREVNAR13)
11	PNEUMO (PREVNAR13)
0	PNEUMO (PREVNAR13)
1	PNEUMO (PREVNAR13)
0	PNEUMO (PREVNAR13)
0	PNEUMO (PREVNAR13)
1	PNEUMO (PREVNAR13)
0	PNEUMO (PREVNAR13)
1	PNEUMO (PREVNAR13)
0	PNEUMO (PREVNAR13)
0	PNEUMO (PREVNAR13)
0	PNEUMO (PREVNAR13)
0	PNEUMO (PREVNAR13)
0	PNEUMO (PREVNAR13)
1	PNEUMO (PREVNAR13)
1	PNEUMO (PREVNAR13)
1	PNEUMO (PREVNAR13)
1	PNEUMO (PREVNAR13)
0	PNEUMO (PREVNAR13)
1	PNEUMO (PREVNAR13)
1	PNEUMO (PREVNAR13)
11	PNEUMO (PREVNAR13)
0	PNEUMO (PREVNAR13)
1	PNEUMO (PREVNAR13)
0	PNEUMO (PREVNAR13)
1	PNEUMO (PREVNAR13)
0	PNEUMO (PREVNAR13)
1	PNEUMO (PREVNAR13)
2	PNEUMO (PREVNAR13)
1	PNEUMO (PREVNAR13)
0	PNEUMO (PREVNAR13)
83	PNEUMO (PREVNAR13)
2	PNEUMO (PREVNAR13)
3	PNEUMO (PREVNAR13)
1	PNEUMO (PREVNAR13)
1	PNEUMO (PREVNAR13)
7	PNEUMO (PREVNAR13)
1	PNEUMO (PREVNAR13)
1	PNEUMO (PREVNAR13)
0	PNEUMO (PREVNAR13)
0	PNEUMO (PREVNAR13)
2	PNEUMO (PREVNAR13)
0	PNEUMO (PREVNAR13)
0	PNEUMO (PREVNAR13)
0	PNEUMO (PREVNAR13)
21	PNEUMO (PREVNAR13)
0	PNEUMO (PREVNAR13)
0	PNEUMO (PREVNAR13)
0	PNEUMO (PREVNAR13)
2	PNEUMO (PREVNAR13)
0	PNEUMO (PREVNAR13)
0	PNEUMO (PREVNAR13)
0	PNEUMO (PREVNAR13)
2	PNEUMO (PREVNAR13)
2	PNEUMO (PREVNAR13)
0	PNEUMO (PREVNAR13)
0	PNEUMO (PREVNAR13)
1	PNEUMO (PREVNAR13)
2	PNEUMO (PREVNAR13)
1	PNEUMO (PREVNAR13)
1	PNEUMO (PREVNAR13)
1	PNEUMO (PREVNAR13)
0	PNEUMO (PREVNAR13)
0	PNEUMO (PREVNAR13)
1	PNEUMO (PREVNAR13)
0	PNEUMO (PREVNAR13)
52	PNEUMO (PREVNAR13)
3	PNEUMO (PREVNAR13)
0	PNEUMO (PREVNAR13)
1	PNEUMO (PREVNAR13)
1	PNEUMO (PREVNAR13)
0	PNEUMO (PREVNAR13)
1	PNEUMO (PREVNAR13)
1	PNEUMO (PREVNAR13)
0	PNEUMO (PREVNAR13)
0	PNEUMO (PREVNAR13)
0	PNEUMO (PREVNAR13)
0	PNEUMO (PREVNAR13)
0	PNEUMO (PREVNAR13)
7	PNEUMO (PREVNAR13)
1	PNEUMO (PREVNAR13)
0	PNEUMO (PREVNAR13)
2	PNEUMO (PREVNAR13)
10	PNEUMO (PREVNAR13)
6	PNEUMO (PREVNAR13)
2	PNEUMO (PREVNAR13)
9	PNEUMO (PREVNAR13)
29	PNEUMO (PREVNAR13)
8	PNEUMO (PREVNAR13)
0	PNEUMO (PREVNAR13)
6	PNEUMO (PREVNAR13)
0	PNEUMO (PREVNAR13)
1	PNEUMO (PREVNAR13)
0	PNEUMO (PREVNAR13)
0	PNEUMO (PREVNAR13)
0	PNEUMO (PREVNAR13)
0	PNEUMO (PREVNAR13)
0	PNEUMO (PREVNAR13)
0	PNEUMO (PREVNAR13)
1	PNEUMO (PREVNAR13)
0	PNEUMO (PREVNAR13)
10	PNEUMO (PREVNAR13)
2	PNEUMO (PREVNAR13)
4	PNEUMO (PREVNAR13)
1	PNEUMO (PREVNAR13)
2	PNEUMO (PREVNAR13)
1	PNEUMO (PREVNAR13)
1	PNEUMO (PREVNAR13)
1	PNEUMO (PREVNAR13)
0	PNEUMO (PREVNAR13)
1	PNEUMO (PREVNAR13)
0	PNEUMO (PREVNAR13)
0	PNEUMO (PREVNAR13)
0	PNEUMO (PREVNAR13)
1	PNEUMO (PREVNAR13)
0	PNEUMO (PREVNAR13)
0	PNEUMO (PREVNAR13)
27	PNEUMO (PREVNAR13)
0	PNEUMO (PREVNAR13)
0	PNEUMO (PREVNAR13)
1	PNEUMO (PREVNAR13)
1	PNEUMO (PREVNAR13)
0	PNEUMO (PREVNAR13)
0	PNEUMO (PREVNAR13)
1	PNEUMO (PREVNAR13)
1	PNEUMO (PREVNAR13)
1	PNEUMO (PREVNAR13)
2	PNEUMO (PREVNAR13)
0	PNEUMO (PREVNAR13)
1	PNEUMO (PREVNAR13)
2	PNEUMO (PREVNAR13)
12	PNEUMO (PREVNAR13)
1	PNEUMO (PREVNAR13)
0	PNEUMO (PREVNAR13)
1	PNEUMO (PREVNAR13)
17	PNEUMO (PREVNAR13)
3	PNEUMO (PREVNAR13)
10	PNEUMO (PREVNAR13)
0	PNEUMO (PREVNAR13)
1	PNEUMO (PREVNAR13)
0	PNEUMO (PREVNAR13)
7	PNEUMO (PREVNAR13)
1	PNEUMO (PREVNAR13)
0	PNEUMO (PREVNAR13)
0	PNEUMO (PREVNAR13)
3	PNEUMO (PREVNAR13)
0	PNEUMO (PREVNAR13)
0	PNEUMO (PREVNAR13)
0	PNEUMO (PREVNAR13)
1	PNEUMO (PREVNAR13)
1	PNEUMO (PREVNAR13)
8	PNEUMO (PREVNAR13)
0	PNEUMO (PREVNAR13)
0	PNEUMO (PREVNAR13)
1	PNEUMO (PREVNAR13)
1	PNEUMO (PREVNAR13)
0	PNEUMO (PREVNAR13)
0	PNEUMO (PREVNAR13)
1	PNEUMO (PREVNAR13)
1	PNEUMO (PREVNAR13)
1	PNEUMO (PREVNAR13)
0	PNEUMO (PREVNAR13)
1	PNEUMO (PREVNAR13)
1	PNEUMO (PREVNAR13)
1	PNEUMO (PREVNAR13)
12	PNEUMO (PREVNAR13)
4	PNEUMO (PREVNAR13)
19	PNEUMO (PREVNAR13)
0	PNEUMO (PREVNAR13)
10	PNEUMO (PREVNAR13)
0	PNEUMO (PREVNAR13)
0	PNEUMO (PREVNAR13)
0	PNEUMO (PREVNAR13)
2	PNEUMO (PREVNAR13)
3	PNEUMO (PREVNAR13)
2	PNEUMO (PREVNAR13)
14	PNEUMO (PREVNAR13)
1	PNEUMO (PREVNAR13)
5	PNEUMO (PREVNAR13)
0	PNEUMO (PREVNAR13)
3	PNEUMO (PREVNAR13)
3	PNEUMO (PREVNAR13)
6	PNEUMO (PREVNAR13)
8	PNEUMO (PREVNAR13)
1	PNEUMO (PREVNAR13)
1	PNEUMO (PREVNAR13)
0	PNEUMO (PREVNAR13)
2	PNEUMO (PREVNAR13)
0	PNEUMO (PREVNAR13)
0	PNEUMO (PREVNAR13)
0	PNEUMO (PREVNAR13)
0	PNEUMO (PREVNAR13)
14	PNEUMO (PREVNAR13)
10	PNEUMO (PREVNAR13)
0	PNEUMO (PREVNAR13)
2	PNEUMO (PREVNAR13)
9	PNEUMO (PREVNAR13)
8	PNEUMO (PREVNAR13)
0	PNEUMO (PREVNAR13)
1	PNEUMO (PREVNAR13)
1	PNEUMO (PREVNAR13)
6	PNEUMO (PREVNAR13)
12	PNEUMO (PREVNAR13)
0	PNEUMO (PREVNAR13)
0	PNEUMO (PREVNAR13)
1	PNEUMO (PREVNAR13)
0	PNEUMO (PREVNAR13)
0	PNEUMO (PREVNAR13)
0	PNEUMO (PREVNAR13)
1	PNEUMO (PREVNAR13)
0	PNEUMO (PREVNAR13)
0	PNEUMO (PREVNAR13)
7	PNEUMO (PREVNAR13)
0	PNEUMO (PREVNAR13)
0	PNEUMO (PREVNAR13)
0	PNEUMO (PREVNAR13)
1	PNEUMO (PREVNAR13)
0	PNEUMO (PREVNAR13)
1	PNEUMO (PREVNAR13)
0	PNEUMO (PREVNAR13)
0	PNEUMO (PREVNAR13)
2	PNEUMO (PREVNAR13)
0	PNEUMO (PREVNAR13)
0	PNEUMO (PREVNAR13)
0	PNEUMO (PREVNAR13)
1	PNEUMO (PREVNAR13)
8	PNEUMO (PREVNAR13)
1	PNEUMO (PREVNAR13)
2	PNEUMO (PREVNAR13)
0	PNEUMO (PREVNAR13)
1	PNEUMO (PREVNAR13)
0	PNEUMO (PREVNAR13)
1	PNEUMO (PREVNAR13)
2	PNEUMO (PREVNAR13)
1	PNEUMO (PREVNAR13)
1	PNEUMO (PREVNAR13)
4	PNEUMO (PREVNAR13)
0	PNEUMO (PREVNAR13)
0	PNEUMO (PREVNAR13)
0	PNEUMO (PREVNAR13)
0	PNEUMO (PREVNAR13)
1	PNEUMO (PREVNAR13)
1	PNEUMO (PREVNAR13)
1	PNEUMO (PREVNAR13)
1	PNEUMO (PREVNAR13)
0	PNEUMO (PREVNAR13)
1	PNEUMO (PREVNAR13)
9	PNEUMO (PREVNAR13)
0	PNEUMO (PREVNAR13)
0	PNEUMO (PREVNAR13)
0	PNEUMO (PREVNAR13)
0	PNEUMO (PREVNAR13)
0	PNEUMO (PREVNAR13)
0	PNEUMO (PREVNAR13)
0	PNEUMO (PREVNAR13)
0	PNEUMO (PREVNAR13)
2	PNEUMO (PREVNAR13)
0	PNEUMO (PREVNAR13)
1	PNEUMO (PREVNAR13)
5	PNEUMO (PREVNAR13)
1	PNEUMO (PREVNAR13)
0	PNEUMO (PREVNAR13)
4	PNEUMO (PREVNAR13)
1	PNEUMO (PREVNAR13)
2	PNEUMO (PREVNAR13)
1	PNEUMO (PREVNAR13)
0	PNEUMO (PREVNAR13)
1	PNEUMO (PREVNAR13)
0	PNEUMO (PREVNAR13)
1	PNEUMO (PREVNAR13)
0	PNEUMO (PREVNAR13)
1	PNEUMO (PREVNAR13)
2	PNEUMO (PREVNAR13)
1	PNEUMO (PREVNAR13)
0	PNEUMO (PREVNAR13)
0	PNEUMO (PREVNAR13)
2	PNEUMO (PREVNAR13)
0	PNEUMO (PREVNAR13)
2	PNEUMO (PREVNAR13)
12	PNEUMO (PREVNAR13)
1	PNEUMO (PREVNAR13)
2	PNEUMO (PREVNAR13)
0	PNEUMO (PREVNAR13)
2	PNEUMO (PREVNAR13)
0	PNEUMO (PREVNAR13)
0	PNEUMO (PREVNAR13)
1	PNEUMO (PREVNAR13)
0	PNEUMO (PREVNAR13)
1	PNEUMO (PREVNAR13)
0	PNEUMO (PREVNAR13)
0	PNEUMO (PREVNAR13)
0	PNEUMO (PREVNAR13)
10	PNEUMO (PREVNAR13)
1	PNEUMO (PREVNAR13)
1	PNEUMO (PREVNAR13)
1	PNEUMO (PREVNAR13)
0	PNEUMO (PREVNAR13)
4	PNEUMO (PREVNAR13)
0	PNEUMO (PREVNAR13)
2	PNEUMO (PREVNAR13)
0	PNEUMO (PREVNAR13)
1	PNEUMO (PREVNAR13)
0	PNEUMO (PREVNAR13)
0	PNEUMO (PREVNAR13)
1	PNEUMO (PREVNAR13)
1	PNEUMO (PREVNAR13)
19	PNEUMO (PREVNAR13)
0	PNEUMO (PREVNAR13)
1	PNEUMO (PREVNAR13)
7	PNEUMO (PREVNAR13)
11	PNEUMO (PREVNAR13)
0	PNEUMO (PREVNAR13)
10	PNEUMO (PREVNAR13)
1	PNEUMO (PREVNAR13)
15	PNEUMO (PREVNAR13)
4	PNEUMO (PREVNAR13)
4	PNEUMO (PREVNAR13)
4	PNEUMO (PREVNAR13)
0	PNEUMO (PREVNAR13)
4	PNEUMO (PREVNAR13)
1	PNEUMO (PREVNAR13)
0	PNEUMO (PREVNAR13)
19	PNEUMO (PREVNAR13)
0	PNEUMO (PREVNAR13)
0	PNEUMO (PREVNAR13)
2	PNEUMO (PREVNAR13)
0	PNEUMO (PREVNAR13)
0	PNEUMO (PREVNAR13)
0	PNEUMO (PREVNAR13)
0	PNEUMO (PREVNAR13)
0	PNEUMO (PREVNAR13)
1	PNEUMO (PREVNAR13)
1	PNEUMO (PREVNAR13)
1	PNEUMO (PREVNAR13)
0	PNEUMO (PREVNAR13)
1	PNEUMO (PREVNAR13)
1	PNEUMO (PREVNAR13)
1	PNEUMO (PREVNAR13)
1	PNEUMO (PREVNAR13)
9	PNEUMO (PREVNAR13)
9	PNEUMO (PREVNAR13)
11	PNEUMO (PREVNAR13)
0	PNEUMO (PREVNAR13)
2	PNEUMO (PREVNAR13)
1	PNEUMO (PREVNAR13)
1	PNEUMO (PREVNAR13)
0	PNEUMO (PREVNAR13)
0	PNEUMO (PREVNAR13)
0	PNEUMO (PREVNAR13)
0	PNEUMO (PREVNAR13)
0	PNEUMO (PREVNAR13)
1	PNEUMO (PREVNAR13)
3	PNEUMO (PREVNAR13)
17	PNEUMO (PREVNAR13)
0	PNEUMO (PREVNAR13)
2	PNEUMO (PREVNAR13)
1	PNEUMO (PREVNAR13)
40	PNEUMO (PREVNAR13)
36	PNEUMO (PREVNAR13)
0	PNEUMO (PREVNAR13)
2	PNEUMO (PREVNAR13)
0	PNEUMO (PREVNAR13)
0	PNEUMO (PREVNAR13)
0	PNEUMO (PREVNAR13)
91	PNEUMO (PREVNAR13)
0	PNEUMO (PREVNAR13)
1	PNEUMO (PREVNAR13)
1	PNEUMO (PREVNAR13)
0	PNEUMO (PREVNAR13)
79	PNEUMO (PREVNAR13)
1	PNEUMO (PREVNAR13)
0	PNEUMO (PREVNAR13)
0	PNEUMO (PREVNAR13)
5	PNEUMO (PREVNAR13)
1	PNEUMO (PREVNAR13)
0	PNEUMO (PREVNAR13)
1	PNEUMO (PREVNAR13)
1	PNEUMO (PREVNAR13)
1	PNEUMO (PREVNAR13)
0	PNEUMO (PREVNAR13)
1	PNEUMO (PREVNAR13)
3	PNEUMO (PREVNAR13)
4	PNEUMO (PREVNAR13)
0	PNEUMO (PREVNAR13)
0	PNEUMO (PREVNAR13)
1	PNEUMO (PREVNAR13)
2	PNEUMO (PREVNAR13)
0	PNEUMO (PREVNAR13)
1	PNEUMO (PREVNAR13)
0	PNEUMO (PREVNAR13)
0	PNEUMO (PREVNAR13)
0	PNEUMO (PREVNAR13)
0	PNEUMO (PREVNAR13)
1	PNEUMO (PREVNAR13)
12	PNEUMO (PREVNAR13)
1	PNEUMO (PREVNAR13)
4	PNEUMO (PREVNAR13)
2	PNEUMO (PREVNAR13)
0	PNEUMO (PREVNAR13)
0	PNEUMO (PREVNAR13)
3	PNEUMO (PREVNAR13)
0	PNEUMO (PREVNAR13)
1	PNEUMO (PREVNAR13)
1	PNEUMO (PREVNAR13)
0	PNEUMO (PREVNAR13)
0	PNEUMO (PREVNAR13)
1	PNEUMO (PREVNAR13)
0	PNEUMO (PREVNAR13)
0	PNEUMO (PREVNAR13)
1	PNEUMO (PREVNAR13)
5	PNEUMO (PREVNAR13)
1	PNEUMO (PREVNAR13)
1	PNEUMO (PREVNAR13)
0	PNEUMO (PREVNAR13)
2	PNEUMO (PREVNAR13)
0	PNEUMO (PREVNAR13)
0	PNEUMO (PREVNAR13)
1	PNEUMO (PREVNAR13)
1	PNEUMO (PREVNAR13)
0	PNEUMO (PREVNAR13)
0	PNEUMO (PREVNAR13)
0	PNEUMO (PREVNAR13)
5	PNEUMO (PREVNAR13)
1	PNEUMO (PREVNAR13)
0	PNEUMO (PREVNAR13)
0	PNEUMO (PREVNAR13)
0	PNEUMO (PREVNAR13)
1	PNEUMO (PREVNAR13)
1	PNEUMO (PREVNAR13)
58	PNEUMO (PREVNAR13)
2	PNEUMO (PREVNAR13)
5	PNEUMO (PREVNAR13)
5	PNEUMO (PREVNAR13)
1	PNEUMO (PREVNAR13)
11	PNEUMO (PREVNAR13)
4	PNEUMO (PREVNAR13)
0	PNEUMO (PREVNAR13)
0	PNEUMO (PREVNAR13)
3	PNEUMO (PREVNAR13)
0	PNEUMO (PREVNAR13)
2	PNEUMO (PREVNAR13)
0	PNEUMO (PREVNAR13)
0	PNEUMO (PREVNAR13)
1	PNEUMO (PREVNAR13)
0	PNEUMO (PREVNAR13)
0	PNEUMO (PREVNAR13)
0	PNEUMO (PREVNAR13)
1	PNEUMO (PREVNAR13)
1	PNEUMO (PREVNAR13)
0	PNEUMO (PREVNAR13)
0	PNEUMO (PREVNAR13)
2	PNEUMO (PREVNAR13)
0	PNEUMO (PREVNAR13)
0	PNEUMO (PREVNAR13)
4	PNEUMO (PREVNAR13)
3	PNEUMO (PREVNAR13)
0	PNEUMO (PREVNAR13)
1	PNEUMO (PREVNAR13)
0	PNEUMO (PREVNAR13)
2	PNEUMO (PREVNAR13)
1	PNEUMO (PREVNAR13)
1	PNEUMO (PREVNAR13)
2	PNEUMO (PREVNAR13)
64	PNEUMO (PREVNAR13)
4	PNEUMO (PREVNAR13)
1	PNEUMO (PREVNAR13)
1	PNEUMO (PREVNAR13)
2	PNEUMO (PREVNAR13)
2	PNEUMO (PREVNAR13)
1	PNEUMO (PREVNAR13)
16	PNEUMO (PREVNAR13)
0	PNEUMO (PREVNAR13)
5	PNEUMO (PREVNAR13)
0	PNEUMO (PREVNAR13)
1	PNEUMO (PREVNAR13)
5	PNEUMO (PREVNAR13)
1	PNEUMO (PREVNAR13)
63	PNEUMO (PREVNAR13)
1	PNEUMO (PREVNAR13)
0	PNEUMO (PREVNAR13)
4	PNEUMO (PREVNAR13)
1	PNEUMO (PREVNAR13)
1	PNEUMO (PREVNAR13)
8	PNEUMO (PREVNAR13)
2	PNEUMO (PREVNAR13)
0	PNEUMO (PREVNAR13)
0	PNEUMO (PREVNAR13)
11	PNEUMO (PREVNAR13)
1	PNEUMO (PREVNAR13)
0	PNEUMO (PREVNAR13)
0	PNEUMO (PREVNAR13)
41	PNEUMO (PREVNAR13)
1	PNEUMO (PREVNAR13)
0	PNEUMO (PREVNAR13)
3	PNEUMO (PREVNAR13)
1	PNEUMO (PREVNAR13)
3	PNEUMO (PREVNAR13)
1	PNEUMO (PREVNAR13)
1	PNEUMO (PREVNAR13)
73	PNEUMO (PREVNAR13)
0	PNEUMO (PREVNAR13)
1	PNEUMO (PREVNAR13)
0	PNEUMO (PREVNAR13)
6	PNEUMO (PREVNAR13)
1	PNEUMO (PREVNAR13)
0	PNEUMO (PREVNAR13)
1	PNEUMO (PREVNAR13)
0	PNEUMO (PREVNAR13)
1	PNEUMO (PREVNAR13)
0	PNEUMO (PREVNAR13)
0	PNEUMO (PREVNAR13)
2	PNEUMO (PREVNAR13)
1	PNEUMO (PREVNAR13)
1	PNEUMO (PREVNAR13)
1	PNEUMO (PREVNAR13)
0	PNEUMO (PREVNAR13)
1	PNEUMO (PREVNAR13)
0	PNEUMO (PREVNAR13)
1	PNEUMO (PREVNAR13)
1	PNEUMO (PREVNAR13)
1	PNEUMO (PREVNAR13)
0	PNEUMO (PREVNAR13)
0	PNEUMO (PREVNAR13)
0	PNEUMO (PREVNAR13)
0	PNEUMO (PREVNAR13)
6	PNEUMO (PREVNAR13)
2	PNEUMO (PREVNAR13)
0	PNEUMO (PREVNAR13)
1	PNEUMO (PREVNAR13)
2	PNEUMO (PREVNAR13)
1	PNEUMO (PREVNAR13)
0	PNEUMO (PREVNAR13)
1	PNEUMO (PREVNAR13)
1	PNEUMO (PREVNAR13)
0	PNEUMO (PREVNAR13)
0	PNEUMO (PREVNAR13)
0	PNEUMO (PREVNAR13)
4	PNEUMO (PREVNAR13)
0	PNEUMO (PREVNAR13)
2	PNEUMO (PREVNAR13)
0	PNEUMO (PREVNAR13)
0	PNEUMO (PREVNAR13)
14	PNEUMO (PREVNAR13)
1	PNEUMO (PREVNAR13)
8	PNEUMO (PREVNAR13)
0	PNEUMO (PREVNAR13)
1	PNEUMO (PREVNAR13)
3	PNEUMO (PREVNAR13)
1	PNEUMO (PREVNAR13)
0	PNEUMO (PREVNAR13)
2	PNEUMO (PREVNAR13)
3	PNEUMO (PREVNAR13)
0	PNEUMO (PREVNAR13)
7	PNEUMO (PREVNAR13)
0	PNEUMO (PREVNAR13)
1	PNEUMO (PREVNAR13)
0	PNEUMO (PREVNAR13)
1	PNEUMO (PREVNAR13)
1	PNEUMO (PREVNAR13)
0	PNEUMO (PREVNAR13)
0	PNEUMO (PREVNAR13)
0	PNEUMO (PREVNAR13)
2	PNEUMO (PREVNAR13)
2	PNEUMO (PREVNAR13)
1	PNEUMO (PREVNAR13)
7	PNEUMO (PREVNAR13)
0	PNEUMO (PREVNAR13)
0	PNEUMO (PREVNAR13)
0	PNEUMO (PREVNAR13)
1	PNEUMO (PREVNAR13)
1	PNEUMO (PREVNAR13)
0	PNEUMO (PREVNAR13)
0	PNEUMO (PREVNAR13)
0	PNEUMO (PREVNAR13)
7	PNEUMO (PREVNAR13)
0	PNEUMO (PREVNAR13)
44	PNEUMO (PREVNAR13)
0	PNEUMO (PREVNAR13)
3	PNEUMO (PREVNAR13)
0	PNEUMO (PREVNAR13)
3	PNEUMO (PREVNAR13)
0	PNEUMO (PREVNAR13)
0	PNEUMO (PREVNAR13)
0	PNEUMO (PREVNAR13)
2	PNEUMO (PREVNAR13)
0	PNEUMO (PREVNAR13)
11	PNEUMO (PREVNAR13)
2	PNEUMO (PREVNAR13)
1	PNEUMO (PREVNAR13)
1	PNEUMO (PREVNAR13)
0	PNEUMO (PREVNAR13)
1	PNEUMO (PREVNAR13)
1	PNEUMO (PREVNAR13)
0	PNEUMO (PREVNAR13)
1	PNEUMO (PREVNAR13)
0	PNEUMO (PREVNAR13)
2	PNEUMO (PREVNAR13)
1	PNEUMO (PREVNAR13)
0	PNEUMO (PREVNAR13)
17	PNEUMO (PREVNAR13)
1	PNEUMO (PREVNAR13)
2	PNEUMO (PREVNAR13)
2	PNEUMO (PREVNAR13)
1	PNEUMO (PREVNAR13)
48	PNEUMO (PREVNAR13)
0	PNEUMO (PREVNAR13)
7	PNEUMO (PREVNAR13)
0	PNEUMO (PREVNAR13)
1	PNEUMO (PREVNAR13)
2	PNEUMO (PREVNAR13)
0	PNEUMO (PREVNAR13)
1	PNEUMO (PREVNAR13)
1	PNEUMO (PREVNAR13)
1	PNEUMO (PREVNAR13)
1	PNEUMO (PREVNAR13)
1	PNEUMO (PREVNAR13)
0	PNEUMO (PREVNAR13)
1	PNEUMO (PREVNAR13)
0	PNEUMO (PREVNAR13)
0	PNEUMO (PREVNAR13)
1	PNEUMO (PREVNAR13)
7	PNEUMO (PREVNAR13)
0	PNEUMO (PREVNAR13)
1	PNEUMO (PREVNAR13)
2	PNEUMO (PREVNAR13)
3	PNEUMO (PREVNAR13)
0	PNEUMO (PREVNAR13)
0	PNEUMO (PREVNAR13)
20	PNEUMO (PREVNAR13)
0	PNEUMO (PREVNAR13)
0	PNEUMO (PREVNAR13)
1	PNEUMO (PREVNAR13)
1	PNEUMO (PREVNAR13)
1	PNEUMO (PREVNAR13)
1	PNEUMO (PREVNAR13)
1	PNEUMO (PREVNAR13)
1	PNEUMO (PREVNAR13)
1	PNEUMO (PREVNAR13)
2	PNEUMO (PREVNAR13)
1	PNEUMO (PREVNAR13)
2	PNEUMO (PREVNAR13)
1	PNEUMO (PREVNAR13)
12	PNEUMO (PREVNAR13)
52	PNEUMO (PREVNAR13)
0	PNEUMO (PREVNAR13)
1	PNEUMO (PREVNAR13)
0	PNEUMO (PREVNAR13)
1	PNEUMO (PREVNAR13)
0	PNEUMO (PREVNAR13)
7	PNEUMO (PREVNAR13)
7	PNEUMO (PREVNAR13)
0	PNEUMO (PREVNAR13)
40	PNEUMO (PREVNAR13)
0	PNEUMO (PREVNAR13)
0	PNEUMO (PREVNAR13)
0	PNEUMO (PREVNAR13)
0	PNEUMO (PREVNAR13)
0	PNEUMO (PREVNAR13)
1	PNEUMO (PREVNAR13)
0	PNEUMO (PREVNAR13)
0	PNEUMO (PREVNAR13)
4	PNEUMO (PREVNAR13)
1	PNEUMO (PREVNAR13)
0	PNEUMO (PREVNAR13)
0	PNEUMO (PREVNAR13)
0	PNEUMO (PREVNAR13)
0	PNEUMO (PREVNAR13)
0	PNEUMO (PREVNAR13)
1	PNEUMO (PREVNAR13)
1	PNEUMO (PREVNAR13)
1	PNEUMO (PREVNAR13)
0	PNEUMO (PREVNAR13)
0	PNEUMO (PREVNAR13)
6	PNEUMO (PREVNAR13)
1	PNEUMO (PREVNAR13)
4	PNEUMO (PREVNAR13)
2	PNEUMO (PREVNAR13)
10	PNEUMO (PREVNAR13)
4	PNEUMO (PREVNAR13)
1	PNEUMO (PREVNAR13)
0	PNEUMO (PREVNAR13)
0	PNEUMO (PREVNAR13)
1	PNEUMO (PREVNAR13)
0	PNEUMO (PREVNAR13)
10	PNEUMO (PREVNAR13)
0	PNEUMO (PREVNAR13)
1	PNEUMO (PREVNAR13)
0	PNEUMO (PREVNAR13)
0	PNEUMO (PREVNAR13)
0	PNEUMO (PREVNAR13)
0	PNEUMO (PREVNAR13)
0	PNEUMO (PREVNAR13)
0	PNEUMO (PREVNAR13)
0	PNEUMO (PREVNAR13)
1	PNEUMO (PREVNAR13)
1	PNEUMO (PREVNAR13)
0	PNEUMO (PREVNAR13)
8	PNEUMO (PREVNAR13)
1	PNEUMO (PREVNAR13)
0	PNEUMO (PREVNAR13)
0	PNEUMO (PREVNAR13)
1	PNEUMO (PREVNAR13)
0	PNEUMO (PREVNAR13)
1	PNEUMO (PREVNAR13)
0	PNEUMO (PREVNAR13)
2	PNEUMO (PREVNAR13)
1	PNEUMO (PREVNAR13)
0	PNEUMO (PREVNAR13)
2	PNEUMO (PREVNAR13)
29	PNEUMO (PREVNAR13)
1	PNEUMO (PREVNAR13)
1	PNEUMO (PREVNAR13)
2	PNEUMO (PREVNAR13)
0	PNEUMO (PREVNAR13)
1	PNEUMO (PREVNAR13)
0	PNEUMO (PREVNAR13)
0	PNEUMO (PREVNAR13)
9	PNEUMO (PREVNAR13)
8	PNEUMO (PREVNAR13)
0	PNEUMO (PREVNAR13)
0	PNEUMO (PREVNAR13)
1	PNEUMO (PREVNAR13)
1	PNEUMO (PREVNAR13)
2	PNEUMO (PREVNAR13)
0	PNEUMO (PREVNAR13)
2	PNEUMO (PREVNAR13)
1	PNEUMO (PREVNAR13)
3	PNEUMO (PREVNAR13)
0	PNEUMO (PREVNAR13)
1	PNEUMO (PREVNAR13)
11	PNEUMO (PREVNAR13)
0	PNEUMO (PREVNAR13)
1	PNEUMO (PREVNAR13)
3	PNEUMO (PREVNAR13)
3	PNEUMO (PREVNAR13)
1	PNEUMO (PREVNAR13)
2	PNEUMO (PREVNAR13)
0	PNEUMO (PREVNAR13)
28	PNEUMO (PREVNAR13)
1	PNEUMO (PREVNAR13)
0	PNEUMO (PREVNAR13)
0	PNEUMO (PREVNAR13)
0	PNEUMO (PREVNAR13)
15	PNEUMO (PREVNAR13)
1	PNEUMO (PREVNAR13)
0	PNEUMO (PREVNAR13)
1	PNEUMO (PREVNAR13)
2	PNEUMO (PREVNAR13)
2	PNEUMO (PREVNAR13)
1	PNEUMO (PREVNAR13)
1	PNEUMO (PREVNAR13)
0	PNEUMO (PREVNAR13)
0	PNEUMO (PREVNAR13)
0	PNEUMO (PREVNAR13)
0	PNEUMO (PREVNAR13)
0	PNEUMO (PREVNAR13)
5	PNEUMO (PREVNAR13)
0	PNEUMO (PREVNAR13)
0	PNEUMO (PREVNAR13)
1	PNEUMO (PREVNAR13)
1	PNEUMO (PREVNAR13)
1	PNEUMO (PREVNAR13)
0	PNEUMO (PREVNAR13)
1	PNEUMO (PREVNAR13)
2	PNEUMO (PREVNAR13)
1	PNEUMO (PREVNAR13)
0	PNEUMO (PREVNAR13)
1	PNEUMO (PREVNAR13)
0	PNEUMO (PREVNAR13)
6	PNEUMO (PREVNAR13)
1	PNEUMO (PREVNAR13)
0	PNEUMO (PREVNAR13)
0	PNEUMO (PREVNAR13)
1	PNEUMO (PREVNAR13)
2	PNEUMO (PREVNAR13)
2	PNEUMO (PREVNAR13)
0	PNEUMO (PREVNAR13)
2	PNEUMO (PREVNAR13)
0	PNEUMO (PREVNAR13)
1	PNEUMO (PREVNAR13)
6	PNEUMO (PREVNAR13)
1	PNEUMO (PREVNAR13)
154	PNEUMO (PREVNAR13)
2	PNEUMO (PREVNAR13)
1	PNEUMO (PREVNAR13)
1	PNEUMO (PREVNAR13)
1	PNEUMO (PREVNAR13)
1	PNEUMO (PREVNAR13)
1	PNEUMO (PREVNAR13)
0	PNEUMO (PREVNAR13)
0	PNEUMO (PREVNAR13)
0	PNEUMO (PREVNAR13)
5	PNEUMO (PREVNAR13)
0	PNEUMO (PREVNAR13)
1	PNEUMO (PREVNAR13)
0	PNEUMO (PREVNAR13)
0	PNEUMO (PREVNAR13)
0	PNEUMO (PREVNAR13)
0	PNEUMO (PREVNAR13)
3	PNEUMO (PREVNAR13)
0	PNEUMO (PREVNAR13)
1	PNEUMO (PREVNAR13)
1	PNEUMO (PREVNAR13)
1	PNEUMO (PREVNAR13)
0	PNEUMO (PREVNAR13)
0	PNEUMO (PREVNAR13)
1	PNEUMO (PREVNAR13)
2	PNEUMO (PREVNAR13)
0	PNEUMO (PREVNAR13)
0	PNEUMO (PREVNAR13)
147	PNEUMO (PREVNAR13)
0	PNEUMO (PREVNAR13)
0	PNEUMO (PREVNAR13)
0	PNEUMO (PREVNAR13)
2	PNEUMO (PREVNAR13)
0	PNEUMO (PREVNAR13)
35	PNEUMO (PREVNAR13)
8	PNEUMO (PREVNAR13)
0	PNEUMO (PREVNAR13)
0	PNEUMO (PREVNAR13)
1	PNEUMO (PREVNAR13)
0	PNEUMO (PREVNAR13)
0	PNEUMO (PREVNAR13)
1	PNEUMO (PREVNAR13)
0	PNEUMO (PREVNAR13)
0	PNEUMO (PREVNAR13)
8	PNEUMO (PREVNAR13)
42	PNEUMO (PREVNAR13)
7	PNEUMO (PREVNAR13)
0	PNEUMO (PREVNAR13)
2	PNEUMO (PREVNAR13)
1	PNEUMO (PREVNAR13)
16	PNEUMO (PREVNAR13)
3	PNEUMO (PREVNAR13)
6	PNEUMO (PREVNAR13)
0	PNEUMO (PREVNAR13)
1	PNEUMO (PREVNAR13)
2	PNEUMO (PREVNAR13)
0	PNEUMO (PREVNAR13)
1	PNEUMO (PREVNAR13)
1	PNEUMO (PREVNAR13)
14	PNEUMO (PREVNAR13)
0	PNEUMO (PREVNAR13)
0	PNEUMO (PREVNAR13)
1	PNEUMO (PREVNAR13)
0	PNEUMO (PREVNAR13)
2	PNEUMO (PREVNAR13)
0	PNEUMO (PREVNAR13)
1	PNEUMO (PREVNAR13)
1	PNEUMO (PREVNAR13)
0	PNEUMO (PREVNAR13)
0	PNEUMO (PREVNAR13)
7	PNEUMO (PREVNAR13)
1	PNEUMO (PREVNAR13)
0	PNEUMO (PREVNAR13)
1	PNEUMO (PREVNAR13)
30	PNEUMO (PREVNAR13)
1	PNEUMO (PREVNAR13)
0	PNEUMO (PREVNAR13)
1	PNEUMO (PREVNAR13)
2	PNEUMO (PREVNAR13)
10	PNEUMO (PREVNAR13)
4	PNEUMO (PREVNAR13)
1	PNEUMO (PREVNAR13)
1	PNEUMO (PREVNAR13)
1	PNEUMO (PREVNAR13)
1	PNEUMO (PREVNAR13)
0	PNEUMO (PREVNAR13)
2	PNEUMO (PREVNAR13)
0	PNEUMO (PREVNAR13)
0	PNEUMO (PREVNAR13)
1	PNEUMO (PREVNAR13)
6	PNEUMO (PREVNAR13)
0	PNEUMO (PREVNAR13)
0	PNEUMO (PREVNAR13)
1	PNEUMO (PREVNAR13)
13	PNEUMO (PREVNAR13)
8	PNEUMO (PREVNAR13)
0	PNEUMO (PREVNAR13)
1	PNEUMO (PREVNAR13)
2	PNEUMO (PREVNAR13)
9	PNEUMO (PREVNAR13)
1	PNEUMO (PREVNAR13)
0	PNEUMO (PREVNAR13)
0	PNEUMO (PREVNAR13)
1	PNEUMO (PREVNAR13)
1	PNEUMO (PREVNAR13)
6	PNEUMO (PREVNAR13)
2	PNEUMO (PREVNAR13)
49	PNEUMO (PREVNAR13)
18	PNEUMO (PREVNAR13)
0	PNEUMO (PREVNAR13)
1	PNEUMO (PREVNAR13)
1	PNEUMO (PREVNAR13)
1	PNEUMO (PREVNAR13)
0	PNEUMO (PREVNAR13)
0	PNEUMO (PREVNAR13)
9	PNEUMO (PREVNAR13)
1	PNEUMO (PREVNAR13)
38	PNEUMO (PREVNAR13)
0	PNEUMO (PREVNAR13)
1	PNEUMO (PREVNAR13)
11	PNEUMO (PREVNAR13)
6	PNEUMO (PREVNAR13)
0	PNEUMO (PREVNAR13)
1	PNEUMO (PREVNAR13)
1	PNEUMO (PREVNAR13)
0	PNEUMO (PREVNAR13)
1	PNEUMO (PREVNAR13)
3	PNEUMO (PREVNAR13)
0	PNEUMO (PREVNAR13)
1	PNEUMO (PREVNAR13)
1	PNEUMO (PREVNAR13)
1	PNEUMO (PREVNAR13)
4	PNEUMO (PREVNAR13)
0	PNEUMO (PREVNAR13)
1	PNEUMO (PREVNAR13)
0	PNEUMO (PREVNAR13)
1	PNEUMO (PREVNAR13)
1	PNEUMO (PREVNAR13)
1	PNEUMO (PREVNAR13)
1	PNEUMO (PREVNAR13)
2	PNEUMO (PREVNAR13)
2	PNEUMO (PREVNAR13)
13	PNEUMO (PREVNAR13)
5	PNEUMO (PREVNAR13)
1	PNEUMO (PREVNAR13)
1	PNEUMO (PREVNAR13)
0	PNEUMO (PREVNAR13)
0	PNEUMO (PREVNAR13)
0	PNEUMO (PREVNAR13)
1	PNEUMO (PREVNAR13)
0	PNEUMO (PREVNAR13)
22	PNEUMO (PREVNAR13)
1	PNEUMO (PREVNAR13)
0	PNEUMO (PREVNAR13)
9	PNEUMO (PREVNAR13)
9	PNEUMO (PREVNAR13)
7	PNEUMO (PREVNAR13)
1	PNEUMO (PREVNAR13)
10	PNEUMO (PREVNAR13)
1	PNEUMO (PREVNAR13)
1	PNEUMO (PREVNAR13)
6	PNEUMO (PREVNAR13)
0	PNEUMO (PREVNAR13)
4	PNEUMO (PREVNAR13)
0	PNEUMO (PREVNAR13)
0	PNEUMO (PREVNAR13)
243	PNEUMO (PREVNAR13)
0	PNEUMO (PREVNAR13)
1	PNEUMO (PREVNAR13)
0	PNEUMO (PREVNAR13)
2	PNEUMO (PREVNAR13)
0	PNEUMO (PREVNAR13)
0	PNEUMO (PREVNAR13)
2	PNEUMO (PREVNAR13)
0	PNEUMO (PREVNAR13)
0	PNEUMO (PREVNAR13)
2	PNEUMO (PREVNAR13)
1	PNEUMO (PREVNAR13)
0	PNEUMO (PREVNAR13)
0	PNEUMO (PREVNAR13)
0	PNEUMO (PREVNAR13)
1	PNEUMO (PREVNAR13)
0	PNEUMO (PREVNAR13)
1	PNEUMO (PREVNAR13)
1	PNEUMO (PREVNAR13)
0	PNEUMO (PREVNAR13)
1	PNEUMO (PREVNAR13)
1	PNEUMO (PREVNAR13)
0	PNEUMO (PREVNAR13)
89	PNEUMO (PREVNAR13)
1	PNEUMO (PREVNAR13)
0	PNEUMO (PREVNAR13)
0	PNEUMO (PREVNAR13)
6	PNEUMO (PREVNAR13)
14	PNEUMO (PREVNAR13)
0	PNEUMO (PREVNAR13)
0	PNEUMO (PREVNAR13)
1	PNEUMO (PREVNAR13)
30	PNEUMO (PREVNAR13)
0	PNEUMO (PREVNAR13)
0	PNEUMO (PREVNAR13)
2	PNEUMO (PREVNAR13)
4	PNEUMO (PREVNAR13)
1	PNEUMO (PREVNAR13)
0	PNEUMO (PREVNAR13)
1	PNEUMO (PREVNAR13)
1	PNEUMO (PREVNAR13)
0	PNEUMO (PREVNAR13)
2	PNEUMO (PREVNAR13)
2	PNEUMO (PREVNAR13)
[truncated: 32,310 more rows]
