# Supplementary material for: Adverse events following Synflorix vaccination reported to the Vaccine Adverse Event Reporting System (VAERS), 2010–2024
Source: PLoS One. 2026 Jan 12;21(1):e0338640. doi: 10.1371/journal.pone.0338640 (PMC12795453; doi:10.1371/journal.pone.0338640)
Supplement: S1 File — The original code can be downloaded via https://github.com/llyy-cloud/The-code-of-PONE-D-25-29249.git. (ZIP) [file pone.0338640.s001.zip › Raw data(ID PONE-D-25-29249)/S21 Table.VAXNEUVANCE-related PT.xlsx]

## Sheet: Sheet1
PT	a	b	c	d	ROR	RORL	RORU	PRR	XX	PRRL	PRRU	EBGM	EBGM05	IC	IC025	soc_name_en	ROR(95%Cl)	PRR(Chi-square value)	EBGM(EBGM05)	IC(IC025)	Does ROR have a signal	Does PRR have a signal	Does MGPS have a signal	Does BCPNN have a signal
PALLOR	19	3307	19457	10078491	2.98	1.9	4.67	2.96	24.76	2.52	3.41	2.96	2.03	1.57	0.92	VASCULAR DISORDERS	2.98 ( 1.9 - 4.67 )	2.96 ( 24.76 )	2.96 ( 2.03 )	1.57 ( 0.92 )	Yes	Yes	Yes	Yes
HYPOTONIA	16	3310	5244	10092704	9.3	5.69	15.22	9.26	117.64	8.77	9.75	9.24	6.12	3.21	2.5	NERVOUS SYSTEM DISORDERS	9.3 ( 5.69 - 15.22 )	9.26 ( 117.64 )	9.24 ( 6.12 )	3.21 ( 2.5 )	Yes	Yes	Yes	Yes
HYPOTONIC-HYPORESPONSIVE EPISODE	6	3320	2435	10095513	7.49	3.36	16.71	7.48	33.61	6.68	8.28	7.47	3.82	2.9	1.81	NERVOUS SYSTEM DISORDERS	7.49 ( 3.36 - 16.71 )	7.48 ( 33.61 )	7.47 ( 3.82 )	2.9 ( 1.81 )	Yes	Yes	Yes	Yes
BRONCHITIS	1	3325	2770	10095178	1.1	0.15	7.79	1.1	0.01	-0.86	3.06	1.1	0.21	0.13	-1.91	INFECTIONS AND INFESTATIONS	1.1 ( 0.15 - 7.79 )	1.1 ( 0.01 )	1.1 ( 0.21 )	0.13 ( -1.91 )	No	No	No	No
