# Supplementary material for: Adverse events following Synflorix vaccination reported to the Vaccine Adverse Event Reporting System (VAERS), 2010–2024
Source: PLoS One. 2026 Jan 12;21(1):e0338640. doi: 10.1371/journal.pone.0338640 (PMC12795453; doi:10.1371/journal.pone.0338640)
Supplement: S1 File — The original code can be downloaded via https://github.com/llyy-cloud/The-code-of-PONE-D-25-29249.git. (ZIP) [file pone.0338640.s001.zip › Raw data(ID PONE-D-25-29249)/S22 Table.The onset times of VAXNEUVANCE-related to AEs .xlsx]

## Sheet: Sheet 1
NUMDAYS	VAX_NAME
7	PNEUMO (VAXNEUVANCE)
0	PNEUMO (VAXNEUVANCE)
2	PNEUMO (VAXNEUVANCE)
0	PNEUMO (VAXNEUVANCE)
0	PNEUMO (VAXNEUVANCE)
1	PNEUMO (VAXNEUVANCE)
0	PNEUMO (VAXNEUVANCE)
20	PNEUMO (VAXNEUVANCE)
0	PNEUMO (VAXNEUVANCE)
0	PNEUMO (VAXNEUVANCE)
1	PNEUMO (VAXNEUVANCE)
0	PNEUMO (VAXNEUVANCE)
0	PNEUMO (VAXNEUVANCE)
2	PNEUMO (VAXNEUVANCE)
0	PNEUMO (VAXNEUVANCE)
0	PNEUMO (VAXNEUVANCE)
0	PNEUMO (VAXNEUVANCE)
0	PNEUMO (VAXNEUVANCE)
0	PNEUMO (VAXNEUVANCE)
0	PNEUMO (VAXNEUVANCE)
0	PNEUMO (VAXNEUVANCE)
0	PNEUMO (VAXNEUVANCE)
0	PNEUMO (VAXNEUVANCE)
1	PNEUMO (VAXNEUVANCE)
1	PNEUMO (VAXNEUVANCE)
1	PNEUMO (VAXNEUVANCE)
1	PNEUMO (VAXNEUVANCE)
324	PNEUMO (VAXNEUVANCE)
0	PNEUMO (VAXNEUVANCE)
4	PNEUMO (VAXNEUVANCE)
3	PNEUMO (VAXNEUVANCE)
1	PNEUMO (VAXNEUVANCE)
0	PNEUMO (VAXNEUVANCE)
0	PNEUMO (VAXNEUVANCE)
0	PNEUMO (VAXNEUVANCE)
0	PNEUMO (VAXNEUVANCE)
0	PNEUMO (VAXNEUVANCE)
0	PNEUMO (VAXNEUVANCE)
0	PNEUMO (VAXNEUVANCE)
396	PNEUMO (VAXNEUVANCE)
0	PNEUMO (VAXNEUVANCE)
2	PNEUMO (VAXNEUVANCE)
2	PNEUMO (VAXNEUVANCE)
7	PNEUMO (VAXNEUVANCE)
2	PNEUMO (VAXNEUVANCE)
2	PNEUMO (VAXNEUVANCE)
0	PNEUMO (VAXNEUVANCE)
0	PNEUMO (VAXNEUVANCE)
1	PNEUMO (VAXNEUVANCE)
2	PNEUMO (VAXNEUVANCE)
14	PNEUMO (VAXNEUVANCE)
0	PNEUMO (VAXNEUVANCE)
2	PNEUMO (VAXNEUVANCE)
0	PNEUMO (VAXNEUVANCE)
0	PNEUMO (VAXNEUVANCE)
0	PNEUMO (VAXNEUVANCE)
0	PNEUMO (VAXNEUVANCE)
0	PNEUMO (VAXNEUVANCE)
1	PNEUMO (VAXNEUVANCE)
1	PNEUMO (VAXNEUVANCE)
1	PNEUMO (VAXNEUVANCE)
0	PNEUMO (VAXNEUVANCE)
0	PNEUMO (VAXNEUVANCE)
7	PNEUMO (VAXNEUVANCE)
22	PNEUMO (VAXNEUVANCE)
0	PNEUMO (VAXNEUVANCE)
1	PNEUMO (VAXNEUVANCE)
0	PNEUMO (VAXNEUVANCE)
1	PNEUMO (VAXNEUVANCE)
0	PNEUMO (VAXNEUVANCE)
0	PNEUMO (VAXNEUVANCE)
0	PNEUMO (VAXNEUVANCE)
3	PNEUMO (VAXNEUVANCE)
0	PNEUMO (VAXNEUVANCE)
0	PNEUMO (VAXNEUVANCE)
0	PNEUMO (VAXNEUVANCE)
0	PNEUMO (VAXNEUVANCE)
4	PNEUMO (VAXNEUVANCE)
2	PNEUMO (VAXNEUVANCE)
0	PNEUMO (VAXNEUVANCE)
0	PNEUMO (VAXNEUVANCE)
1	PNEUMO (VAXNEUVANCE)
0	PNEUMO (VAXNEUVANCE)
1	PNEUMO (VAXNEUVANCE)
0	PNEUMO (VAXNEUVANCE)
14	PNEUMO (VAXNEUVANCE)
1	PNEUMO (VAXNEUVANCE)
1	PNEUMO (VAXNEUVANCE)
0	PNEUMO (VAXNEUVANCE)
0	PNEUMO (VAXNEUVANCE)
0	PNEUMO (VAXNEUVANCE)
13	PNEUMO (VAXNEUVANCE)
7	PNEUMO (VAXNEUVANCE)
0	PNEUMO (VAXNEUVANCE)
0	PNEUMO (VAXNEUVANCE)
0	PNEUMO (VAXNEUVANCE)
5	PNEUMO (VAXNEUVANCE)
0	PNEUMO (VAXNEUVANCE)
12	PNEUMO (VAXNEUVANCE)
20	PNEUMO (VAXNEUVANCE)
0	PNEUMO (VAXNEUVANCE)
68	PNEUMO (VAXNEUVANCE)
0	PNEUMO (VAXNEUVANCE)
20	PNEUMO (VAXNEUVANCE)
2	PNEUMO (VAXNEUVANCE)
0	PNEUMO (VAXNEUVANCE)
1	PNEUMO (VAXNEUVANCE)
0	PNEUMO (VAXNEUVANCE)
6	PNEUMO (VAXNEUVANCE)
0	PNEUMO (VAXNEUVANCE)
1259	PNEUMO (VAXNEUVANCE)
0	PNEUMO (VAXNEUVANCE)
0	PNEUMO (VAXNEUVANCE)
2	PNEUMO (VAXNEUVANCE)
0	PNEUMO (VAXNEUVANCE)
1	PNEUMO (VAXNEUVANCE)
0	PNEUMO (VAXNEUVANCE)
0	PNEUMO (VAXNEUVANCE)
1	PNEUMO (VAXNEUVANCE)
1	PNEUMO (VAXNEUVANCE)
3	PNEUMO (VAXNEUVANCE)
2	PNEUMO (VAXNEUVANCE)
1	PNEUMO (VAXNEUVANCE)
0	PNEUMO (VAXNEUVANCE)
0	PNEUMO (VAXNEUVANCE)
0	PNEUMO (VAXNEUVANCE)
5	PNEUMO (VAXNEUVANCE)
0	PNEUMO (VAXNEUVANCE)
11	PNEUMO (VAXNEUVANCE)
0	PNEUMO (VAXNEUVANCE)
0	PNEUMO (VAXNEUVANCE)
2	PNEUMO (VAXNEUVANCE)
0	PNEUMO (VAXNEUVANCE)
3	PNEUMO (VAXNEUVANCE)
28	PNEUMO (VAXNEUVANCE)
7	PNEUMO (VAXNEUVANCE)
0	PNEUMO (VAXNEUVANCE)
0	PNEUMO (VAXNEUVANCE)
18	PNEUMO (VAXNEUVANCE)
0	PNEUMO (VAXNEUVANCE)
0	PNEUMO (VAXNEUVANCE)
4	PNEUMO (VAXNEUVANCE)
4	PNEUMO (VAXNEUVANCE)
1	PNEUMO (VAXNEUVANCE)
1	PNEUMO (VAXNEUVANCE)
0	PNEUMO (VAXNEUVANCE)
0	PNEUMO (VAXNEUVANCE)
0	PNEUMO (VAXNEUVANCE)
1	PNEUMO (VAXNEUVANCE)
0	PNEUMO (VAXNEUVANCE)
1	PNEUMO (VAXNEUVANCE)
0	PNEUMO (VAXNEUVANCE)
1	PNEUMO (VAXNEUVANCE)
1	PNEUMO (VAXNEUVANCE)
1	PNEUMO (VAXNEUVANCE)
1	PNEUMO (VAXNEUVANCE)
0	PNEUMO (VAXNEUVANCE)
0	PNEUMO (VAXNEUVANCE)
0	PNEUMO (VAXNEUVANCE)
0	PNEUMO (VAXNEUVANCE)
6	PNEUMO (VAXNEUVANCE)
0	PNEUMO (VAXNEUVANCE)
0	PNEUMO (VAXNEUVANCE)
1	PNEUMO (VAXNEUVANCE)
1	PNEUMO (VAXNEUVANCE)
0	PNEUMO (VAXNEUVANCE)
2	PNEUMO (VAXNEUVANCE)
0	PNEUMO (VAXNEUVANCE)
1	PNEUMO (VAXNEUVANCE)
0	PNEUMO (VAXNEUVANCE)
1	PNEUMO (VAXNEUVANCE)
7	PNEUMO (VAXNEUVANCE)
0	PNEUMO (VAXNEUVANCE)
0	PNEUMO (VAXNEUVANCE)
1	PNEUMO (VAXNEUVANCE)
1	PNEUMO (VAXNEUVANCE)
2	PNEUMO (VAXNEUVANCE)
0	PNEUMO (VAXNEUVANCE)
0	PNEUMO (VAXNEUVANCE)
1	PNEUMO (VAXNEUVANCE)
0	PNEUMO (VAXNEUVANCE)
1	PNEUMO (VAXNEUVANCE)
0	PNEUMO (VAXNEUVANCE)
0	PNEUMO (VAXNEUVANCE)
0	PNEUMO (VAXNEUVANCE)
0	PNEUMO (VAXNEUVANCE)
0	PNEUMO (VAXNEUVANCE)
1	PNEUMO (VAXNEUVANCE)
0	PNEUMO (VAXNEUVANCE)
0	PNEUMO (VAXNEUVANCE)
0	PNEUMO (VAXNEUVANCE)
1	PNEUMO (VAXNEUVANCE)
119	PNEUMO (VAXNEUVANCE)
0	PNEUMO (VAXNEUVANCE)
0	PNEUMO (VAXNEUVANCE)
207	PNEUMO (VAXNEUVANCE)
1	PNEUMO (VAXNEUVANCE)
1	PNEUMO (VAXNEUVANCE)
0	PNEUMO (VAXNEUVANCE)
0	PNEUMO (VAXNEUVANCE)
8	PNEUMO (VAXNEUVANCE)
0	PNEUMO (VAXNEUVANCE)
1	PNEUMO (VAXNEUVANCE)
0	PNEUMO (VAXNEUVANCE)
1	PNEUMO (VAXNEUVANCE)
0	PNEUMO (VAXNEUVANCE)
0	PNEUMO (VAXNEUVANCE)
1	PNEUMO (VAXNEUVANCE)
9	PNEUMO (VAXNEUVANCE)
0	PNEUMO (VAXNEUVANCE)
0	PNEUMO (VAXNEUVANCE)
0	PNEUMO (VAXNEUVANCE)
0	PNEUMO (VAXNEUVANCE)
1	PNEUMO (VAXNEUVANCE)
0	PNEUMO (VAXNEUVANCE)
0	PNEUMO (VAXNEUVANCE)
0	PNEUMO (VAXNEUVANCE)
0	PNEUMO (VAXNEUVANCE)
0	PNEUMO (VAXNEUVANCE)
1	PNEUMO (VAXNEUVANCE)
25	PNEUMO (VAXNEUVANCE)
0	PNEUMO (VAXNEUVANCE)
0	PNEUMO (VAXNEUVANCE)
0	PNEUMO (VAXNEUVANCE)
0	PNEUMO (VAXNEUVANCE)
0	PNEUMO (VAXNEUVANCE)
0	PNEUMO (VAXNEUVANCE)
0	PNEUMO (VAXNEUVANCE)
1	PNEUMO (VAXNEUVANCE)
1	PNEUMO (VAXNEUVANCE)
1	PNEUMO (VAXNEUVANCE)
0	PNEUMO (VAXNEUVANCE)
0	PNEUMO (VAXNEUVANCE)
0	PNEUMO (VAXNEUVANCE)
0	PNEUMO (VAXNEUVANCE)
0	PNEUMO (VAXNEUVANCE)
0	PNEUMO (VAXNEUVANCE)
0	PNEUMO (VAXNEUVANCE)
0	PNEUMO (VAXNEUVANCE)
12	PNEUMO (VAXNEUVANCE)
0	PNEUMO (VAXNEUVANCE)
0	PNEUMO (VAXNEUVANCE)
1	PNEUMO (VAXNEUVANCE)
0	PNEUMO (VAXNEUVANCE)
0	PNEUMO (VAXNEUVANCE)
0	PNEUMO (VAXNEUVANCE)
0	PNEUMO (VAXNEUVANCE)
4	PNEUMO (VAXNEUVANCE)
0	PNEUMO (VAXNEUVANCE)
0	PNEUMO (VAXNEUVANCE)
1	PNEUMO (VAXNEUVANCE)
0	PNEUMO (VAXNEUVANCE)
0	PNEUMO (VAXNEUVANCE)
0	PNEUMO (VAXNEUVANCE)
0	PNEUMO (VAXNEUVANCE)
0	PNEUMO (VAXNEUVANCE)
2	PNEUMO (VAXNEUVANCE)
7	PNEUMO (VAXNEUVANCE)
89	PNEUMO (VAXNEUVANCE)
0	PNEUMO (VAXNEUVANCE)
0	PNEUMO (VAXNEUVANCE)
0	PNEUMO (VAXNEUVANCE)
0	PNEUMO (VAXNEUVANCE)
1	PNEUMO (VAXNEUVANCE)
0	PNEUMO (VAXNEUVANCE)
0	PNEUMO (VAXNEUVANCE)
10	PNEUMO (VAXNEUVANCE)
0	PNEUMO (VAXNEUVANCE)
0	PNEUMO (VAXNEUVANCE)
0	PNEUMO (VAXNEUVANCE)
0	PNEUMO (VAXNEUVANCE)
0	PNEUMO (VAXNEUVANCE)
1	PNEUMO (VAXNEUVANCE)
0	PNEUMO (VAXNEUVANCE)
0	PNEUMO (VAXNEUVANCE)
0	PNEUMO (VAXNEUVANCE)
0	PNEUMO (VAXNEUVANCE)
0	PNEUMO (VAXNEUVANCE)
0	PNEUMO (VAXNEUVANCE)
1	PNEUMO (VAXNEUVANCE)
0	PNEUMO (VAXNEUVANCE)
13	PNEUMO (VAXNEUVANCE)
0	PNEUMO (VAXNEUVANCE)
0	PNEUMO (VAXNEUVANCE)
0	PNEUMO (VAXNEUVANCE)
0	PNEUMO (VAXNEUVANCE)
0	PNEUMO (VAXNEUVANCE)
0	PNEUMO (VAXNEUVANCE)
0	PNEUMO (VAXNEUVANCE)
0	PNEUMO (VAXNEUVANCE)
0	PNEUMO (VAXNEUVANCE)
0	PNEUMO (VAXNEUVANCE)
0	PNEUMO (VAXNEUVANCE)
0	PNEUMO (VAXNEUVANCE)
0	PNEUMO (VAXNEUVANCE)
0	PNEUMO (VAXNEUVANCE)
0	PNEUMO (VAXNEUVANCE)
0	PNEUMO (VAXNEUVANCE)
0	PNEUMO (VAXNEUVANCE)
0	PNEUMO (VAXNEUVANCE)
0	PNEUMO (VAXNEUVANCE)
0	PNEUMO (VAXNEUVANCE)
0	PNEUMO (VAXNEUVANCE)
0	PNEUMO (VAXNEUVANCE)
0	PNEUMO (VAXNEUVANCE)
0	PNEUMO (VAXNEUVANCE)
0	PNEUMO (VAXNEUVANCE)
0	PNEUMO (VAXNEUVANCE)
0	PNEUMO (VAXNEUVANCE)
0	PNEUMO (VAXNEUVANCE)
0	PNEUMO (VAXNEUVANCE)
0	PNEUMO (VAXNEUVANCE)
0	PNEUMO (VAXNEUVANCE)
0	PNEUMO (VAXNEUVANCE)
0	PNEUMO (VAXNEUVANCE)
0	PNEUMO (VAXNEUVANCE)
1	PNEUMO (VAXNEUVANCE)
0	PNEUMO (VAXNEUVANCE)
0	PNEUMO (VAXNEUVANCE)
0	PNEUMO (VAXNEUVANCE)
0	PNEUMO (VAXNEUVANCE)
0	PNEUMO (VAXNEUVANCE)
0	PNEUMO (VAXNEUVANCE)
6	PNEUMO (VAXNEUVANCE)
0	PNEUMO (VAXNEUVANCE)
0	PNEUMO (VAXNEUVANCE)
0	PNEUMO (VAXNEUVANCE)
0	PNEUMO (VAXNEUVANCE)
0	PNEUMO (VAXNEUVANCE)
0	PNEUMO (VAXNEUVANCE)
0	PNEUMO (VAXNEUVANCE)
2	PNEUMO (VAXNEUVANCE)
0	PNEUMO (VAXNEUVANCE)
0	PNEUMO (VAXNEUVANCE)
0	PNEUMO (VAXNEUVANCE)
0	PNEUMO (VAXNEUVANCE)
0	PNEUMO (VAXNEUVANCE)
0	PNEUMO (VAXNEUVANCE)
0	PNEUMO (VAXNEUVANCE)
0	PNEUMO (VAXNEUVANCE)
0	PNEUMO (VAXNEUVANCE)
0	PNEUMO (VAXNEUVANCE)
1	PNEUMO (VAXNEUVANCE)
0	PNEUMO (VAXNEUVANCE)
0	PNEUMO (VAXNEUVANCE)
0	PNEUMO (VAXNEUVANCE)
0	PNEUMO (VAXNEUVANCE)
0	PNEUMO (VAXNEUVANCE)
2	PNEUMO (VAXNEUVANCE)
0	PNEUMO (VAXNEUVANCE)
0	PNEUMO (VAXNEUVANCE)
0	PNEUMO (VAXNEUVANCE)
0	PNEUMO (VAXNEUVANCE)
1	PNEUMO (VAXNEUVANCE)
1	PNEUMO (VAXNEUVANCE)
0	PNEUMO (VAXNEUVANCE)
0	PNEUMO (VAXNEUVANCE)
0	PNEUMO (VAXNEUVANCE)
0	PNEUMO (VAXNEUVANCE)
0	PNEUMO (VAXNEUVANCE)
0	PNEUMO (VAXNEUVANCE)
0	PNEUMO (VAXNEUVANCE)
0	PNEUMO (VAXNEUVANCE)
0	PNEUMO (VAXNEUVANCE)
4	PNEUMO (VAXNEUVANCE)
0	PNEUMO (VAXNEUVANCE)
0	PNEUMO (VAXNEUVANCE)
4	PNEUMO (VAXNEUVANCE)
1	PNEUMO (VAXNEUVANCE)
0	PNEUMO (VAXNEUVANCE)
0	PNEUMO (VAXNEUVANCE)
3	PNEUMO (VAXNEUVANCE)
0	PNEUMO (VAXNEUVANCE)
2	PNEUMO (VAXNEUVANCE)
0	PNEUMO (VAXNEUVANCE)
3	PNEUMO (VAXNEUVANCE)
0	PNEUMO (VAXNEUVANCE)
0	PNEUMO (VAXNEUVANCE)
0	PNEUMO (VAXNEUVANCE)
0	PNEUMO (VAXNEUVANCE)
0	PNEUMO (VAXNEUVANCE)
0	PNEUMO (VAXNEUVANCE)
0	PNEUMO (VAXNEUVANCE)
1	PNEUMO (VAXNEUVANCE)
0	PNEUMO (VAXNEUVANCE)
3	PNEUMO (VAXNEUVANCE)
0	PNEUMO (VAXNEUVANCE)
0	PNEUMO (VAXNEUVANCE)
1	PNEUMO (VAXNEUVANCE)
0	PNEUMO (VAXNEUVANCE)
0	PNEUMO (VAXNEUVANCE)
2	PNEUMO (VAXNEUVANCE)
0	PNEUMO (VAXNEUVANCE)
2	PNEUMO (VAXNEUVANCE)
0	PNEUMO (VAXNEUVANCE)
1	PNEUMO (VAXNEUVANCE)
0	PNEUMO (VAXNEUVANCE)
0	PNEUMO (VAXNEUVANCE)
1	PNEUMO (VAXNEUVANCE)
0	PNEUMO (VAXNEUVANCE)
0	PNEUMO (VAXNEUVANCE)
0	PNEUMO (VAXNEUVANCE)
0	PNEUMO (VAXNEUVANCE)
0	PNEUMO (VAXNEUVANCE)
4	PNEUMO (VAXNEUVANCE)
0	PNEUMO (VAXNEUVANCE)
0	PNEUMO (VAXNEUVANCE)
0	PNEUMO (VAXNEUVANCE)
0	PNEUMO (VAXNEUVANCE)
9	PNEUMO (VAXNEUVANCE)
0	PNEUMO (VAXNEUVANCE)
0	PNEUMO (VAXNEUVANCE)
1	PNEUMO (VAXNEUVANCE)
0	PNEUMO (VAXNEUVANCE)
0	PNEUMO (VAXNEUVANCE)
0	PNEUMO (VAXNEUVANCE)
0	PNEUMO (VAXNEUVANCE)
0	PNEUMO (VAXNEUVANCE)
0	PNEUMO (VAXNEUVANCE)
0	PNEUMO (VAXNEUVANCE)
7	PNEUMO (VAXNEUVANCE)
0	PNEUMO (VAXNEUVANCE)
17	PNEUMO (VAXNEUVANCE)
0	PNEUMO (VAXNEUVANCE)
1	PNEUMO (VAXNEUVANCE)
0	PNEUMO (VAXNEUVANCE)
0	PNEUMO (VAXNEUVANCE)
2	PNEUMO (VAXNEUVANCE)
0	PNEUMO (VAXNEUVANCE)
0	PNEUMO (VAXNEUVANCE)
1	PNEUMO (VAXNEUVANCE)
0	PNEUMO (VAXNEUVANCE)
0	PNEUMO (VAXNEUVANCE)
2	PNEUMO (VAXNEUVANCE)
0	PNEUMO (VAXNEUVANCE)
0	PNEUMO (VAXNEUVANCE)
0	PNEUMO (VAXNEUVANCE)
1	PNEUMO (VAXNEUVANCE)
0	PNEUMO (VAXNEUVANCE)
0	PNEUMO (VAXNEUVANCE)
0	PNEUMO (VAXNEUVANCE)
0	PNEUMO (VAXNEUVANCE)
0	PNEUMO (VAXNEUVANCE)
0	PNEUMO (VAXNEUVANCE)
217	PNEUMO (VAXNEUVANCE)
0	PNEUMO (VAXNEUVANCE)
1	PNEUMO (VAXNEUVANCE)
0	PNEUMO (VAXNEUVANCE)
0	PNEUMO (VAXNEUVANCE)
27	PNEUMO (VAXNEUVANCE)
2	PNEUMO (VAXNEUVANCE)
0	PNEUMO (VAXNEUVANCE)
0	PNEUMO (VAXNEUVANCE)
0	PNEUMO (VAXNEUVANCE)
33	PNEUMO (VAXNEUVANCE)
0	PNEUMO (VAXNEUVANCE)
0	PNEUMO (VAXNEUVANCE)
0	PNEUMO (VAXNEUVANCE)
0	PNEUMO (VAXNEUVANCE)
0	PNEUMO (VAXNEUVANCE)
0	PNEUMO (VAXNEUVANCE)
0	PNEUMO (VAXNEUVANCE)
0	PNEUMO (VAXNEUVANCE)
0	PNEUMO (VAXNEUVANCE)
0	PNEUMO (VAXNEUVANCE)
0	PNEUMO (VAXNEUVANCE)
0	PNEUMO (VAXNEUVANCE)
2	PNEUMO (VAXNEUVANCE)
1	PNEUMO (VAXNEUVANCE)
1	PNEUMO (VAXNEUVANCE)
0	PNEUMO (VAXNEUVANCE)
0	PNEUMO (VAXNEUVANCE)
0	PNEUMO (VAXNEUVANCE)
0	PNEUMO (VAXNEUVANCE)
0	PNEUMO (VAXNEUVANCE)
0	PNEUMO (VAXNEUVANCE)
26	PNEUMO (VAXNEUVANCE)
0	PNEUMO (VAXNEUVANCE)
0	PNEUMO (VAXNEUVANCE)
0	PNEUMO (VAXNEUVANCE)
0	PNEUMO (VAXNEUVANCE)
0	PNEUMO (VAXNEUVANCE)
0	PNEUMO (VAXNEUVANCE)
0	PNEUMO (VAXNEUVANCE)
0	PNEUMO (VAXNEUVANCE)
0	PNEUMO (VAXNEUVANCE)
0	PNEUMO (VAXNEUVANCE)
0	PNEUMO (VAXNEUVANCE)
0	PNEUMO (VAXNEUVANCE)
0	PNEUMO (VAXNEUVANCE)
0	PNEUMO (VAXNEUVANCE)
0	PNEUMO (VAXNEUVANCE)
0	PNEUMO (VAXNEUVANCE)
0	PNEUMO (VAXNEUVANCE)
22	PNEUMO (VAXNEUVANCE)
0	PNEUMO (VAXNEUVANCE)
1	PNEUMO (VAXNEUVANCE)
10	PNEUMO (VAXNEUVANCE)
91	PNEUMO (VAXNEUVANCE)
1	PNEUMO (VAXNEUVANCE)
0	PNEUMO (VAXNEUVANCE)
0	PNEUMO (VAXNEUVANCE)
0	PNEUMO (VAXNEUVANCE)
1	PNEUMO (VAXNEUVANCE)
0	PNEUMO (VAXNEUVANCE)
0	PNEUMO (VAXNEUVANCE)
0	PNEUMO (VAXNEUVANCE)
0	PNEUMO (VAXNEUVANCE)
0	PNEUMO (VAXNEUVANCE)
0	PNEUMO (VAXNEUVANCE)
0	PNEUMO (VAXNEUVANCE)
0	PNEUMO (VAXNEUVANCE)
0	PNEUMO (VAXNEUVANCE)
0	PNEUMO (VAXNEUVANCE)
0	PNEUMO (VAXNEUVANCE)
0	PNEUMO (VAXNEUVANCE)
0	PNEUMO (VAXNEUVANCE)
0	PNEUMO (VAXNEUVANCE)
0	PNEUMO (VAXNEUVANCE)
0	PNEUMO (VAXNEUVANCE)
0	PNEUMO (VAXNEUVANCE)
0	PNEUMO (VAXNEUVANCE)
0	PNEUMO (VAXNEUVANCE)
0	PNEUMO (VAXNEUVANCE)
1	PNEUMO (VAXNEUVANCE)
0	PNEUMO (VAXNEUVANCE)
0	PNEUMO (VAXNEUVANCE)
0	PNEUMO (VAXNEUVANCE)
0	PNEUMO (VAXNEUVANCE)
0	PNEUMO (VAXNEUVANCE)
0	PNEUMO (VAXNEUVANCE)
0	PNEUMO (VAXNEUVANCE)
0	PNEUMO (VAXNEUVANCE)
2	PNEUMO (VAXNEUVANCE)
1	PNEUMO (VAXNEUVANCE)
0	PNEUMO (VAXNEUVANCE)
1	PNEUMO (VAXNEUVANCE)
0	PNEUMO (VAXNEUVANCE)
0	PNEUMO (VAXNEUVANCE)
13	PNEUMO (VAXNEUVANCE)
0	PNEUMO (VAXNEUVANCE)
0	PNEUMO (VAXNEUVANCE)
0	PNEUMO (VAXNEUVANCE)
0	PNEUMO (VAXNEUVANCE)
0	PNEUMO (VAXNEUVANCE)
0	PNEUMO (VAXNEUVANCE)
0	PNEUMO (VAXNEUVANCE)
0	PNEUMO (VAXNEUVANCE)
0	PNEUMO (VAXNEUVANCE)
0	PNEUMO (VAXNEUVANCE)
0	PNEUMO (VAXNEUVANCE)
0	PNEUMO (VAXNEUVANCE)
0	PNEUMO (VAXNEUVANCE)
0	PNEUMO (VAXNEUVANCE)
21	PNEUMO (VAXNEUVANCE)
0	PNEUMO (VAXNEUVANCE)
0	PNEUMO (VAXNEUVANCE)
0	PNEUMO (VAXNEUVANCE)
0	PNEUMO (VAXNEUVANCE)
9	PNEUMO (VAXNEUVANCE)
0	PNEUMO (VAXNEUVANCE)
0	PNEUMO (VAXNEUVANCE)
0	PNEUMO (VAXNEUVANCE)
0	PNEUMO (VAXNEUVANCE)
369	PNEUMO (VAXNEUVANCE)
1	PNEUMO (VAXNEUVANCE)
0	PNEUMO (VAXNEUVANCE)
36	PNEUMO (VAXNEUVANCE)
0	PNEUMO (VAXNEUVANCE)
19	PNEUMO (VAXNEUVANCE)
0	PNEUMO (VAXNEUVANCE)
0	PNEUMO (VAXNEUVANCE)
0	PNEUMO (VAXNEUVANCE)
0	PNEUMO (VAXNEUVANCE)
0	PNEUMO (VAXNEUVANCE)
0	PNEUMO (VAXNEUVANCE)
0	PNEUMO (VAXNEUVANCE)
0	PNEUMO (VAXNEUVANCE)
0	PNEUMO (VAXNEUVANCE)
0	PNEUMO (VAXNEUVANCE)
0	PNEUMO (VAXNEUVANCE)
0	PNEUMO (VAXNEUVANCE)
0	PNEUMO (VAXNEUVANCE)
0	PNEUMO (VAXNEUVANCE)
0	PNEUMO (VAXNEUVANCE)
0	PNEUMO (VAXNEUVANCE)
2	PNEUMO (VAXNEUVANCE)
2	PNEUMO (VAXNEUVANCE)
0	PNEUMO (VAXNEUVANCE)
0	PNEUMO (VAXNEUVANCE)
0	PNEUMO (VAXNEUVANCE)
0	PNEUMO (VAXNEUVANCE)
0	PNEUMO (VAXNEUVANCE)
0	PNEUMO (VAXNEUVANCE)
0	PNEUMO (VAXNEUVANCE)
1	PNEUMO (VAXNEUVANCE)
113	PNEUMO (VAXNEUVANCE)
111	PNEUMO (VAXNEUVANCE)
45	PNEUMO (VAXNEUVANCE)
0	PNEUMO (VAXNEUVANCE)
18	PNEUMO (VAXNEUVANCE)
30	PNEUMO (VAXNEUVANCE)
0	PNEUMO (VAXNEUVANCE)
0	PNEUMO (VAXNEUVANCE)
9	PNEUMO (VAXNEUVANCE)
0	PNEUMO (VAXNEUVANCE)
0	PNEUMO (VAXNEUVANCE)
0	PNEUMO (VAXNEUVANCE)
0	PNEUMO (VAXNEUVANCE)
0	PNEUMO (VAXNEUVANCE)
0	PNEUMO (VAXNEUVANCE)
0	PNEUMO (VAXNEUVANCE)
0	PNEUMO (VAXNEUVANCE)
0	PNEUMO (VAXNEUVANCE)
0	PNEUMO (VAXNEUVANCE)
0	PNEUMO (VAXNEUVANCE)
0	PNEUMO (VAXNEUVANCE)
2	PNEUMO (VAXNEUVANCE)
0	PNEUMO (VAXNEUVANCE)
0	PNEUMO (VAXNEUVANCE)
6	PNEUMO (VAXNEUVANCE)
0	PNEUMO (VAXNEUVANCE)
0	PNEUMO (VAXNEUVANCE)
0	PNEUMO (VAXNEUVANCE)
0	PNEUMO (VAXNEUVANCE)
0	PNEUMO (VAXNEUVANCE)
0	PNEUMO (VAXNEUVANCE)
1	PNEUMO (VAXNEUVANCE)
0	PNEUMO (VAXNEUVANCE)
0	PNEUMO (VAXNEUVANCE)
0	PNEUMO (VAXNEUVANCE)
0	PNEUMO (VAXNEUVANCE)
0	PNEUMO (VAXNEUVANCE)
0	PNEUMO (VAXNEUVANCE)
0	PNEUMO (VAXNEUVANCE)
0	PNEUMO (VAXNEUVANCE)
1	PNEUMO (VAXNEUVANCE)
0	PNEUMO (VAXNEUVANCE)
0	PNEUMO (VAXNEUVANCE)
1	PNEUMO (VAXNEUVANCE)
0	PNEUMO (VAXNEUVANCE)
0	PNEUMO (VAXNEUVANCE)
0	PNEUMO (VAXNEUVANCE)
0	PNEUMO (VAXNEUVANCE)
0	PNEUMO (VAXNEUVANCE)
0	PNEUMO (VAXNEUVANCE)
8	PNEUMO (VAXNEUVANCE)
0	PNEUMO (VAXNEUVANCE)
5	PNEUMO (VAXNEUVANCE)
0	PNEUMO (VAXNEUVANCE)
6	PNEUMO (VAXNEUVANCE)
0	PNEUMO (VAXNEUVANCE)
0	PNEUMO (VAXNEUVANCE)
1	PNEUMO (VAXNEUVANCE)
0	PNEUMO (VAXNEUVANCE)
0	PNEUMO (VAXNEUVANCE)
0	PNEUMO (VAXNEUVANCE)
0	PNEUMO (VAXNEUVANCE)
0	PNEUMO (VAXNEUVANCE)
0	PNEUMO (VAXNEUVANCE)
5	PNEUMO (VAXNEUVANCE)
0	PNEUMO (VAXNEUVANCE)
0	PNEUMO (VAXNEUVANCE)
0	PNEUMO (VAXNEUVANCE)
0	PNEUMO (VAXNEUVANCE)
2	PNEUMO (VAXNEUVANCE)
6	PNEUMO (VAXNEUVANCE)
3	PNEUMO (VAXNEUVANCE)
46	PNEUMO (VAXNEUVANCE)
60	PNEUMO (VAXNEUVANCE)
63	PNEUMO (VAXNEUVANCE)
0	PNEUMO (VAXNEUVANCE)
0	PNEUMO (VAXNEUVANCE)
5	PNEUMO (VAXNEUVANCE)
5	PNEUMO (VAXNEUVANCE)
0	PNEUMO (VAXNEUVANCE)
0	PNEUMO (VAXNEUVANCE)
0	PNEUMO (VAXNEUVANCE)
0	PNEUMO (VAXNEUVANCE)
0	PNEUMO (VAXNEUVANCE)
0	PNEUMO (VAXNEUVANCE)
0	PNEUMO (VAXNEUVANCE)
1	PNEUMO (VAXNEUVANCE)
0	PNEUMO (VAXNEUVANCE)
0	PNEUMO (VAXNEUVANCE)
0	PNEUMO (VAXNEUVANCE)
0	PNEUMO (VAXNEUVANCE)
0	PNEUMO (VAXNEUVANCE)
0	PNEUMO (VAXNEUVANCE)
0	PNEUMO (VAXNEUVANCE)
0	PNEUMO (VAXNEUVANCE)
0	PNEUMO (VAXNEUVANCE)
0	PNEUMO (VAXNEUVANCE)
0	PNEUMO (VAXNEUVANCE)
2	PNEUMO (VAXNEUVANCE)
2	PNEUMO (VAXNEUVANCE)
0	PNEUMO (VAXNEUVANCE)
0	PNEUMO (VAXNEUVANCE)
0	PNEUMO (VAXNEUVANCE)
14	PNEUMO (VAXNEUVANCE)
0	PNEUMO (VAXNEUVANCE)
0	PNEUMO (VAXNEUVANCE)
0	PNEUMO (VAXNEUVANCE)
0	PNEUMO (VAXNEUVANCE)
0	PNEUMO (VAXNEUVANCE)
0	PNEUMO (VAXNEUVANCE)
0	PNEUMO (VAXNEUVANCE)
0	PNEUMO (VAXNEUVANCE)
0	PNEUMO (VAXNEUVANCE)
0	PNEUMO (VAXNEUVANCE)
0	PNEUMO (VAXNEUVANCE)
0	PNEUMO (VAXNEUVANCE)
0	PNEUMO (VAXNEUVANCE)
0	PNEUMO (VAXNEUVANCE)
22	PNEUMO (VAXNEUVANCE)
0	PNEUMO (VAXNEUVANCE)
0	PNEUMO (VAXNEUVANCE)
0	PNEUMO (VAXNEUVANCE)
2	PNEUMO (VAXNEUVANCE)
0	PNEUMO (VAXNEUVANCE)
0	PNEUMO (VAXNEUVANCE)
0	PNEUMO (VAXNEUVANCE)
4	PNEUMO (VAXNEUVANCE)
0	PNEUMO (VAXNEUVANCE)
0	PNEUMO (VAXNEUVANCE)
0	PNEUMO (VAXNEUVANCE)
1	PNEUMO (VAXNEUVANCE)
4	PNEUMO (VAXNEUVANCE)
0	PNEUMO (VAXNEUVANCE)
1	PNEUMO (VAXNEUVANCE)
0	PNEUMO (VAXNEUVANCE)
0	PNEUMO (VAXNEUVANCE)
0	PNEUMO (VAXNEUVANCE)
0	PNEUMO (VAXNEUVANCE)
1	PNEUMO (VAXNEUVANCE)
0	PNEUMO (VAXNEUVANCE)
0	PNEUMO (VAXNEUVANCE)
0	PNEUMO (VAXNEUVANCE)
0	PNEUMO (VAXNEUVANCE)
0	PNEUMO (VAXNEUVANCE)
0	PNEUMO (VAXNEUVANCE)
0	PNEUMO (VAXNEUVANCE)
0	PNEUMO (VAXNEUVANCE)
0	PNEUMO (VAXNEUVANCE)
0	PNEUMO (VAXNEUVANCE)
2	PNEUMO (VAXNEUVANCE)
0	PNEUMO (VAXNEUVANCE)
4	PNEUMO (VAXNEUVANCE)
0	PNEUMO (VAXNEUVANCE)
0	PNEUMO (VAXNEUVANCE)
0	PNEUMO (VAXNEUVANCE)
0	PNEUMO (VAXNEUVANCE)
0	PNEUMO (VAXNEUVANCE)
2	PNEUMO (VAXNEUVANCE)
0	PNEUMO (VAXNEUVANCE)
5	PNEUMO (VAXNEUVANCE)
7	PNEUMO (VAXNEUVANCE)
0	PNEUMO (VAXNEUVANCE)
5	PNEUMO (VAXNEUVANCE)
0	PNEUMO (VAXNEUVANCE)
0	PNEUMO (VAXNEUVANCE)
0	PNEUMO (VAXNEUVANCE)
1	PNEUMO (VAXNEUVANCE)
0	PNEUMO (VAXNEUVANCE)
1	PNEUMO (VAXNEUVANCE)
0	PNEUMO (VAXNEUVANCE)
0	PNEUMO (VAXNEUVANCE)
4	PNEUMO (VAXNEUVANCE)
0	PNEUMO (VAXNEUVANCE)
0	PNEUMO (VAXNEUVANCE)
0	PNEUMO (VAXNEUVANCE)
0	PNEUMO (VAXNEUVANCE)
2	PNEUMO (VAXNEUVANCE)
2	PNEUMO (VAXNEUVANCE)
0	PNEUMO (VAXNEUVANCE)
0	PNEUMO (VAXNEUVANCE)
0	PNEUMO (VAXNEUVANCE)
0	PNEUMO (VAXNEUVANCE)
8	PNEUMO (VAXNEUVANCE)
0	PNEUMO (VAXNEUVANCE)
0	PNEUMO (VAXNEUVANCE)
0	PNEUMO (VAXNEUVANCE)
0	PNEUMO (VAXNEUVANCE)
0	PNEUMO (VAXNEUVANCE)
0	PNEUMO (VAXNEUVANCE)
1	PNEUMO (VAXNEUVANCE)
0	PNEUMO (VAXNEUVANCE)
0	PNEUMO (VAXNEUVANCE)
0	PNEUMO (VAXNEUVANCE)
0	PNEUMO (VAXNEUVANCE)
