# Supplementary material for: Adverse events following Synflorix vaccination reported to the Vaccine Adverse Event Reporting System (VAERS), 2010–2024
Source: PLoS One. 2026 Jan 12;21(1):e0338640. doi: 10.1371/journal.pone.0338640 (PMC12795453; doi:10.1371/journal.pone.0338640)
Supplement: S1 File — The original code can be downloaded via https://github.com/llyy-cloud/The-code-of-PONE-D-25-29249.git. (ZIP) [file pone.0338640.s001.zip › Raw data(ID PONE-D-25-29249)/S23 Table.PREVNAR20-related PT.xlsx]

## Sheet: Sheet1
PT	a	b	c	d	ROR	RORL	RORU	PRR	XX	PRRL	PRRU	EBGM	EBGM05	IC	IC025	soc_name_en	ROR(95%Cl)	PRR(Chi-square value)	EBGM(EBGM05)	IC(IC025)	Does ROR have a signal	Does PRR have a signal	Does MGPS have a signal	Does BCPNN have a signal
PALLOR	39	16750	19437	10065048	1.21	0.88	1.65	1.21	1.36	0.89	1.52	1.2	0.93	0.27	-0.19	VASCULAR DISORDERS	1.21 ( 0.88 - 1.65 )	1.21 ( 1.36 )	1.2 ( 0.93 )	0.27 ( -0.19 )	No	No	No	No
HYPOTONIA	14	16775	5246	10079239	1.6	0.95	2.71	1.6	3.17	1.08	2.13	1.6	1.03	0.68	-0.07	NERVOUS SYSTEM DISORDERS	1.6 ( 0.95 - 2.71 )	1.6 ( 3.17 )	1.6 ( 1.03 )	0.68 ( -0.07 )	No	No	No	No
BRONCHITIS	2	16787	2769	10081716	0.43	0.11	1.74	0.43	1.48	-0.95	1.82	0.43	0.14	-1.2	-2.87	INFECTIONS AND INFESTATIONS	0.43 ( 0.11 - 1.74 )	0.43 ( 1.48 )	0.43 ( 0.14 )	-1.2 ( -2.87 )	No	No	No	No
HYPOTONIC-HYPORESPONSIVE EPISODE	2	16787	2439	10082046	0.49	0.12	1.97	0.49	1.05	-0.89	1.88	0.49	0.15	-1.02	-2.69	NERVOUS SYSTEM DISORDERS	0.49 ( 0.12 - 1.97 )	0.49 ( 1.05 )	0.49 ( 0.15 )	-1.02 ( -2.69 )	No	No	No	No
