# Supplementary material for: Adverse events following Synflorix vaccination reported to the Vaccine Adverse Event Reporting System (VAERS), 2010–2024
Source: PLoS One. 2026 Jan 12;21(1):e0338640. doi: 10.1371/journal.pone.0338640 (PMC12795453; doi:10.1371/journal.pone.0338640)
Supplement: S1 File — The original code can be downloaded via https://github.com/llyy-cloud/The-code-of-PONE-D-25-29249.git. (ZIP) [file pone.0338640.s001.zip › Raw data(ID PONE-D-25-29249)/S24 Table.The onset times of PREVNAR20-related to AEs .xlsx]

## Sheet: Sheet 1
NUMDAYS	VAX_NAME
0	PNEUMO (PREVNAR20)
3	PNEUMO (PREVNAR20)
1	PNEUMO (PREVNAR20)
31	PNEUMO (PREVNAR20)
0	PNEUMO (PREVNAR20)
1	PNEUMO (PREVNAR20)
1	PNEUMO (PREVNAR20)
1	PNEUMO (PREVNAR20)
0	PNEUMO (PREVNAR20)
0	PNEUMO (PREVNAR20)
1	PNEUMO (PREVNAR20)
0	PNEUMO (PREVNAR20)
0	PNEUMO (PREVNAR20)
1	PNEUMO (PREVNAR20)
1	PNEUMO (PREVNAR20)
2	PNEUMO (PREVNAR20)
4	PNEUMO (PREVNAR20)
365	PNEUMO (PREVNAR20)
1	PNEUMO (PREVNAR20)
0	PNEUMO (PREVNAR20)
2	PNEUMO (PREVNAR20)
1	PNEUMO (PREVNAR20)
1	PNEUMO (PREVNAR20)
2	PNEUMO (PREVNAR20)
0	PNEUMO (PREVNAR20)
1	PNEUMO (PREVNAR20)
0	PNEUMO (PREVNAR20)
1	PNEUMO (PREVNAR20)
0	PNEUMO (PREVNAR20)
1	PNEUMO (PREVNAR20)
6	PNEUMO (PREVNAR20)
0	PNEUMO (PREVNAR20)
1	PNEUMO (PREVNAR20)
2	PNEUMO (PREVNAR20)
4	PNEUMO (PREVNAR20)
0	PNEUMO (PREVNAR20)
3	PNEUMO (PREVNAR20)
2	PNEUMO (PREVNAR20)
0	PNEUMO (PREVNAR20)
0	PNEUMO (PREVNAR20)
2	PNEUMO (PREVNAR20)
5	PNEUMO (PREVNAR20)
0	PNEUMO (PREVNAR20)
1	PNEUMO (PREVNAR20)
2	PNEUMO (PREVNAR20)
1	PNEUMO (PREVNAR20)
0	PNEUMO (PREVNAR20)
1	PNEUMO (PREVNAR20)
0	PNEUMO (PREVNAR20)
1	PNEUMO (PREVNAR20)
0	PNEUMO (PREVNAR20)
0	PNEUMO (PREVNAR20)
0	PNEUMO (PREVNAR20)
1	PNEUMO (PREVNAR20)
1	PNEUMO (PREVNAR20)
1	PNEUMO (PREVNAR20)
6	PNEUMO (PREVNAR20)
1	PNEUMO (PREVNAR20)
4	PNEUMO (PREVNAR20)
0	PNEUMO (PREVNAR20)
0	PNEUMO (PREVNAR20)
1	PNEUMO (PREVNAR20)
0	PNEUMO (PREVNAR20)
0	PNEUMO (PREVNAR20)
1	PNEUMO (PREVNAR20)
0	PNEUMO (PREVNAR20)
1	PNEUMO (PREVNAR20)
1	PNEUMO (PREVNAR20)
2	PNEUMO (PREVNAR20)
1	PNEUMO (PREVNAR20)
1	PNEUMO (PREVNAR20)
7	PNEUMO (PREVNAR20)
1	PNEUMO (PREVNAR20)
1	PNEUMO (PREVNAR20)
1	PNEUMO (PREVNAR20)
1	PNEUMO (PREVNAR20)
1	PNEUMO (PREVNAR20)
0	PNEUMO (PREVNAR20)
6	PNEUMO (PREVNAR20)
1	PNEUMO (PREVNAR20)
1	PNEUMO (PREVNAR20)
9	PNEUMO (PREVNAR20)
0	PNEUMO (PREVNAR20)
0	PNEUMO (PREVNAR20)
3	PNEUMO (PREVNAR20)
0	PNEUMO (PREVNAR20)
0	PNEUMO (PREVNAR20)
2	PNEUMO (PREVNAR20)
5	PNEUMO (PREVNAR20)
1	PNEUMO (PREVNAR20)
3	PNEUMO (PREVNAR20)
2	PNEUMO (PREVNAR20)
14	PNEUMO (PREVNAR20)
0	PNEUMO (PREVNAR20)
0	PNEUMO (PREVNAR20)
6	PNEUMO (PREVNAR20)
10	PNEUMO (PREVNAR20)
5	PNEUMO (PREVNAR20)
2	PNEUMO (PREVNAR20)
1	PNEUMO (PREVNAR20)
1	PNEUMO (PREVNAR20)
1	PNEUMO (PREVNAR20)
5	PNEUMO (PREVNAR20)
0	PNEUMO (PREVNAR20)
1	PNEUMO (PREVNAR20)
6	PNEUMO (PREVNAR20)
0	PNEUMO (PREVNAR20)
0	PNEUMO (PREVNAR20)
0	PNEUMO (PREVNAR20)
0	PNEUMO (PREVNAR20)
6	PNEUMO (PREVNAR20)
3	PNEUMO (PREVNAR20)
1	PNEUMO (PREVNAR20)
2	PNEUMO (PREVNAR20)
14	PNEUMO (PREVNAR20)
4	PNEUMO (PREVNAR20)
0	PNEUMO (PREVNAR20)
0	PNEUMO (PREVNAR20)
0	PNEUMO (PREVNAR20)
0	PNEUMO (PREVNAR20)
1	PNEUMO (PREVNAR20)
0	PNEUMO (PREVNAR20)
0	PNEUMO (PREVNAR20)
0	PNEUMO (PREVNAR20)
0	PNEUMO (PREVNAR20)
8	PNEUMO (PREVNAR20)
0	PNEUMO (PREVNAR20)
6	PNEUMO (PREVNAR20)
1	PNEUMO (PREVNAR20)
1	PNEUMO (PREVNAR20)
0	PNEUMO (PREVNAR20)
6	PNEUMO (PREVNAR20)
3	PNEUMO (PREVNAR20)
1	PNEUMO (PREVNAR20)
19	PNEUMO (PREVNAR20)
0	PNEUMO (PREVNAR20)
0	PNEUMO (PREVNAR20)
0	PNEUMO (PREVNAR20)
1	PNEUMO (PREVNAR20)
1	PNEUMO (PREVNAR20)
1	PNEUMO (PREVNAR20)
0	PNEUMO (PREVNAR20)
6	PNEUMO (PREVNAR20)
0	PNEUMO (PREVNAR20)
0	PNEUMO (PREVNAR20)
0	PNEUMO (PREVNAR20)
20641	PNEUMO (PREVNAR20)
1	PNEUMO (PREVNAR20)
0	PNEUMO (PREVNAR20)
15	PNEUMO (PREVNAR20)
1	PNEUMO (PREVNAR20)
1	PNEUMO (PREVNAR20)
0	PNEUMO (PREVNAR20)
1	PNEUMO (PREVNAR20)
0	PNEUMO (PREVNAR20)
0	PNEUMO (PREVNAR20)
1	PNEUMO (PREVNAR20)
1	PNEUMO (PREVNAR20)
0	PNEUMO (PREVNAR20)
1	PNEUMO (PREVNAR20)
0	PNEUMO (PREVNAR20)
0	PNEUMO (PREVNAR20)
0	PNEUMO (PREVNAR20)
0	PNEUMO (PREVNAR20)
1	PNEUMO (PREVNAR20)
0	PNEUMO (PREVNAR20)
3	PNEUMO (PREVNAR20)
0	PNEUMO (PREVNAR20)
1	PNEUMO (PREVNAR20)
1	PNEUMO (PREVNAR20)
3	PNEUMO (PREVNAR20)
5	PNEUMO (PREVNAR20)
1	PNEUMO (PREVNAR20)
0	PNEUMO (PREVNAR20)
1	PNEUMO (PREVNAR20)
3	PNEUMO (PREVNAR20)
1	PNEUMO (PREVNAR20)
1	PNEUMO (PREVNAR20)
1	PNEUMO (PREVNAR20)
0	PNEUMO (PREVNAR20)
1	PNEUMO (PREVNAR20)
1	PNEUMO (PREVNAR20)
1	PNEUMO (PREVNAR20)
0	PNEUMO (PREVNAR20)
0	PNEUMO (PREVNAR20)
0	PNEUMO (PREVNAR20)
0	PNEUMO (PREVNAR20)
0	PNEUMO (PREVNAR20)
0	PNEUMO (PREVNAR20)
0	PNEUMO (PREVNAR20)
0	PNEUMO (PREVNAR20)
2	PNEUMO (PREVNAR20)
0	PNEUMO (PREVNAR20)
6	PNEUMO (PREVNAR20)
0	PNEUMO (PREVNAR20)
1	PNEUMO (PREVNAR20)
0	PNEUMO (PREVNAR20)
0	PNEUMO (PREVNAR20)
0	PNEUMO (PREVNAR20)
1	PNEUMO (PREVNAR20)
0	PNEUMO (PREVNAR20)
1	PNEUMO (PREVNAR20)
0	PNEUMO (PREVNAR20)
0	PNEUMO (PREVNAR20)
1	PNEUMO (PREVNAR20)
1	PNEUMO (PREVNAR20)
0	PNEUMO (PREVNAR20)
1	PNEUMO (PREVNAR20)
0	PNEUMO (PREVNAR20)
0	PNEUMO (PREVNAR20)
7	PNEUMO (PREVNAR20)
0	PNEUMO (PREVNAR20)
1	PNEUMO (PREVNAR20)
0	PNEUMO (PREVNAR20)
2	PNEUMO (PREVNAR20)
1	PNEUMO (PREVNAR20)
1	PNEUMO (PREVNAR20)
1	PNEUMO (PREVNAR20)
0	PNEUMO (PREVNAR20)
1	PNEUMO (PREVNAR20)
0	PNEUMO (PREVNAR20)
0	PNEUMO (PREVNAR20)
0	PNEUMO (PREVNAR20)
0	PNEUMO (PREVNAR20)
0	PNEUMO (PREVNAR20)
1	PNEUMO (PREVNAR20)
2	PNEUMO (PREVNAR20)
0	PNEUMO (PREVNAR20)
2	PNEUMO (PREVNAR20)
0	PNEUMO (PREVNAR20)
1	PNEUMO (PREVNAR20)
0	PNEUMO (PREVNAR20)
0	PNEUMO (PREVNAR20)
2	PNEUMO (PREVNAR20)
1	PNEUMO (PREVNAR20)
0	PNEUMO (PREVNAR20)
7	PNEUMO (PREVNAR20)
6	PNEUMO (PREVNAR20)
0	PNEUMO (PREVNAR20)
0	PNEUMO (PREVNAR20)
1	PNEUMO (PREVNAR20)
1	PNEUMO (PREVNAR20)
0	PNEUMO (PREVNAR20)
1	PNEUMO (PREVNAR20)
2	PNEUMO (PREVNAR20)
3	PNEUMO (PREVNAR20)
10	PNEUMO (PREVNAR20)
0	PNEUMO (PREVNAR20)
1	PNEUMO (PREVNAR20)
0	PNEUMO (PREVNAR20)
1	PNEUMO (PREVNAR20)
0	PNEUMO (PREVNAR20)
0	PNEUMO (PREVNAR20)
1	PNEUMO (PREVNAR20)
1	PNEUMO (PREVNAR20)
0	PNEUMO (PREVNAR20)
1	PNEUMO (PREVNAR20)
3	PNEUMO (PREVNAR20)
1	PNEUMO (PREVNAR20)
1	PNEUMO (PREVNAR20)
0	PNEUMO (PREVNAR20)
0	PNEUMO (PREVNAR20)
1	PNEUMO (PREVNAR20)
2	PNEUMO (PREVNAR20)
1	PNEUMO (PREVNAR20)
1	PNEUMO (PREVNAR20)
0	PNEUMO (PREVNAR20)
0	PNEUMO (PREVNAR20)
8	PNEUMO (PREVNAR20)
0	PNEUMO (PREVNAR20)
0	PNEUMO (PREVNAR20)
6	PNEUMO (PREVNAR20)
0	PNEUMO (PREVNAR20)
1	PNEUMO (PREVNAR20)
0	PNEUMO (PREVNAR20)
29146	PNEUMO (PREVNAR20)
0	PNEUMO (PREVNAR20)
0	PNEUMO (PREVNAR20)
0	PNEUMO (PREVNAR20)
1	PNEUMO (PREVNAR20)
0	PNEUMO (PREVNAR20)
0	PNEUMO (PREVNAR20)
1	PNEUMO (PREVNAR20)
1	PNEUMO (PREVNAR20)
4	PNEUMO (PREVNAR20)
3	PNEUMO (PREVNAR20)
1	PNEUMO (PREVNAR20)
0	PNEUMO (PREVNAR20)
1	PNEUMO (PREVNAR20)
0	PNEUMO (PREVNAR20)
0	PNEUMO (PREVNAR20)
0	PNEUMO (PREVNAR20)
6	PNEUMO (PREVNAR20)
0	PNEUMO (PREVNAR20)
2	PNEUMO (PREVNAR20)
1	PNEUMO (PREVNAR20)
1	PNEUMO (PREVNAR20)
1	PNEUMO (PREVNAR20)
0	PNEUMO (PREVNAR20)
0	PNEUMO (PREVNAR20)
6	PNEUMO (PREVNAR20)
134	PNEUMO (PREVNAR20)
1	PNEUMO (PREVNAR20)
8	PNEUMO (PREVNAR20)
7	PNEUMO (PREVNAR20)
0	PNEUMO (PREVNAR20)
1	PNEUMO (PREVNAR20)
1	PNEUMO (PREVNAR20)
0	PNEUMO (PREVNAR20)
6	PNEUMO (PREVNAR20)
0	PNEUMO (PREVNAR20)
1	PNEUMO (PREVNAR20)
0	PNEUMO (PREVNAR20)
0	PNEUMO (PREVNAR20)
1	PNEUMO (PREVNAR20)
1	PNEUMO (PREVNAR20)
2	PNEUMO (PREVNAR20)
0	PNEUMO (PREVNAR20)
1	PNEUMO (PREVNAR20)
0	PNEUMO (PREVNAR20)
0	PNEUMO (PREVNAR20)
2	PNEUMO (PREVNAR20)
0	PNEUMO (PREVNAR20)
0	PNEUMO (PREVNAR20)
2	PNEUMO (PREVNAR20)
1	PNEUMO (PREVNAR20)
0	PNEUMO (PREVNAR20)
0	PNEUMO (PREVNAR20)
1	PNEUMO (PREVNAR20)
1	PNEUMO (PREVNAR20)
1	PNEUMO (PREVNAR20)
0	PNEUMO (PREVNAR20)
1	PNEUMO (PREVNAR20)
3	PNEUMO (PREVNAR20)
0	PNEUMO (PREVNAR20)
0	PNEUMO (PREVNAR20)
1	PNEUMO (PREVNAR20)
0	PNEUMO (PREVNAR20)
1	PNEUMO (PREVNAR20)
1	PNEUMO (PREVNAR20)
5	PNEUMO (PREVNAR20)
6	PNEUMO (PREVNAR20)
1	PNEUMO (PREVNAR20)
0	PNEUMO (PREVNAR20)
1	PNEUMO (PREVNAR20)
2	PNEUMO (PREVNAR20)
67	PNEUMO (PREVNAR20)
1	PNEUMO (PREVNAR20)
1	PNEUMO (PREVNAR20)
1	PNEUMO (PREVNAR20)
0	PNEUMO (PREVNAR20)
6	PNEUMO (PREVNAR20)
0	PNEUMO (PREVNAR20)
4	PNEUMO (PREVNAR20)
1	PNEUMO (PREVNAR20)
5	PNEUMO (PREVNAR20)
5	PNEUMO (PREVNAR20)
0	PNEUMO (PREVNAR20)
5	PNEUMO (PREVNAR20)
0	PNEUMO (PREVNAR20)
10	PNEUMO (PREVNAR20)
1	PNEUMO (PREVNAR20)
0	PNEUMO (PREVNAR20)
0	PNEUMO (PREVNAR20)
0	PNEUMO (PREVNAR20)
1	PNEUMO (PREVNAR20)
0	PNEUMO (PREVNAR20)
1	PNEUMO (PREVNAR20)
3	PNEUMO (PREVNAR20)
0	PNEUMO (PREVNAR20)
2	PNEUMO (PREVNAR20)
1	PNEUMO (PREVNAR20)
15	PNEUMO (PREVNAR20)
8	PNEUMO (PREVNAR20)
2	PNEUMO (PREVNAR20)
1	PNEUMO (PREVNAR20)
1	PNEUMO (PREVNAR20)
0	PNEUMO (PREVNAR20)
0	PNEUMO (PREVNAR20)
2	PNEUMO (PREVNAR20)
0	PNEUMO (PREVNAR20)
0	PNEUMO (PREVNAR20)
6	PNEUMO (PREVNAR20)
7	PNEUMO (PREVNAR20)
1	PNEUMO (PREVNAR20)
1	PNEUMO (PREVNAR20)
0	PNEUMO (PREVNAR20)
2	PNEUMO (PREVNAR20)
0	PNEUMO (PREVNAR20)
1	PNEUMO (PREVNAR20)
0	PNEUMO (PREVNAR20)
1	PNEUMO (PREVNAR20)
3	PNEUMO (PREVNAR20)
0	PNEUMO (PREVNAR20)
2	PNEUMO (PREVNAR20)
1	PNEUMO (PREVNAR20)
11	PNEUMO (PREVNAR20)
1	PNEUMO (PREVNAR20)
0	PNEUMO (PREVNAR20)
0	PNEUMO (PREVNAR20)
0	PNEUMO (PREVNAR20)
0	PNEUMO (PREVNAR20)
1	PNEUMO (PREVNAR20)
0	PNEUMO (PREVNAR20)
0	PNEUMO (PREVNAR20)
0	PNEUMO (PREVNAR20)
0	PNEUMO (PREVNAR20)
0	PNEUMO (PREVNAR20)
2	PNEUMO (PREVNAR20)
2	PNEUMO (PREVNAR20)
0	PNEUMO (PREVNAR20)
4	PNEUMO (PREVNAR20)
3	PNEUMO (PREVNAR20)
20	PNEUMO (PREVNAR20)
2	PNEUMO (PREVNAR20)
0	PNEUMO (PREVNAR20)
0	PNEUMO (PREVNAR20)
14	PNEUMO (PREVNAR20)
0	PNEUMO (PREVNAR20)
0	PNEUMO (PREVNAR20)
2	PNEUMO (PREVNAR20)
0	PNEUMO (PREVNAR20)
2	PNEUMO (PREVNAR20)
1	PNEUMO (PREVNAR20)
4	PNEUMO (PREVNAR20)
1	PNEUMO (PREVNAR20)
1	PNEUMO (PREVNAR20)
2	PNEUMO (PREVNAR20)
1	PNEUMO (PREVNAR20)
0	PNEUMO (PREVNAR20)
2	PNEUMO (PREVNAR20)
2	PNEUMO (PREVNAR20)
1	PNEUMO (PREVNAR20)
1	PNEUMO (PREVNAR20)
20	PNEUMO (PREVNAR20)
0	PNEUMO (PREVNAR20)
0	PNEUMO (PREVNAR20)
6	PNEUMO (PREVNAR20)
0	PNEUMO (PREVNAR20)
0	PNEUMO (PREVNAR20)
1	PNEUMO (PREVNAR20)
1	PNEUMO (PREVNAR20)
0	PNEUMO (PREVNAR20)
0	PNEUMO (PREVNAR20)
1	PNEUMO (PREVNAR20)
6	PNEUMO (PREVNAR20)
124	PNEUMO (PREVNAR20)
2	PNEUMO (PREVNAR20)
62	PNEUMO (PREVNAR20)
0	PNEUMO (PREVNAR20)
0	PNEUMO (PREVNAR20)
2	PNEUMO (PREVNAR20)
1	PNEUMO (PREVNAR20)
0	PNEUMO (PREVNAR20)
0	PNEUMO (PREVNAR20)
0	PNEUMO (PREVNAR20)
1	PNEUMO (PREVNAR20)
1	PNEUMO (PREVNAR20)
0	PNEUMO (PREVNAR20)
9	PNEUMO (PREVNAR20)
0	PNEUMO (PREVNAR20)
0	PNEUMO (PREVNAR20)
0	PNEUMO (PREVNAR20)
31	PNEUMO (PREVNAR20)
0	PNEUMO (PREVNAR20)
1	PNEUMO (PREVNAR20)
15	PNEUMO (PREVNAR20)
0	PNEUMO (PREVNAR20)
2	PNEUMO (PREVNAR20)
1	PNEUMO (PREVNAR20)
0	PNEUMO (PREVNAR20)
6	PNEUMO (PREVNAR20)
0	PNEUMO (PREVNAR20)
1	PNEUMO (PREVNAR20)
1	PNEUMO (PREVNAR20)
0	PNEUMO (PREVNAR20)
1	PNEUMO (PREVNAR20)
1	PNEUMO (PREVNAR20)
1	PNEUMO (PREVNAR20)
0	PNEUMO (PREVNAR20)
14	PNEUMO (PREVNAR20)
0	PNEUMO (PREVNAR20)
1	PNEUMO (PREVNAR20)
0	PNEUMO (PREVNAR20)
2	PNEUMO (PREVNAR20)
0	PNEUMO (PREVNAR20)
0	PNEUMO (PREVNAR20)
1	PNEUMO (PREVNAR20)
0	PNEUMO (PREVNAR20)
1	PNEUMO (PREVNAR20)
0	PNEUMO (PREVNAR20)
40	PNEUMO (PREVNAR20)
1	PNEUMO (PREVNAR20)
8	PNEUMO (PREVNAR20)
0	PNEUMO (PREVNAR20)
0	PNEUMO (PREVNAR20)
0	PNEUMO (PREVNAR20)
1	PNEUMO (PREVNAR20)
0	PNEUMO (PREVNAR20)
1	PNEUMO (PREVNAR20)
0	PNEUMO (PREVNAR20)
1	PNEUMO (PREVNAR20)
1	PNEUMO (PREVNAR20)
1	PNEUMO (PREVNAR20)
0	PNEUMO (PREVNAR20)
0	PNEUMO (PREVNAR20)
2	PNEUMO (PREVNAR20)
1	PNEUMO (PREVNAR20)
0	PNEUMO (PREVNAR20)
0	PNEUMO (PREVNAR20)
0	PNEUMO (PREVNAR20)
2	PNEUMO (PREVNAR20)
3	PNEUMO (PREVNAR20)
1	PNEUMO (PREVNAR20)
1	PNEUMO (PREVNAR20)
1	PNEUMO (PREVNAR20)
2	PNEUMO (PREVNAR20)
1	PNEUMO (PREVNAR20)
0	PNEUMO (PREVNAR20)
1	PNEUMO (PREVNAR20)
1	PNEUMO (PREVNAR20)
0	PNEUMO (PREVNAR20)
6	PNEUMO (PREVNAR20)
0	PNEUMO (PREVNAR20)
1	PNEUMO (PREVNAR20)
1	PNEUMO (PREVNAR20)
0	PNEUMO (PREVNAR20)
1	PNEUMO (PREVNAR20)
0	PNEUMO (PREVNAR20)
1	PNEUMO (PREVNAR20)
0	PNEUMO (PREVNAR20)
1	PNEUMO (PREVNAR20)
0	PNEUMO (PREVNAR20)
0	PNEUMO (PREVNAR20)
0	PNEUMO (PREVNAR20)
23	PNEUMO (PREVNAR20)
0	PNEUMO (PREVNAR20)
4	PNEUMO (PREVNAR20)
0	PNEUMO (PREVNAR20)
0	PNEUMO (PREVNAR20)
0	PNEUMO (PREVNAR20)
0	PNEUMO (PREVNAR20)
2	PNEUMO (PREVNAR20)
0	PNEUMO (PREVNAR20)
1	PNEUMO (PREVNAR20)
1	PNEUMO (PREVNAR20)
1	PNEUMO (PREVNAR20)
4	PNEUMO (PREVNAR20)
1	PNEUMO (PREVNAR20)
1	PNEUMO (PREVNAR20)
0	PNEUMO (PREVNAR20)
2	PNEUMO (PREVNAR20)
2	PNEUMO (PREVNAR20)
0	PNEUMO (PREVNAR20)
0	PNEUMO (PREVNAR20)
1	PNEUMO (PREVNAR20)
1	PNEUMO (PREVNAR20)
1	PNEUMO (PREVNAR20)
0	PNEUMO (PREVNAR20)
6	PNEUMO (PREVNAR20)
0	PNEUMO (PREVNAR20)
0	PNEUMO (PREVNAR20)
4	PNEUMO (PREVNAR20)
1	PNEUMO (PREVNAR20)
0	PNEUMO (PREVNAR20)
0	PNEUMO (PREVNAR20)
0	PNEUMO (PREVNAR20)
0	PNEUMO (PREVNAR20)
0	PNEUMO (PREVNAR20)
0	PNEUMO (PREVNAR20)
1	PNEUMO (PREVNAR20)
5	PNEUMO (PREVNAR20)
0	PNEUMO (PREVNAR20)
4	PNEUMO (PREVNAR20)
0	PNEUMO (PREVNAR20)
1	PNEUMO (PREVNAR20)
1	PNEUMO (PREVNAR20)
0	PNEUMO (PREVNAR20)
31	PNEUMO (PREVNAR20)
0	PNEUMO (PREVNAR20)
0	PNEUMO (PREVNAR20)
1	PNEUMO (PREVNAR20)
1	PNEUMO (PREVNAR20)
1	PNEUMO (PREVNAR20)
2	PNEUMO (PREVNAR20)
0	PNEUMO (PREVNAR20)
0	PNEUMO (PREVNAR20)
0	PNEUMO (PREVNAR20)
0	PNEUMO (PREVNAR20)
0	PNEUMO (PREVNAR20)
0	PNEUMO (PREVNAR20)
0	PNEUMO (PREVNAR20)
2	PNEUMO (PREVNAR20)
3	PNEUMO (PREVNAR20)
0	PNEUMO (PREVNAR20)
1	PNEUMO (PREVNAR20)
13	PNEUMO (PREVNAR20)
0	PNEUMO (PREVNAR20)
0	PNEUMO (PREVNAR20)
0	PNEUMO (PREVNAR20)
1	PNEUMO (PREVNAR20)
1	PNEUMO (PREVNAR20)
1	PNEUMO (PREVNAR20)
1	PNEUMO (PREVNAR20)
0	PNEUMO (PREVNAR20)
1	PNEUMO (PREVNAR20)
1	PNEUMO (PREVNAR20)
1	PNEUMO (PREVNAR20)
6	PNEUMO (PREVNAR20)
1	PNEUMO (PREVNAR20)
0	PNEUMO (PREVNAR20)
1	PNEUMO (PREVNAR20)
4	PNEUMO (PREVNAR20)
0	PNEUMO (PREVNAR20)
0	PNEUMO (PREVNAR20)
8	PNEUMO (PREVNAR20)
1	PNEUMO (PREVNAR20)
0	PNEUMO (PREVNAR20)
0	PNEUMO (PREVNAR20)
2	PNEUMO (PREVNAR20)
1	PNEUMO (PREVNAR20)
1	PNEUMO (PREVNAR20)
0	PNEUMO (PREVNAR20)
1	PNEUMO (PREVNAR20)
5	PNEUMO (PREVNAR20)
1	PNEUMO (PREVNAR20)
0	PNEUMO (PREVNAR20)
0	PNEUMO (PREVNAR20)
0	PNEUMO (PREVNAR20)
0	PNEUMO (PREVNAR20)
0	PNEUMO (PREVNAR20)
1	PNEUMO (PREVNAR20)
0	PNEUMO (PREVNAR20)
1	PNEUMO (PREVNAR20)
0	PNEUMO (PREVNAR20)
1	PNEUMO (PREVNAR20)
4	PNEUMO (PREVNAR20)
0	PNEUMO (PREVNAR20)
0	PNEUMO (PREVNAR20)
0	PNEUMO (PREVNAR20)
0	PNEUMO (PREVNAR20)
1	PNEUMO (PREVNAR20)
0	PNEUMO (PREVNAR20)
0	PNEUMO (PREVNAR20)
0	PNEUMO (PREVNAR20)
5	PNEUMO (PREVNAR20)
8	PNEUMO (PREVNAR20)
2	PNEUMO (PREVNAR20)
6	PNEUMO (PREVNAR20)
2	PNEUMO (PREVNAR20)
0	PNEUMO (PREVNAR20)
0	PNEUMO (PREVNAR20)
0	PNEUMO (PREVNAR20)
3	PNEUMO (PREVNAR20)
1	PNEUMO (PREVNAR20)
0	PNEUMO (PREVNAR20)
5	PNEUMO (PREVNAR20)
26	PNEUMO (PREVNAR20)
0	PNEUMO (PREVNAR20)
1	PNEUMO (PREVNAR20)
0	PNEUMO (PREVNAR20)
1	PNEUMO (PREVNAR20)
1	PNEUMO (PREVNAR20)
1	PNEUMO (PREVNAR20)
0	PNEUMO (PREVNAR20)
0	PNEUMO (PREVNAR20)
2	PNEUMO (PREVNAR20)
0	PNEUMO (PREVNAR20)
1	PNEUMO (PREVNAR20)
0	PNEUMO (PREVNAR20)
4	PNEUMO (PREVNAR20)
0	PNEUMO (PREVNAR20)
1	PNEUMO (PREVNAR20)
0	PNEUMO (PREVNAR20)
0	PNEUMO (PREVNAR20)
1	PNEUMO (PREVNAR20)
0	PNEUMO (PREVNAR20)
0	PNEUMO (PREVNAR20)
0	PNEUMO (PREVNAR20)
0	PNEUMO (PREVNAR20)
0	PNEUMO (PREVNAR20)
1	PNEUMO (PREVNAR20)
0	PNEUMO (PREVNAR20)
1	PNEUMO (PREVNAR20)
1	PNEUMO (PREVNAR20)
1	PNEUMO (PREVNAR20)
2	PNEUMO (PREVNAR20)
0	PNEUMO (PREVNAR20)
0	PNEUMO (PREVNAR20)
0	PNEUMO (PREVNAR20)
1	PNEUMO (PREVNAR20)
0	PNEUMO (PREVNAR20)
0	PNEUMO (PREVNAR20)
0	PNEUMO (PREVNAR20)
0	PNEUMO (PREVNAR20)
1	PNEUMO (PREVNAR20)
1	PNEUMO (PREVNAR20)
0	PNEUMO (PREVNAR20)
0	PNEUMO (PREVNAR20)
1	PNEUMO (PREVNAR20)
3	PNEUMO (PREVNAR20)
1	PNEUMO (PREVNAR20)
0	PNEUMO (PREVNAR20)
1	PNEUMO (PREVNAR20)
0	PNEUMO (PREVNAR20)
0	PNEUMO (PREVNAR20)
0	PNEUMO (PREVNAR20)
0	PNEUMO (PREVNAR20)
0	PNEUMO (PREVNAR20)
0	PNEUMO (PREVNAR20)
0	PNEUMO (PREVNAR20)
0	PNEUMO (PREVNAR20)
0	PNEUMO (PREVNAR20)
0	PNEUMO (PREVNAR20)
0	PNEUMO (PREVNAR20)
0	PNEUMO (PREVNAR20)
0	PNEUMO (PREVNAR20)
0	PNEUMO (PREVNAR20)
0	PNEUMO (PREVNAR20)
0	PNEUMO (PREVNAR20)
0	PNEUMO (PREVNAR20)
1	PNEUMO (PREVNAR20)
2	PNEUMO (PREVNAR20)
5	PNEUMO (PREVNAR20)
0	PNEUMO (PREVNAR20)
66	PNEUMO (PREVNAR20)
0	PNEUMO (PREVNAR20)
0	PNEUMO (PREVNAR20)
0	PNEUMO (PREVNAR20)
1	PNEUMO (PREVNAR20)
26	PNEUMO (PREVNAR20)
0	PNEUMO (PREVNAR20)
1	PNEUMO (PREVNAR20)
8	PNEUMO (PREVNAR20)
0	PNEUMO (PREVNAR20)
0	PNEUMO (PREVNAR20)
12	PNEUMO (PREVNAR20)
1	PNEUMO (PREVNAR20)
0	PNEUMO (PREVNAR20)
2	PNEUMO (PREVNAR20)
1	PNEUMO (PREVNAR20)
1	PNEUMO (PREVNAR20)
0	PNEUMO (PREVNAR20)
3	PNEUMO (PREVNAR20)
12	PNEUMO (PREVNAR20)
1	PNEUMO (PREVNAR20)
0	PNEUMO (PREVNAR20)
0	PNEUMO (PREVNAR20)
1	PNEUMO (PREVNAR20)
1	PNEUMO (PREVNAR20)
0	PNEUMO (PREVNAR20)
0	PNEUMO (PREVNAR20)
0	PNEUMO (PREVNAR20)
1	PNEUMO (PREVNAR20)
1	PNEUMO (PREVNAR20)
0	PNEUMO (PREVNAR20)
3	PNEUMO (PREVNAR20)
1	PNEUMO (PREVNAR20)
0	PNEUMO (PREVNAR20)
0	PNEUMO (PREVNAR20)
1	PNEUMO (PREVNAR20)
0	PNEUMO (PREVNAR20)
45	PNEUMO (PREVNAR20)
0	PNEUMO (PREVNAR20)
0	PNEUMO (PREVNAR20)
0	PNEUMO (PREVNAR20)
0	PNEUMO (PREVNAR20)
0	PNEUMO (PREVNAR20)
75	PNEUMO (PREVNAR20)
0	PNEUMO (PREVNAR20)
5	PNEUMO (PREVNAR20)
10	PNEUMO (PREVNAR20)
0	PNEUMO (PREVNAR20)
1	PNEUMO (PREVNAR20)
1	PNEUMO (PREVNAR20)
0	PNEUMO (PREVNAR20)
0	PNEUMO (PREVNAR20)
0	PNEUMO (PREVNAR20)
1	PNEUMO (PREVNAR20)
0	PNEUMO (PREVNAR20)
2	PNEUMO (PREVNAR20)
0	PNEUMO (PREVNAR20)
2	PNEUMO (PREVNAR20)
0	PNEUMO (PREVNAR20)
1	PNEUMO (PREVNAR20)
0	PNEUMO (PREVNAR20)
5	PNEUMO (PREVNAR20)
68	PNEUMO (PREVNAR20)
0	PNEUMO (PREVNAR20)
0	PNEUMO (PREVNAR20)
1	PNEUMO (PREVNAR20)
0	PNEUMO (PREVNAR20)
10	PNEUMO (PREVNAR20)
0	PNEUMO (PREVNAR20)
1	PNEUMO (PREVNAR20)
0	PNEUMO (PREVNAR20)
0	PNEUMO (PREVNAR20)
1	PNEUMO (PREVNAR20)
14	PNEUMO (PREVNAR20)
0	PNEUMO (PREVNAR20)
1	PNEUMO (PREVNAR20)
91	PNEUMO (PREVNAR20)
1	PNEUMO (PREVNAR20)
0	PNEUMO (PREVNAR20)
0	PNEUMO (PREVNAR20)
1	PNEUMO (PREVNAR20)
0	PNEUMO (PREVNAR20)
0	PNEUMO (PREVNAR20)
0	PNEUMO (PREVNAR20)
2	PNEUMO (PREVNAR20)
2	PNEUMO (PREVNAR20)
1	PNEUMO (PREVNAR20)
6	PNEUMO (PREVNAR20)
0	PNEUMO (PREVNAR20)
0	PNEUMO (PREVNAR20)
0	PNEUMO (PREVNAR20)
3	PNEUMO (PREVNAR20)
1	PNEUMO (PREVNAR20)
1	PNEUMO (PREVNAR20)
0	PNEUMO (PREVNAR20)
29	PNEUMO (PREVNAR20)
0	PNEUMO (PREVNAR20)
13	PNEUMO (PREVNAR20)
30	PNEUMO (PREVNAR20)
0	PNEUMO (PREVNAR20)
0	PNEUMO (PREVNAR20)
0	PNEUMO (PREVNAR20)
0	PNEUMO (PREVNAR20)
1	PNEUMO (PREVNAR20)
0	PNEUMO (PREVNAR20)
6	PNEUMO (PREVNAR20)
1	PNEUMO (PREVNAR20)
3	PNEUMO (PREVNAR20)
9	PNEUMO (PREVNAR20)
2	PNEUMO (PREVNAR20)
0	PNEUMO (PREVNAR20)
7	PNEUMO (PREVNAR20)
1	PNEUMO (PREVNAR20)
2	PNEUMO (PREVNAR20)
1	PNEUMO (PREVNAR20)
1	PNEUMO (PREVNAR20)
0	PNEUMO (PREVNAR20)
0	PNEUMO (PREVNAR20)
0	PNEUMO (PREVNAR20)
4	PNEUMO (PREVNAR20)
1	PNEUMO (PREVNAR20)
33	PNEUMO (PREVNAR20)
0	PNEUMO (PREVNAR20)
2	PNEUMO (PREVNAR20)
2	PNEUMO (PREVNAR20)
0	PNEUMO (PREVNAR20)
0	PNEUMO (PREVNAR20)
9	PNEUMO (PREVNAR20)
0	PNEUMO (PREVNAR20)
0	PNEUMO (PREVNAR20)
3	PNEUMO (PREVNAR20)
1	PNEUMO (PREVNAR20)
0	PNEUMO (PREVNAR20)
0	PNEUMO (PREVNAR20)
1	PNEUMO (PREVNAR20)
1	PNEUMO (PREVNAR20)
0	PNEUMO (PREVNAR20)
0	PNEUMO (PREVNAR20)
0	PNEUMO (PREVNAR20)
1	PNEUMO (PREVNAR20)
1	PNEUMO (PREVNAR20)
1	PNEUMO (PREVNAR20)
1	PNEUMO (PREVNAR20)
0	PNEUMO (PREVNAR20)
0	PNEUMO (PREVNAR20)
0	PNEUMO (PREVNAR20)
0	PNEUMO (PREVNAR20)
2	PNEUMO (PREVNAR20)
0	PNEUMO (PREVNAR20)
32	PNEUMO (PREVNAR20)
1	PNEUMO (PREVNAR20)
0	PNEUMO (PREVNAR20)
1	PNEUMO (PREVNAR20)
0	PNEUMO (PREVNAR20)
0	PNEUMO (PREVNAR20)
2	PNEUMO (PREVNAR20)
0	PNEUMO (PREVNAR20)
0	PNEUMO (PREVNAR20)
3	PNEUMO (PREVNAR20)
0	PNEUMO (PREVNAR20)
7	PNEUMO (PREVNAR20)
0	PNEUMO (PREVNAR20)
1	PNEUMO (PREVNAR20)
1	PNEUMO (PREVNAR20)
1	PNEUMO (PREVNAR20)
0	PNEUMO (PREVNAR20)
1	PNEUMO (PREVNAR20)
1	PNEUMO (PREVNAR20)
4	PNEUMO (PREVNAR20)
3	PNEUMO (PREVNAR20)
2	PNEUMO (PREVNAR20)
1	PNEUMO (PREVNAR20)
1	PNEUMO (PREVNAR20)
0	PNEUMO (PREVNAR20)
1	PNEUMO (PREVNAR20)
1	PNEUMO (PREVNAR20)
1	PNEUMO (PREVNAR20)
3	PNEUMO (PREVNAR20)
0	PNEUMO (PREVNAR20)
5	PNEUMO (PREVNAR20)
0	PNEUMO (PREVNAR20)
0	PNEUMO (PREVNAR20)
17	PNEUMO (PREVNAR20)
0	PNEUMO (PREVNAR20)
0	PNEUMO (PREVNAR20)
0	PNEUMO (PREVNAR20)
8	PNEUMO (PREVNAR20)
0	PNEUMO (PREVNAR20)
2	PNEUMO (PREVNAR20)
1	PNEUMO (PREVNAR20)
2	PNEUMO (PREVNAR20)
0	PNEUMO (PREVNAR20)
6	PNEUMO (PREVNAR20)
0	PNEUMO (PREVNAR20)
1	PNEUMO (PREVNAR20)
2	PNEUMO (PREVNAR20)
0	PNEUMO (PREVNAR20)
4	PNEUMO (PREVNAR20)
1	PNEUMO (PREVNAR20)
3	PNEUMO (PREVNAR20)
0	PNEUMO (PREVNAR20)
1	PNEUMO (PREVNAR20)
100	PNEUMO (PREVNAR20)
0	PNEUMO (PREVNAR20)
1	PNEUMO (PREVNAR20)
0	PNEUMO (PREVNAR20)
0	PNEUMO (PREVNAR20)
1	PNEUMO (PREVNAR20)
1	PNEUMO (PREVNAR20)
1	PNEUMO (PREVNAR20)
1	PNEUMO (PREVNAR20)
1	PNEUMO (PREVNAR20)
4	PNEUMO (PREVNAR20)
1	PNEUMO (PREVNAR20)
0	PNEUMO (PREVNAR20)
0	PNEUMO (PREVNAR20)
0	PNEUMO (PREVNAR20)
2	PNEUMO (PREVNAR20)
0	PNEUMO (PREVNAR20)
1	PNEUMO (PREVNAR20)
5	PNEUMO (PREVNAR20)
104	PNEUMO (PREVNAR20)
0	PNEUMO (PREVNAR20)
18	PNEUMO (PREVNAR20)
1	PNEUMO (PREVNAR20)
4	PNEUMO (PREVNAR20)
0	PNEUMO (PREVNAR20)
20	PNEUMO (PREVNAR20)
1	PNEUMO (PREVNAR20)
0	PNEUMO (PREVNAR20)
1	PNEUMO (PREVNAR20)
3	PNEUMO (PREVNAR20)
1	PNEUMO (PREVNAR20)
0	PNEUMO (PREVNAR20)
1	PNEUMO (PREVNAR20)
0	PNEUMO (PREVNAR20)
0	PNEUMO (PREVNAR20)
0	PNEUMO (PREVNAR20)
0	PNEUMO (PREVNAR20)
5	PNEUMO (PREVNAR20)
1	PNEUMO (PREVNAR20)
2	PNEUMO (PREVNAR20)
0	PNEUMO (PREVNAR20)
1	PNEUMO (PREVNAR20)
3	PNEUMO (PREVNAR20)
0	PNEUMO (PREVNAR20)
2	PNEUMO (PREVNAR20)
1	PNEUMO (PREVNAR20)
86	PNEUMO (PREVNAR20)
0	PNEUMO (PREVNAR20)
4	PNEUMO (PREVNAR20)
0	PNEUMO (PREVNAR20)
6	PNEUMO (PREVNAR20)
1	PNEUMO (PREVNAR20)
14	PNEUMO (PREVNAR20)
1	PNEUMO (PREVNAR20)
8	PNEUMO (PREVNAR20)
1	PNEUMO (PREVNAR20)
0	PNEUMO (PREVNAR20)
0	PNEUMO (PREVNAR20)
1	PNEUMO (PREVNAR20)
0	PNEUMO (PREVNAR20)
4	PNEUMO (PREVNAR20)
0	PNEUMO (PREVNAR20)
0	PNEUMO (PREVNAR20)
0	PNEUMO (PREVNAR20)
0	PNEUMO (PREVNAR20)
1	PNEUMO (PREVNAR20)
0	PNEUMO (PREVNAR20)
73	PNEUMO (PREVNAR20)
0	PNEUMO (PREVNAR20)
11	PNEUMO (PREVNAR20)
1	PNEUMO (PREVNAR20)
5	PNEUMO (PREVNAR20)
1	PNEUMO (PREVNAR20)
1	PNEUMO (PREVNAR20)
1	PNEUMO (PREVNAR20)
1	PNEUMO (PREVNAR20)
4	PNEUMO (PREVNAR20)
7	PNEUMO (PREVNAR20)
2	PNEUMO (PREVNAR20)
1	PNEUMO (PREVNAR20)
252	PNEUMO (PREVNAR20)
0	PNEUMO (PREVNAR20)
1	PNEUMO (PREVNAR20)
1	PNEUMO (PREVNAR20)
0	PNEUMO (PREVNAR20)
0	PNEUMO (PREVNAR20)
1	PNEUMO (PREVNAR20)
1	PNEUMO (PREVNAR20)
1	PNEUMO (PREVNAR20)
2	PNEUMO (PREVNAR20)
0	PNEUMO (PREVNAR20)
7	PNEUMO (PREVNAR20)
1	PNEUMO (PREVNAR20)
1	PNEUMO (PREVNAR20)
2	PNEUMO (PREVNAR20)
1	PNEUMO (PREVNAR20)
0	PNEUMO (PREVNAR20)
1	PNEUMO (PREVNAR20)
166	PNEUMO (PREVNAR20)
2	PNEUMO (PREVNAR20)
0	PNEUMO (PREVNAR20)
1	PNEUMO (PREVNAR20)
0	PNEUMO (PREVNAR20)
2	PNEUMO (PREVNAR20)
0	PNEUMO (PREVNAR20)
0	PNEUMO (PREVNAR20)
2	PNEUMO (PREVNAR20)
1	PNEUMO (PREVNAR20)
1	PNEUMO (PREVNAR20)
0	PNEUMO (PREVNAR20)
0	PNEUMO (PREVNAR20)
5	PNEUMO (PREVNAR20)
1	PNEUMO (PREVNAR20)
3	PNEUMO (PREVNAR20)
0	PNEUMO (PREVNAR20)
0	PNEUMO (PREVNAR20)
4	PNEUMO (PREVNAR20)
1	PNEUMO (PREVNAR20)
0	PNEUMO (PREVNAR20)
1	PNEUMO (PREVNAR20)
3	PNEUMO (PREVNAR20)
1	PNEUMO (PREVNAR20)
0	PNEUMO (PREVNAR20)
5	PNEUMO (PREVNAR20)
10	PNEUMO (PREVNAR20)
1	PNEUMO (PREVNAR20)
0	PNEUMO (PREVNAR20)
0	PNEUMO (PREVNAR20)
0	PNEUMO (PREVNAR20)
0	PNEUMO (PREVNAR20)
7	PNEUMO (PREVNAR20)
0	PNEUMO (PREVNAR20)
6	PNEUMO (PREVNAR20)
0	PNEUMO (PREVNAR20)
5	PNEUMO (PREVNAR20)
145	PNEUMO (PREVNAR20)
0	PNEUMO (PREVNAR20)
2	PNEUMO (PREVNAR20)
4	PNEUMO (PREVNAR20)
2	PNEUMO (PREVNAR20)
1	PNEUMO (PREVNAR20)
0	PNEUMO (PREVNAR20)
2	PNEUMO (PREVNAR20)
1	PNEUMO (PREVNAR20)
5	PNEUMO (PREVNAR20)
0	PNEUMO (PREVNAR20)
0	PNEUMO (PREVNAR20)
0	PNEUMO (PREVNAR20)
1	PNEUMO (PREVNAR20)
0	PNEUMO (PREVNAR20)
0	PNEUMO (PREVNAR20)
1	PNEUMO (PREVNAR20)
1	PNEUMO (PREVNAR20)
0	PNEUMO (PREVNAR20)
4	PNEUMO (PREVNAR20)
16	PNEUMO (PREVNAR20)
5	PNEUMO (PREVNAR20)
0	PNEUMO (PREVNAR20)
0	PNEUMO (PREVNAR20)
0	PNEUMO (PREVNAR20)
1	PNEUMO (PREVNAR20)
0	PNEUMO (PREVNAR20)
1	PNEUMO (PREVNAR20)
0	PNEUMO (PREVNAR20)
1	PNEUMO (PREVNAR20)
2	PNEUMO (PREVNAR20)
1	PNEUMO (PREVNAR20)
1	PNEUMO (PREVNAR20)
0	PNEUMO (PREVNAR20)
0	PNEUMO (PREVNAR20)
0	PNEUMO (PREVNAR20)
6	PNEUMO (PREVNAR20)
0	PNEUMO (PREVNAR20)
0	PNEUMO (PREVNAR20)
1	PNEUMO (PREVNAR20)
1	PNEUMO (PREVNAR20)
0	PNEUMO (PREVNAR20)
0	PNEUMO (PREVNAR20)
1	PNEUMO (PREVNAR20)
0	PNEUMO (PREVNAR20)
0	PNEUMO (PREVNAR20)
2	PNEUMO (PREVNAR20)
2	PNEUMO (PREVNAR20)
0	PNEUMO (PREVNAR20)
0	PNEUMO (PREVNAR20)
3	PNEUMO (PREVNAR20)
19	PNEUMO (PREVNAR20)
1	PNEUMO (PREVNAR20)
0	PNEUMO (PREVNAR20)
2	PNEUMO (PREVNAR20)
0	PNEUMO (PREVNAR20)
0	PNEUMO (PREVNAR20)
51	PNEUMO (PREVNAR20)
1	PNEUMO (PREVNAR20)
7	PNEUMO (PREVNAR20)
1	PNEUMO (PREVNAR20)
0	PNEUMO (PREVNAR20)
0	PNEUMO (PREVNAR20)
25	PNEUMO (PREVNAR20)
7	PNEUMO (PREVNAR20)
4	PNEUMO (PREVNAR20)
0	PNEUMO (PREVNAR20)
0	PNEUMO (PREVNAR20)
0	PNEUMO (PREVNAR20)
4	PNEUMO (PREVNAR20)
1	PNEUMO (PREVNAR20)
0	PNEUMO (PREVNAR20)
0	PNEUMO (PREVNAR20)
1	PNEUMO (PREVNAR20)
3	PNEUMO (PREVNAR20)
4	PNEUMO (PREVNAR20)
0	PNEUMO (PREVNAR20)
6	PNEUMO (PREVNAR20)
0	PNEUMO (PREVNAR20)
0	PNEUMO (PREVNAR20)
5	PNEUMO (PREVNAR20)
0	PNEUMO (PREVNAR20)
1	PNEUMO (PREVNAR20)
0	PNEUMO (PREVNAR20)
0	PNEUMO (PREVNAR20)
0	PNEUMO (PREVNAR20)
0	PNEUMO (PREVNAR20)
0	PNEUMO (PREVNAR20)
0	PNEUMO (PREVNAR20)
0	PNEUMO (PREVNAR20)
0	PNEUMO (PREVNAR20)
0	PNEUMO (PREVNAR20)
0	PNEUMO (PREVNAR20)
0	PNEUMO (PREVNAR20)
0	PNEUMO (PREVNAR20)
0	PNEUMO (PREVNAR20)
2	PNEUMO (PREVNAR20)
1	PNEUMO (PREVNAR20)
1	PNEUMO (PREVNAR20)
0	PNEUMO (PREVNAR20)
0	PNEUMO (PREVNAR20)
1	PNEUMO (PREVNAR20)
0	PNEUMO (PREVNAR20)
0	PNEUMO (PREVNAR20)
0	PNEUMO (PREVNAR20)
6	PNEUMO (PREVNAR20)
2	PNEUMO (PREVNAR20)
1	PNEUMO (PREVNAR20)
1	PNEUMO (PREVNAR20)
0	PNEUMO (PREVNAR20)
0	PNEUMO (PREVNAR20)
1	PNEUMO (PREVNAR20)
4	PNEUMO (PREVNAR20)
1	PNEUMO (PREVNAR20)
1	PNEUMO (PREVNAR20)
0	PNEUMO (PREVNAR20)
1	PNEUMO (PREVNAR20)
1	PNEUMO (PREVNAR20)
0	PNEUMO (PREVNAR20)
0	PNEUMO (PREVNAR20)
2	PNEUMO (PREVNAR20)
5	PNEUMO (PREVNAR20)
5	PNEUMO (PREVNAR20)
2	PNEUMO (PREVNAR20)
0	PNEUMO (PREVNAR20)
0	PNEUMO (PREVNAR20)
2	PNEUMO (PREVNAR20)
4	PNEUMO (PREVNAR20)
4	PNEUMO (PREVNAR20)
1	PNEUMO (PREVNAR20)
2	PNEUMO (PREVNAR20)
0	PNEUMO (PREVNAR20)
6	PNEUMO (PREVNAR20)
4	PNEUMO (PREVNAR20)
1	PNEUMO (PREVNAR20)
0	PNEUMO (PREVNAR20)
0	PNEUMO (PREVNAR20)
0	PNEUMO (PREVNAR20)
0	PNEUMO (PREVNAR20)
1	PNEUMO (PREVNAR20)
9	PNEUMO (PREVNAR20)
6	PNEUMO (PREVNAR20)
4	PNEUMO (PREVNAR20)
0	PNEUMO (PREVNAR20)
0	PNEUMO (PREVNAR20)
1	PNEUMO (PREVNAR20)
0	PNEUMO (PREVNAR20)
0	PNEUMO (PREVNAR20)
2	PNEUMO (PREVNAR20)
0	PNEUMO (PREVNAR20)
0	PNEUMO (PREVNAR20)
0	PNEUMO (PREVNAR20)
0	PNEUMO (PREVNAR20)
4	PNEUMO (PREVNAR20)
0	PNEUMO (PREVNAR20)
1	PNEUMO (PREVNAR20)
0	PNEUMO (PREVNAR20)
3	PNEUMO (PREVNAR20)
2	PNEUMO (PREVNAR20)
1	PNEUMO (PREVNAR20)
3	PNEUMO (PREVNAR20)
0	PNEUMO (PREVNAR20)
0	PNEUMO (PREVNAR20)
2	PNEUMO (PREVNAR20)
0	PNEUMO (PREVNAR20)
2	PNEUMO (PREVNAR20)
21	PNEUMO (PREVNAR20)
0	PNEUMO (PREVNAR20)
0	PNEUMO (PREVNAR20)
1	PNEUMO (PREVNAR20)
1	PNEUMO (PREVNAR20)
0	PNEUMO (PREVNAR20)
18	PNEUMO (PREVNAR20)
8	PNEUMO (PREVNAR20)
1	PNEUMO (PREVNAR20)
0	PNEUMO (PREVNAR20)
0	PNEUMO (PREVNAR20)
0	PNEUMO (PREVNAR20)
1	PNEUMO (PREVNAR20)
0	PNEUMO (PREVNAR20)
1	PNEUMO (PREVNAR20)
1	PNEUMO (PREVNAR20)
0	PNEUMO (PREVNAR20)
0	PNEUMO (PREVNAR20)
0	PNEUMO (PREVNAR20)
0	PNEUMO (PREVNAR20)
5	PNEUMO (PREVNAR20)
0	PNEUMO (PREVNAR20)
0	PNEUMO (PREVNAR20)
0	PNEUMO (PREVNAR20)
1	PNEUMO (PREVNAR20)
0	PNEUMO (PREVNAR20)
2	PNEUMO (PREVNAR20)
0	PNEUMO (PREVNAR20)
1	PNEUMO (PREVNAR20)
0	PNEUMO (PREVNAR20)
0	PNEUMO (PREVNAR20)
0	PNEUMO (PREVNAR20)
1	PNEUMO (PREVNAR20)
2	PNEUMO (PREVNAR20)
1	PNEUMO (PREVNAR20)
9	PNEUMO (PREVNAR20)
2	PNEUMO (PREVNAR20)
8	PNEUMO (PREVNAR20)
0	PNEUMO (PREVNAR20)
4	PNEUMO (PREVNAR20)
3	PNEUMO (PREVNAR20)
3	PNEUMO (PREVNAR20)
4	PNEUMO (PREVNAR20)
1	PNEUMO (PREVNAR20)
1	PNEUMO (PREVNAR20)
0	PNEUMO (PREVNAR20)
0	PNEUMO (PREVNAR20)
1	PNEUMO (PREVNAR20)
4	PNEUMO (PREVNAR20)
3	PNEUMO (PREVNAR20)
1	PNEUMO (PREVNAR20)
0	PNEUMO (PREVNAR20)
0	PNEUMO (PREVNAR20)
0	PNEUMO (PREVNAR20)
0	PNEUMO (PREVNAR20)
0	PNEUMO (PREVNAR20)
2	PNEUMO (PREVNAR20)
8	PNEUMO (PREVNAR20)
11	PNEUMO (PREVNAR20)
1	PNEUMO (PREVNAR20)
0	PNEUMO (PREVNAR20)
0	PNEUMO (PREVNAR20)
1	PNEUMO (PREVNAR20)
3	PNEUMO (PREVNAR20)
0	PNEUMO (PREVNAR20)
0	PNEUMO (PREVNAR20)
0	PNEUMO (PREVNAR20)
2	PNEUMO (PREVNAR20)
0	PNEUMO (PREVNAR20)
0	PNEUMO (PREVNAR20)
2	PNEUMO (PREVNAR20)
0	PNEUMO (PREVNAR20)
0	PNEUMO (PREVNAR20)
16	PNEUMO (PREVNAR20)
0	PNEUMO (PREVNAR20)
6	PNEUMO (PREVNAR20)
0	PNEUMO (PREVNAR20)
1	PNEUMO (PREVNAR20)
1	PNEUMO (PREVNAR20)
0	PNEUMO (PREVNAR20)
0	PNEUMO (PREVNAR20)
0	PNEUMO (PREVNAR20)
0	PNEUMO (PREVNAR20)
6	PNEUMO (PREVNAR20)
0	PNEUMO (PREVNAR20)
0	PNEUMO (PREVNAR20)
20	PNEUMO (PREVNAR20)
0	PNEUMO (PREVNAR20)
0	PNEUMO (PREVNAR20)
0	PNEUMO (PREVNAR20)
0	PNEUMO (PREVNAR20)
1	PNEUMO (PREVNAR20)
0	PNEUMO (PREVNAR20)
5	PNEUMO (PREVNAR20)
1	PNEUMO (PREVNAR20)
11	PNEUMO (PREVNAR20)
1	PNEUMO (PREVNAR20)
0	PNEUMO (PREVNAR20)
2	PNEUMO (PREVNAR20)
0	PNEUMO (PREVNAR20)
1	PNEUMO (PREVNAR20)
0	PNEUMO (PREVNAR20)
1	PNEUMO (PREVNAR20)
3	PNEUMO (PREVNAR20)
19	PNEUMO (PREVNAR20)
0	PNEUMO (PREVNAR20)
0	PNEUMO (PREVNAR20)
0	PNEUMO (PREVNAR20)
4	PNEUMO (PREVNAR20)
1	PNEUMO (PREVNAR20)
0	PNEUMO (PREVNAR20)
1	PNEUMO (PREVNAR20)
4	PNEUMO (PREVNAR20)
2	PNEUMO (PREVNAR20)
2	PNEUMO (PREVNAR20)
0	PNEUMO (PREVNAR20)
0	PNEUMO (PREVNAR20)
0	PNEUMO (PREVNAR20)
1	PNEUMO (PREVNAR20)
1	PNEUMO (PREVNAR20)
0	PNEUMO (PREVNAR20)
0	PNEUMO (PREVNAR20)
6	PNEUMO (PREVNAR20)
0	PNEUMO (PREVNAR20)
0	PNEUMO (PREVNAR20)
0	PNEUMO (PREVNAR20)
1	PNEUMO (PREVNAR20)
0	PNEUMO (PREVNAR20)
0	PNEUMO (PREVNAR20)
0	PNEUMO (PREVNAR20)
1	PNEUMO (PREVNAR20)
0	PNEUMO (PREVNAR20)
5	PNEUMO (PREVNAR20)
2	PNEUMO (PREVNAR20)
0	PNEUMO (PREVNAR20)
1	PNEUMO (PREVNAR20)
0	PNEUMO (PREVNAR20)
0	PNEUMO (PREVNAR20)
0	PNEUMO (PREVNAR20)
0	PNEUMO (PREVNAR20)
0	PNEUMO (PREVNAR20)
1	PNEUMO (PREVNAR20)
226	PNEUMO (PREVNAR20)
0	PNEUMO (PREVNAR20)
1	PNEUMO (PREVNAR20)
0	PNEUMO (PREVNAR20)
6	PNEUMO (PREVNAR20)
4	PNEUMO (PREVNAR20)
1	PNEUMO (PREVNAR20)
0	PNEUMO (PREVNAR20)
1	PNEUMO (PREVNAR20)
0	PNEUMO (PREVNAR20)
0	PNEUMO (PREVNAR20)
0	PNEUMO (PREVNAR20)
0	PNEUMO (PREVNAR20)
2	PNEUMO (PREVNAR20)
1	PNEUMO (PREVNAR20)
7	PNEUMO (PREVNAR20)
0	PNEUMO (PREVNAR20)
5	PNEUMO (PREVNAR20)
3	PNEUMO (PREVNAR20)
30	PNEUMO (PREVNAR20)
3	PNEUMO (PREVNAR20)
6	PNEUMO (PREVNAR20)
0	PNEUMO (PREVNAR20)
3	PNEUMO (PREVNAR20)
3	PNEUMO (PREVNAR20)
0	PNEUMO (PREVNAR20)
1	PNEUMO (PREVNAR20)
0	PNEUMO (PREVNAR20)
3	PNEUMO (PREVNAR20)
0	PNEUMO (PREVNAR20)
3	PNEUMO (PREVNAR20)
2	PNEUMO (PREVNAR20)
0	PNEUMO (PREVNAR20)
1	PNEUMO (PREVNAR20)
1	PNEUMO (PREVNAR20)
5	PNEUMO (PREVNAR20)
0	PNEUMO (PREVNAR20)
1	PNEUMO (PREVNAR20)
0	PNEUMO (PREVNAR20)
1	PNEUMO (PREVNAR20)
0	PNEUMO (PREVNAR20)
2	PNEUMO (PREVNAR20)
1	PNEUMO (PREVNAR20)
8	PNEUMO (PREVNAR20)
2	PNEUMO (PREVNAR20)
1	PNEUMO (PREVNAR20)
0	PNEUMO (PREVNAR20)
0	PNEUMO (PREVNAR20)
1	PNEUMO (PREVNAR20)
2	PNEUMO (PREVNAR20)
0	PNEUMO (PREVNAR20)
0	PNEUMO (PREVNAR20)
1	PNEUMO (PREVNAR20)
1	PNEUMO (PREVNAR20)
1	PNEUMO (PREVNAR20)
0	PNEUMO (PREVNAR20)
0	PNEUMO (PREVNAR20)
12	PNEUMO (PREVNAR20)
1	PNEUMO (PREVNAR20)
4	PNEUMO (PREVNAR20)
4	PNEUMO (PREVNAR20)
0	PNEUMO (PREVNAR20)
0	PNEUMO (PREVNAR20)
1	PNEUMO (PREVNAR20)
0	PNEUMO (PREVNAR20)
0	PNEUMO (PREVNAR20)
1	PNEUMO (PREVNAR20)
0	PNEUMO (PREVNAR20)
4	PNEUMO (PREVNAR20)
5	PNEUMO (PREVNAR20)
31	PNEUMO (PREVNAR20)
4	PNEUMO (PREVNAR20)
0	PNEUMO (PREVNAR20)
1	PNEUMO (PREVNAR20)
0	PNEUMO (PREVNAR20)
0	PNEUMO (PREVNAR20)
1	PNEUMO (PREVNAR20)
0	PNEUMO (PREVNAR20)
0	PNEUMO (PREVNAR20)
5	PNEUMO (PREVNAR20)
0	PNEUMO (PREVNAR20)
1	PNEUMO (PREVNAR20)
0	PNEUMO (PREVNAR20)
5	PNEUMO (PREVNAR20)
0	PNEUMO (PREVNAR20)
5	PNEUMO (PREVNAR20)
0	PNEUMO (PREVNAR20)
21	PNEUMO (PREVNAR20)
23	PNEUMO (PREVNAR20)
2	PNEUMO (PREVNAR20)
0	PNEUMO (PREVNAR20)
1	PNEUMO (PREVNAR20)
22	PNEUMO (PREVNAR20)
0	PNEUMO (PREVNAR20)
0	PNEUMO (PREVNAR20)
0	PNEUMO (PREVNAR20)
0	PNEUMO (PREVNAR20)
0	PNEUMO (PREVNAR20)
0	PNEUMO (PREVNAR20)
0	PNEUMO (PREVNAR20)
0	PNEUMO (PREVNAR20)
6	PNEUMO (PREVNAR20)
2	PNEUMO (PREVNAR20)
1	PNEUMO (PREVNAR20)
0	PNEUMO (PREVNAR20)
1	PNEUMO (PREVNAR20)
1	PNEUMO (PREVNAR20)
1	PNEUMO (PREVNAR20)
0	PNEUMO (PREVNAR20)
5	PNEUMO (PREVNAR20)
4	PNEUMO (PREVNAR20)
0	PNEUMO (PREVNAR20)
1	PNEUMO (PREVNAR20)
0	PNEUMO (PREVNAR20)
1	PNEUMO (PREVNAR20)
0	PNEUMO (PREVNAR20)
0	PNEUMO (PREVNAR20)
0	PNEUMO (PREVNAR20)
2	PNEUMO (PREVNAR20)
0	PNEUMO (PREVNAR20)
37	PNEUMO (PREVNAR20)
2	PNEUMO (PREVNAR20)
19	PNEUMO (PREVNAR20)
0	PNEUMO (PREVNAR20)
0	PNEUMO (PREVNAR20)
0	PNEUMO (PREVNAR20)
0	PNEUMO (PREVNAR20)
0	PNEUMO (PREVNAR20)
4	PNEUMO (PREVNAR20)
0	PNEUMO (PREVNAR20)
1	PNEUMO (PREVNAR20)
0	PNEUMO (PREVNAR20)
1	PNEUMO (PREVNAR20)
0	PNEUMO (PREVNAR20)
10	PNEUMO (PREVNAR20)
1	PNEUMO (PREVNAR20)
0	PNEUMO (PREVNAR20)
1	PNEUMO (PREVNAR20)
0	PNEUMO (PREVNAR20)
1	PNEUMO (PREVNAR20)
0	PNEUMO (PREVNAR20)
0	PNEUMO (PREVNAR20)
0	PNEUMO (PREVNAR20)
1	PNEUMO (PREVNAR20)
1	PNEUMO (PREVNAR20)
0	PNEUMO (PREVNAR20)
0	PNEUMO (PREVNAR20)
2	PNEUMO (PREVNAR20)
0	PNEUMO (PREVNAR20)
1	PNEUMO (PREVNAR20)
2	PNEUMO (PREVNAR20)
14	PNEUMO (PREVNAR20)
0	PNEUMO (PREVNAR20)
1	PNEUMO (PREVNAR20)
2	PNEUMO (PREVNAR20)
0	PNEUMO (PREVNAR20)
0	PNEUMO (PREVNAR20)
0	PNEUMO (PREVNAR20)
0	PNEUMO (PREVNAR20)
1	PNEUMO (PREVNAR20)
0	PNEUMO (PREVNAR20)
2	PNEUMO (PREVNAR20)
0	PNEUMO (PREVNAR20)
0	PNEUMO (PREVNAR20)
4	PNEUMO (PREVNAR20)
0	PNEUMO (PREVNAR20)
23894	PNEUMO (PREVNAR20)
0	PNEUMO (PREVNAR20)
1	PNEUMO (PREVNAR20)
0	PNEUMO (PREVNAR20)
0	PNEUMO (PREVNAR20)
1	PNEUMO (PREVNAR20)
1	PNEUMO (PREVNAR20)
0	PNEUMO (PREVNAR20)
1	PNEUMO (PREVNAR20)
1	PNEUMO (PREVNAR20)
6	PNEUMO (PREVNAR20)
2	PNEUMO (PREVNAR20)
2	PNEUMO (PREVNAR20)
0	PNEUMO (PREVNAR20)
1	PNEUMO (PREVNAR20)
0	PNEUMO (PREVNAR20)
0	PNEUMO (PREVNAR20)
1	PNEUMO (PREVNAR20)
0	PNEUMO (PREVNAR20)
2	PNEUMO (PREVNAR20)
1	PNEUMO (PREVNAR20)
0	PNEUMO (PREVNAR20)
1	PNEUMO (PREVNAR20)
0	PNEUMO (PREVNAR20)
2	PNEUMO (PREVNAR20)
1	PNEUMO (PREVNAR20)
0	PNEUMO (PREVNAR20)
0	PNEUMO (PREVNAR20)
0	PNEUMO (PREVNAR20)
1	PNEUMO (PREVNAR20)
0	PNEUMO (PREVNAR20)
1	PNEUMO (PREVNAR20)
2	PNEUMO (PREVNAR20)
0	PNEUMO (PREVNAR20)
0	PNEUMO (PREVNAR20)
0	PNEUMO (PREVNAR20)
0	PNEUMO (PREVNAR20)
2	PNEUMO (PREVNAR20)
0	PNEUMO (PREVNAR20)
19	PNEUMO (PREVNAR20)
0	PNEUMO (PREVNAR20)
0	PNEUMO (PREVNAR20)
1	PNEUMO (PREVNAR20)
0	PNEUMO (PREVNAR20)
0	PNEUMO (PREVNAR20)
10	PNEUMO (PREVNAR20)
0	PNEUMO (PREVNAR20)
0	PNEUMO (PREVNAR20)
1	PNEUMO (PREVNAR20)
0	PNEUMO (PREVNAR20)
2	PNEUMO (PREVNAR20)
4	PNEUMO (PREVNAR20)
5	PNEUMO (PREVNAR20)
2	PNEUMO (PREVNAR20)
3	PNEUMO (PREVNAR20)
1	PNEUMO (PREVNAR20)
5	PNEUMO (PREVNAR20)
0	PNEUMO (PREVNAR20)
0	PNEUMO (PREVNAR20)
1	PNEUMO (PREVNAR20)
0	PNEUMO (PREVNAR20)
1	PNEUMO (PREVNAR20)
1	PNEUMO (PREVNAR20)
1	PNEUMO (PREVNAR20)
1	PNEUMO (PREVNAR20)
0	PNEUMO (PREVNAR20)
0	PNEUMO (PREVNAR20)
0	PNEUMO (PREVNAR20)
0	PNEUMO (PREVNAR20)
0	PNEUMO (PREVNAR20)
2	PNEUMO (PREVNAR20)
0	PNEUMO (PREVNAR20)
2	PNEUMO (PREVNAR20)
1	PNEUMO (PREVNAR20)
0	PNEUMO (PREVNAR20)
0	PNEUMO (PREVNAR20)
0	PNEUMO (PREVNAR20)
1	PNEUMO (PREVNAR20)
0	PNEUMO (PREVNAR20)
7	PNEUMO (PREVNAR20)
7	PNEUMO (PREVNAR20)
0	PNEUMO (PREVNAR20)
1	PNEUMO (PREVNAR20)
0	PNEUMO (PREVNAR20)
0	PNEUMO (PREVNAR20)
1	PNEUMO (PREVNAR20)
0	PNEUMO (PREVNAR20)
1	PNEUMO (PREVNAR20)
0	PNEUMO (PREVNAR20)
3	PNEUMO (PREVNAR20)
3	PNEUMO (PREVNAR20)
0	PNEUMO (PREVNAR20)
0	PNEUMO (PREVNAR20)
0	PNEUMO (PREVNAR20)
1	PNEUMO (PREVNAR20)
0	PNEUMO (PREVNAR20)
0	PNEUMO (PREVNAR20)
0	PNEUMO (PREVNAR20)
0	PNEUMO (PREVNAR20)
0	PNEUMO (PREVNAR20)
0	PNEUMO (PREVNAR20)
0	PNEUMO (PREVNAR20)
1	PNEUMO (PREVNAR20)
0	PNEUMO (PREVNAR20)
0	PNEUMO (PREVNAR20)
1	PNEUMO (PREVNAR20)
0	PNEUMO (PREVNAR20)
2	PNEUMO (PREVNAR20)
1	PNEUMO (PREVNAR20)
2	PNEUMO (PREVNAR20)
0	PNEUMO (PREVNAR20)
21	PNEUMO (PREVNAR20)
2	PNEUMO (PREVNAR20)
1	PNEUMO (PREVNAR20)
1	PNEUMO (PREVNAR20)
4	PNEUMO (PREVNAR20)
0	PNEUMO (PREVNAR20)
0	PNEUMO (PREVNAR20)
0	PNEUMO (PREVNAR20)
1	PNEUMO (PREVNAR20)
6	PNEUMO (PREVNAR20)
26	PNEUMO (PREVNAR20)
0	PNEUMO (PREVNAR20)
0	PNEUMO (PREVNAR20)
29	PNEUMO (PREVNAR20)
1	PNEUMO (PREVNAR20)
0	PNEUMO (PREVNAR20)
2	PNEUMO (PREVNAR20)
2	PNEUMO (PREVNAR20)
0	PNEUMO (PREVNAR20)
7	PNEUMO (PREVNAR20)
1	PNEUMO (PREVNAR20)
0	PNEUMO (PREVNAR20)
0	PNEUMO (PREVNAR20)
1	PNEUMO (PREVNAR20)
2	PNEUMO (PREVNAR20)
5	PNEUMO (PREVNAR20)
0	PNEUMO (PREVNAR20)
1	PNEUMO (PREVNAR20)
0	PNEUMO (PREVNAR20)
1	PNEUMO (PREVNAR20)
0	PNEUMO (PREVNAR20)
7	PNEUMO (PREVNAR20)
0	PNEUMO (PREVNAR20)
7	PNEUMO (PREVNAR20)
0	PNEUMO (PREVNAR20)
0	PNEUMO (PREVNAR20)
2	PNEUMO (PREVNAR20)
0	PNEUMO (PREVNAR20)
1	PNEUMO (PREVNAR20)
2	PNEUMO (PREVNAR20)
1	PNEUMO (PREVNAR20)
0	PNEUMO (PREVNAR20)
0	PNEUMO (PREVNAR20)
3	PNEUMO (PREVNAR20)
2	PNEUMO (PREVNAR20)
0	PNEUMO (PREVNAR20)
13	PNEUMO (PREVNAR20)
1	PNEUMO (PREVNAR20)
0	PNEUMO (PREVNAR20)
0	PNEUMO (PREVNAR20)
0	PNEUMO (PREVNAR20)
0	PNEUMO (PREVNAR20)
2	PNEUMO (PREVNAR20)
0	PNEUMO (PREVNAR20)
0	PNEUMO (PREVNAR20)
1	PNEUMO (PREVNAR20)
2	PNEUMO (PREVNAR20)
0	PNEUMO (PREVNAR20)
0	PNEUMO (PREVNAR20)
0	PNEUMO (PREVNAR20)
0	PNEUMO (PREVNAR20)
1	PNEUMO (PREVNAR20)
1	PNEUMO (PREVNAR20)
0	PNEUMO (PREVNAR20)
1	PNEUMO (PREVNAR20)
1	PNEUMO (PREVNAR20)
0	PNEUMO (PREVNAR20)
1	PNEUMO (PREVNAR20)
0	PNEUMO (PREVNAR20)
2	PNEUMO (PREVNAR20)
0	PNEUMO (PREVNAR20)
0	PNEUMO (PREVNAR20)
0	PNEUMO (PREVNAR20)
0	PNEUMO (PREVNAR20)
1	PNEUMO (PREVNAR20)
5	PNEUMO (PREVNAR20)
2	PNEUMO (PREVNAR20)
0	PNEUMO (PREVNAR20)
7	PNEUMO (PREVNAR20)
1	PNEUMO (PREVNAR20)
0	PNEUMO (PREVNAR20)
0	PNEUMO (PREVNAR20)
0	PNEUMO (PREVNAR20)
0	PNEUMO (PREVNAR20)
0	PNEUMO (PREVNAR20)
0	PNEUMO (PREVNAR20)
1	PNEUMO (PREVNAR20)
0	PNEUMO (PREVNAR20)
0	PNEUMO (PREVNAR20)
0	PNEUMO (PREVNAR20)
1	PNEUMO (PREVNAR20)
0	PNEUMO (PREVNAR20)
1	PNEUMO (PREVNAR20)
0	PNEUMO (PREVNAR20)
0	PNEUMO (PREVNAR20)
4	PNEUMO (PREVNAR20)
5	PNEUMO (PREVNAR20)
0	PNEUMO (PREVNAR20)
0	PNEUMO (PREVNAR20)
1	PNEUMO (PREVNAR20)
0	PNEUMO (PREVNAR20)
0	PNEUMO (PREVNAR20)
15	PNEUMO (PREVNAR20)
0	PNEUMO (PREVNAR20)
3	PNEUMO (PREVNAR20)
0	PNEUMO (PREVNAR20)
0	PNEUMO (PREVNAR20)
0	PNEUMO (PREVNAR20)
0	PNEUMO (PREVNAR20)
0	PNEUMO (PREVNAR20)
1	PNEUMO (PREVNAR20)
5	PNEUMO (PREVNAR20)
1	PNEUMO (PREVNAR20)
1	PNEUMO (PREVNAR20)
0	PNEUMO (PREVNAR20)
0	PNEUMO (PREVNAR20)
0	PNEUMO (PREVNAR20)
2	PNEUMO (PREVNAR20)
0	PNEUMO (PREVNAR20)
0	PNEUMO (PREVNAR20)
0	PNEUMO (PREVNAR20)
0	PNEUMO (PREVNAR20)
0	PNEUMO (PREVNAR20)
1	PNEUMO (PREVNAR20)
21	PNEUMO (PREVNAR20)
0	PNEUMO (PREVNAR20)
0	PNEUMO (PREVNAR20)
5	PNEUMO (PREVNAR20)
0	PNEUMO (PREVNAR20)
5	PNEUMO (PREVNAR20)
0	PNEUMO (PREVNAR20)
0	PNEUMO (PREVNAR20)
0	PNEUMO (PREVNAR20)
5	PNEUMO (PREVNAR20)
27	PNEUMO (PREVNAR20)
3	PNEUMO (PREVNAR20)
1	PNEUMO (PREVNAR20)
5	PNEUMO (PREVNAR20)
0	PNEUMO (PREVNAR20)
0	PNEUMO (PREVNAR20)
0	PNEUMO (PREVNAR20)
0	PNEUMO (PREVNAR20)
0	PNEUMO (PREVNAR20)
1	PNEUMO (PREVNAR20)
6	PNEUMO (PREVNAR20)
0	PNEUMO (PREVNAR20)
0	PNEUMO (PREVNAR20)
2	PNEUMO (PREVNAR20)
7	PNEUMO (PREVNAR20)
0	PNEUMO (PREVNAR20)
1	PNEUMO (PREVNAR20)
8	PNEUMO (PREVNAR20)
1	PNEUMO (PREVNAR20)
0	PNEUMO (PREVNAR20)
0	PNEUMO (PREVNAR20)
1	PNEUMO (PREVNAR20)
0	PNEUMO (PREVNAR20)
0	PNEUMO (PREVNAR20)
6	PNEUMO (PREVNAR20)
1	PNEUMO (PREVNAR20)
1	PNEUMO (PREVNAR20)
0	PNEUMO (PREVNAR20)
0	PNEUMO (PREVNAR20)
1	PNEUMO (PREVNAR20)
0	PNEUMO (PREVNAR20)
1	PNEUMO (PREVNAR20)
0	PNEUMO (PREVNAR20)
0	PNEUMO (PREVNAR20)
0	PNEUMO (PREVNAR20)
3	PNEUMO (PREVNAR20)
1	PNEUMO (PREVNAR20)
0	PNEUMO (PREVNAR20)
0	PNEUMO (PREVNAR20)
0	PNEUMO (PREVNAR20)
31	PNEUMO (PREVNAR20)
6	PNEUMO (PREVNAR20)
5	PNEUMO (PREVNAR20)
0	PNEUMO (PREVNAR20)
24	PNEUMO (PREVNAR20)
3	PNEUMO (PREVNAR20)
0	PNEUMO (PREVNAR20)
1	PNEUMO (PREVNAR20)
1	PNEUMO (PREVNAR20)
1	PNEUMO (PREVNAR20)
0	PNEUMO (PREVNAR20)
4	PNEUMO (PREVNAR20)
2	PNEUMO (PREVNAR20)
0	PNEUMO (PREVNAR20)
1	PNEUMO (PREVNAR20)
1	PNEUMO (PREVNAR20)
0	PNEUMO (PREVNAR20)
0	PNEUMO (PREVNAR20)
2	PNEUMO (PREVNAR20)
2	PNEUMO (PREVNAR20)
0	PNEUMO (PREVNAR20)
0	PNEUMO (PREVNAR20)
0	PNEUMO (PREVNAR20)
0	PNEUMO (PREVNAR20)
5	PNEUMO (PREVNAR20)
0	PNEUMO (PREVNAR20)
0	PNEUMO (PREVNAR20)
0	PNEUMO (PREVNAR20)
4	PNEUMO (PREVNAR20)
1	PNEUMO (PREVNAR20)
0	PNEUMO (PREVNAR20)
7	PNEUMO (PREVNAR20)
381	PNEUMO (PREVNAR20)
0	PNEUMO (PREVNAR20)
0	PNEUMO (PREVNAR20)
0	PNEUMO (PREVNAR20)
0	PNEUMO (PREVNAR20)
0	PNEUMO (PREVNAR20)
2	PNEUMO (PREVNAR20)
2	PNEUMO (PREVNAR20)
6	PNEUMO (PREVNAR20)
0	PNEUMO (PREVNAR20)
0	PNEUMO (PREVNAR20)
0	PNEUMO (PREVNAR20)
0	PNEUMO (PREVNAR20)
7	PNEUMO (PREVNAR20)
11	PNEUMO (PREVNAR20)
0	PNEUMO (PREVNAR20)
0	PNEUMO (PREVNAR20)
0	PNEUMO (PREVNAR20)
0	PNEUMO (PREVNAR20)
1	PNEUMO (PREVNAR20)
22	PNEUMO (PREVNAR20)
7	PNEUMO (PREVNAR20)
1	PNEUMO (PREVNAR20)
0	PNEUMO (PREVNAR20)
1	PNEUMO (PREVNAR20)
1	PNEUMO (PREVNAR20)
0	PNEUMO (PREVNAR20)
0	PNEUMO (PREVNAR20)
8	PNEUMO (PREVNAR20)
0	PNEUMO (PREVNAR20)
2	PNEUMO (PREVNAR20)
1	PNEUMO (PREVNAR20)
8	PNEUMO (PREVNAR20)
0	PNEUMO (PREVNAR20)
0	PNEUMO (PREVNAR20)
0	PNEUMO (PREVNAR20)
1	PNEUMO (PREVNAR20)
0	PNEUMO (PREVNAR20)
1	PNEUMO (PREVNAR20)
1	PNEUMO (PREVNAR20)
0	PNEUMO (PREVNAR20)
4	PNEUMO (PREVNAR20)
2	PNEUMO (PREVNAR20)
1	PNEUMO (PREVNAR20)
0	PNEUMO (PREVNAR20)
0	PNEUMO (PREVNAR20)
1	PNEUMO (PREVNAR20)
2	PNEUMO (PREVNAR20)
0	PNEUMO (PREVNAR20)
1	PNEUMO (PREVNAR20)
0	PNEUMO (PREVNAR20)
0	PNEUMO (PREVNAR20)
0	PNEUMO (PREVNAR20)
9	PNEUMO (PREVNAR20)
16	PNEUMO (PREVNAR20)
0	PNEUMO (PREVNAR20)
3	PNEUMO (PREVNAR20)
2	PNEUMO (PREVNAR20)
3	PNEUMO (PREVNAR20)
0	PNEUMO (PREVNAR20)
1	PNEUMO (PREVNAR20)
0	PNEUMO (PREVNAR20)
0	PNEUMO (PREVNAR20)
2	PNEUMO (PREVNAR20)
2	PNEUMO (PREVNAR20)
0	PNEUMO (PREVNAR20)
8	PNEUMO (PREVNAR20)
61	PNEUMO (PREVNAR20)
61	PNEUMO (PREVNAR20)
0	PNEUMO (PREVNAR20)
0	PNEUMO (PREVNAR20)
1	PNEUMO (PREVNAR20)
0	PNEUMO (PREVNAR20)
0	PNEUMO (PREVNAR20)
0	PNEUMO (PREVNAR20)
0	PNEUMO (PREVNAR20)
0	PNEUMO (PREVNAR20)
0	PNEUMO (PREVNAR20)
2	PNEUMO (PREVNAR20)
2	PNEUMO (PREVNAR20)
0	PNEUMO (PREVNAR20)
0	PNEUMO (PREVNAR20)
7	PNEUMO (PREVNAR20)
0	PNEUMO (PREVNAR20)
0	PNEUMO (PREVNAR20)
1	PNEUMO (PREVNAR20)
0	PNEUMO (PREVNAR20)
0	PNEUMO (PREVNAR20)
0	PNEUMO (PREVNAR20)
12	PNEUMO (PREVNAR20)
1	PNEUMO (PREVNAR20)
0	PNEUMO (PREVNAR20)
1	PNEUMO (PREVNAR20)
0	PNEUMO (PREVNAR20)
0	PNEUMO (PREVNAR20)
0	PNEUMO (PREVNAR20)
0	PNEUMO (PREVNAR20)
0	PNEUMO (PREVNAR20)
3	PNEUMO (PREVNAR20)
0	PNEUMO (PREVNAR20)
0	PNEUMO (PREVNAR20)
0	PNEUMO (PREVNAR20)
0	PNEUMO (PREVNAR20)
3	PNEUMO (PREVNAR20)
0	PNEUMO (PREVNAR20)
4	PNEUMO (PREVNAR20)
2	PNEUMO (PREVNAR20)
0	PNEUMO (PREVNAR20)
0	PNEUMO (PREVNAR20)
0	PNEUMO (PREVNAR20)
0	PNEUMO (PREVNAR20)
7	PNEUMO (PREVNAR20)
3	PNEUMO (PREVNAR20)
0	PNEUMO (PREVNAR20)
0	PNEUMO (PREVNAR20)
0	PNEUMO (PREVNAR20)
1	PNEUMO (PREVNAR20)
0	PNEUMO (PREVNAR20)
1	PNEUMO (PREVNAR20)
1	PNEUMO (PREVNAR20)
2	PNEUMO (PREVNAR20)
1	PNEUMO (PREVNAR20)
0	PNEUMO (PREVNAR20)
0	PNEUMO (PREVNAR20)
0	PNEUMO (PREVNAR20)
1	PNEUMO (PREVNAR20)
0	PNEUMO (PREVNAR20)
8	PNEUMO (PREVNAR20)
0	PNEUMO (PREVNAR20)
0	PNEUMO (PREVNAR20)
0	PNEUMO (PREVNAR20)
1	PNEUMO (PREVNAR20)
1	PNEUMO (PREVNAR20)
0	PNEUMO (PREVNAR20)
1	PNEUMO (PREVNAR20)
1	PNEUMO (PREVNAR20)
0	PNEUMO (PREVNAR20)
0	PNEUMO (PREVNAR20)
1	PNEUMO (PREVNAR20)
0	PNEUMO (PREVNAR20)
0	PNEUMO (PREVNAR20)
2	PNEUMO (PREVNAR20)
0	PNEUMO (PREVNAR20)
0	PNEUMO (PREVNAR20)
0	PNEUMO (PREVNAR20)
16	PNEUMO (PREVNAR20)
[truncated: 1,796 more rows]
