# Supplementary material for: Adverse events following Synflorix vaccination reported to the Vaccine Adverse Event Reporting System (VAERS), 2010–2024
Source: PLoS One. 2026 Jan 12;21(1):e0338640. doi: 10.1371/journal.pone.0338640 (PMC12795453; doi:10.1371/journal.pone.0338640)
Supplement: S1 File — The original code can be downloaded via https://github.com/llyy-cloud/The-code-of-PONE-D-25-29249.git. (ZIP) [file pone.0338640.s001.zip › Raw data(ID PONE-D-25-29249)/S25 Table.PNEUMOVAX-related PT.xlsx]

## Sheet: Sheet1
PT	a	b	c	d	ROR	RORL	RORU	PRR	XX	PRRL	PRRU	EBGM	EBGM05	IC	IC025	soc_name_en	ROR(95%Cl)	PRR(Chi-square value)	EBGM(EBGM05)	IC(IC025)	Does ROR have a signal	Does PRR have a signal	Does MGPS have a signal	Does BCPNN have a signal
PALLOR	126	190016	19350	9891782	0.34	0.28	0.4	0.34	161.25	0.16	0.51	0.34	0.3	-1.54	-1.8	VASCULAR DISORDERS	0.34 ( 0.28 - 0.4 )	0.34 ( 161.25 )	0.34 ( 0.3 )	-1.54 ( -1.8 )	No	No	No	No
BRONCHIOLITIS	28	190114	483	9910649	3.02	2.06	4.42	3.02	35.8	2.64	3.4	2.91	2.12	1.54	0.99	INFECTIONS AND INFESTATIONS	3.02 ( 2.06 - 4.42 )	3.02 ( 35.8 )	2.91 ( 2.12 )	1.54 ( 0.99 )	Yes	Yes	Yes	Yes
HYPOTONIA	27	190115	5233	9905899	0.27	0.18	0.39	0.27	53.41	-0.11	0.65	0.27	0.2	-1.87	-2.42	NERVOUS SYSTEM DISORDERS	0.27 ( 0.18 - 0.39 )	0.27 ( 53.41 )	0.27 ( 0.2 )	-1.87 ( -2.42 )	No	No	No	No
HYPOTONIC-HYPORESPONSIVE EPISODE	5	190137	2436	9908696	0.11	0.04	0.26	0.11	37.2	-0.77	0.98	0.11	0.05	-3.2	-4.38	NERVOUS SYSTEM DISORDERS	0.11 ( 0.04 - 0.26 )	0.11 ( 37.2 )	0.11 ( 0.05 )	-3.2 ( -4.38 )	No	No	No	No
