# Supplementary material for: Adverse events following Synflorix vaccination reported to the Vaccine Adverse Event Reporting System (VAERS), 2010–2024
Source: PLoS One. 2026 Jan 12;21(1):e0338640. doi: 10.1371/journal.pone.0338640 (PMC12795453; doi:10.1371/journal.pone.0338640)
Supplement: S1 File — The original code can be downloaded via https://github.com/llyy-cloud/The-code-of-PONE-D-25-29249.git. (ZIP) [file pone.0338640.s001.zip › Raw data(ID PONE-D-25-29249)/S26 Table.The onset times of PNEUMOVAX-related to AEs .xlsx]

## Sheet: Sheet 1
NUMDAYS	VAX_NAME
1	PNEUMO (PNEUMOVAX)
1	PNEUMO (PNEUMOVAX)
58	PNEUMO (PNEUMOVAX)
0	PNEUMO (PNEUMOVAX)
1	PNEUMO (PNEUMOVAX)
0	PNEUMO (PNEUMOVAX)
0	PNEUMO (PNEUMOVAX)
1	PNEUMO (PNEUMOVAX)
1	PNEUMO (PNEUMOVAX)
0	PNEUMO (PNEUMOVAX)
2	PNEUMO (PNEUMOVAX)
0	PNEUMO (PNEUMOVAX)
0	PNEUMO (PNEUMOVAX)
0	PNEUMO (PNEUMOVAX)
0	PNEUMO (PNEUMOVAX)
1	PNEUMO (PNEUMOVAX)
0	PNEUMO (PNEUMOVAX)
0	PNEUMO (PNEUMOVAX)
13	PNEUMO (PNEUMOVAX)
0	PNEUMO (PNEUMOVAX)
1	PNEUMO (PNEUMOVAX)
0	PNEUMO (PNEUMOVAX)
0	PNEUMO (PNEUMOVAX)
1	PNEUMO (PNEUMOVAX)
1	PNEUMO (PNEUMOVAX)
0	PNEUMO (PNEUMOVAX)
1	PNEUMO (PNEUMOVAX)
1	PNEUMO (PNEUMOVAX)
0	PNEUMO (PNEUMOVAX)
0	PNEUMO (PNEUMOVAX)
0	PNEUMO (PNEUMOVAX)
11	PNEUMO (PNEUMOVAX)
3	PNEUMO (PNEUMOVAX)
0	PNEUMO (PNEUMOVAX)
0	PNEUMO (PNEUMOVAX)
2	PNEUMO (PNEUMOVAX)
0	PNEUMO (PNEUMOVAX)
0	PNEUMO (PNEUMOVAX)
0	PNEUMO (PNEUMOVAX)
1	PNEUMO (PNEUMOVAX)
1	PNEUMO (PNEUMOVAX)
0	PNEUMO (PNEUMOVAX)
2	PNEUMO (PNEUMOVAX)
0	PNEUMO (PNEUMOVAX)
1	PNEUMO (PNEUMOVAX)
0	PNEUMO (PNEUMOVAX)
0	PNEUMO (PNEUMOVAX)
1	PNEUMO (PNU-IMUNE)
1	PNEUMO (PNEUMOVAX)
1	PNEUMO (PNEUMOVAX)
1	PNEUMO (PNEUMOVAX)
1	PNEUMO (PNEUMOVAX)
29	PNEUMO (PNEUMOVAX)
1	PNEUMO (PNEUMOVAX)
1	PNEUMO (PNEUMOVAX)
2	PNEUMO (PNEUMOVAX)
1	PNEUMO (PNEUMOVAX)
2	PNEUMO (PNEUMOVAX)
0	PNEUMO (PNEUMOVAX)
0	PNEUMO (PNEUMOVAX)
1	PNEUMO (PNEUMOVAX)
0	PNEUMO (PNEUMOVAX)
0	PNEUMO (PNEUMOVAX)
2	PNEUMO (PNEUMOVAX)
0	PNEUMO (PNEUMOVAX)
2	PNEUMO (PNEUMOVAX)
0	PNEUMO (PNEUMOVAX)
0	PNEUMO (PNEUMOVAX)
1	PNEUMO (PNEUMOVAX)
0	PNEUMO (PNEUMOVAX)
1	PNEUMO (PNEUMOVAX)
1	PNEUMO (PNEUMOVAX)
1	PNEUMO (PNEUMOVAX)
0	PNEUMO (PNEUMOVAX)
1	PNEUMO (PNEUMOVAX)
2	PNEUMO (PNEUMOVAX)
2	PNEUMO (PNEUMOVAX)
1	PNEUMO (PNEUMOVAX)
0	PNEUMO (PNEUMOVAX)
1	PNEUMO (PNEUMOVAX)
1	PNEUMO (PNEUMOVAX)
2	PNEUMO (PNEUMOVAX)
1	PNEUMO (PNEUMOVAX)
0	PNEUMO (PNEUMOVAX)
0	PNEUMO (PNEUMOVAX)
1	PNEUMO (PNEUMOVAX)
1	PNEUMO (PNEUMOVAX)
0	PNEUMO (PNEUMOVAX)
0	PNEUMO (PNEUMOVAX)
0	PNEUMO (PNEUMOVAX)
1	PNEUMO (PNEUMOVAX)
0	PNEUMO (PNEUMOVAX)
1	PNEUMO (PNEUMOVAX)
0	PNEUMO (PNEUMOVAX)
0	PNEUMO (PNEUMOVAX)
1	PNEUMO (PNEUMOVAX)
1	PNEUMO (PNEUMOVAX)
25	PNEUMO (PNEUMOVAX)
7	PNEUMO (PNU-IMUNE)
1	PNEUMO (PNEUMOVAX)
1	PNEUMO (PNEUMOVAX)
2	PNEUMO (PNEUMOVAX)
0	PNEUMO (PNEUMOVAX)
0	PNEUMO (PNEUMOVAX)
1	PNEUMO (PNEUMOVAX)
0	PNEUMO (PNEUMOVAX)
1	PNEUMO (PNEUMOVAX)
1	PNEUMO (PNEUMOVAX)
0	PNEUMO (PNEUMOVAX)
2	PNEUMO (PNEUMOVAX)
1	PNEUMO (PNEUMOVAX)
1	PNEUMO (PNEUMOVAX)
9	PNEUMO (PNU-IMUNE)
3	PNEUMO (PNEUMOVAX)
0	PNEUMO (PNEUMOVAX)
0	PNEUMO (PNEUMOVAX)
0	PNEUMO (PNEUMOVAX)
1	PNEUMO (PNEUMOVAX)
0	PNEUMO (PNEUMOVAX)
1	PNEUMO (PNEUMOVAX)
0	PNEUMO (PNEUMOVAX)
1	PNEUMO (PNEUMOVAX)
1	PNEUMO (PNEUMOVAX)
0	PNEUMO (PNEUMOVAX)
0	PNEUMO (PNEUMOVAX)
0	PNEUMO (PNEUMOVAX)
0	PNEUMO (PNEUMOVAX)
1	PNEUMO (PNEUMOVAX)
1	PNEUMO (PNEUMOVAX)
0	PNEUMO (PNEUMOVAX)
0	PNEUMO (PNU-IMUNE)
3	PNEUMO (PNEUMOVAX)
12	PNEUMO (PNU-IMUNE)
0	PNEUMO (PNEUMOVAX)
0	PNEUMO (PNEUMOVAX)
0	PNEUMO (PNEUMOVAX)
0	PNEUMO (PNEUMOVAX)
0	PNEUMO (PNEUMOVAX)
0	PNEUMO (PNEUMOVAX)
0	PNEUMO (PNEUMOVAX)
2	PNEUMO (PNEUMOVAX)
1	PNEUMO (PNEUMOVAX)
0	PNEUMO (PNEUMOVAX)
1	PNEUMO (PNEUMOVAX)
0	PNEUMO (PNEUMOVAX)
2	PNEUMO (PNEUMOVAX)
0	PNEUMO (PNEUMOVAX)
1	PNEUMO (PNEUMOVAX)
3	PNEUMO (PNEUMOVAX)
0	PNEUMO (PNEUMOVAX)
0	PNEUMO (PNEUMOVAX)
0	PNEUMO (PNEUMOVAX)
2	PNEUMO (PNEUMOVAX)
3	PNEUMO (PNEUMOVAX)
0	PNEUMO (PNEUMOVAX)
0	PNEUMO (PNEUMOVAX)
1	PNEUMO (PNEUMOVAX)
0	PNEUMO (PNEUMOVAX)
0	PNEUMO (PNEUMOVAX)
0	PNEUMO (PNEUMOVAX)
0	PNEUMO (PNEUMOVAX)
0	PNEUMO (PNEUMOVAX)
0	PNEUMO (PNEUMOVAX)
1	PNEUMO (PNEUMOVAX)
0	PNEUMO (PNEUMOVAX)
1	PNEUMO (PNEUMOVAX)
1	PNEUMO (PNEUMOVAX)
1	PNEUMO (PNEUMOVAX)
0	PNEUMO (PNEUMOVAX)
0	PNEUMO (PNEUMOVAX)
0	PNEUMO (PNEUMOVAX)
0	PNEUMO (PNEUMOVAX)
0	PNEUMO (PNEUMOVAX)
0	PNEUMO (PNEUMOVAX)
1	PNEUMO (PNEUMOVAX)
0	PNEUMO (PNEUMOVAX)
2	PNEUMO (PNEUMOVAX)
1	PNEUMO (PNEUMOVAX)
0	PNEUMO (PNEUMOVAX)
0	PNEUMO (PNEUMOVAX)
1	PNEUMO (PNEUMOVAX)
1	PNEUMO (PNEUMOVAX)
0	PNEUMO (PNEUMOVAX)
0	PNEUMO (PNEUMOVAX)
0	PNEUMO (PNEUMOVAX)
0	PNEUMO (PNEUMOVAX)
0	PNEUMO (PNU-IMUNE)
1	PNEUMO (PNEUMOVAX)
1	PNEUMO (PNEUMOVAX)
3	PNEUMO (PNEUMOVAX)
1	PNEUMO (PNEUMOVAX)
0	PNEUMO (PNEUMOVAX)
1	PNEUMO (PNEUMOVAX)
0	PNEUMO (PNEUMOVAX)
0	PNEUMO (PNEUMOVAX)
18	PNEUMO (PNEUMOVAX)
0	PNEUMO (PNEUMOVAX)
0	PNEUMO (PNEUMOVAX)
1	PNEUMO (PNEUMOVAX)
1	PNEUMO (PNEUMOVAX)
0	PNEUMO (PNEUMOVAX)
2	PNEUMO (PNEUMOVAX)
0	PNEUMO (PNEUMOVAX)
0	PNEUMO (PNEUMOVAX)
0	PNEUMO (PNEUMOVAX)
1	PNEUMO (PNEUMOVAX)
0	PNEUMO (PNEUMOVAX)
0	PNEUMO (PNEUMOVAX)
1	PNEUMO (PNEUMOVAX)
1	PNEUMO (PNEUMOVAX)
1	PNEUMO (PNEUMOVAX)
1	PNEUMO (PNEUMOVAX)
1	PNEUMO (PNEUMOVAX)
1	PNEUMO (PNEUMOVAX)
4	PNEUMO (PNEUMOVAX)
2	PNEUMO (PNEUMOVAX)
2	PNEUMO (PNEUMOVAX)
1	PNEUMO (PNEUMOVAX)
1	PNEUMO (PNEUMOVAX)
0	PNEUMO (PNEUMOVAX)
0	PNEUMO (PNEUMOVAX)
0	PNEUMO (PNEUMOVAX)
0	PNEUMO (PNEUMOVAX)
1	PNEUMO (PNEUMOVAX)
0	PNEUMO (PNEUMOVAX)
1	PNEUMO (PNEUMOVAX)
1	PNEUMO (PNEUMOVAX)
0	PNEUMO (PNEUMOVAX)
1	PNEUMO (PNEUMOVAX)
0	PNEUMO (PNEUMOVAX)
1	PNEUMO (PNEUMOVAX)
0	PNEUMO (PNEUMOVAX)
1	PNEUMO (PNEUMOVAX)
1	PNEUMO (PNEUMOVAX)
1	PNEUMO (PNEUMOVAX)
2	PNEUMO (PNEUMOVAX)
3	PNEUMO (PNEUMOVAX)
2	PNEUMO (PNEUMOVAX)
1	PNEUMO (PNEUMOVAX)
0	PNEUMO (PNEUMOVAX)
0	PNEUMO (PNEUMOVAX)
0	PNEUMO (PNEUMOVAX)
0	PNEUMO (PNEUMOVAX)
0	PNEUMO (PNEUMOVAX)
1	PNEUMO (PNEUMOVAX)
1	PNEUMO (PNEUMOVAX)
3	PNEUMO (PNEUMOVAX)
0	PNEUMO (PNEUMOVAX)
31	PNEUMO (PNEUMOVAX)
1	PNEUMO (PNU-IMUNE)
0	PNEUMO (PNEUMOVAX)
0	PNEUMO (PNEUMOVAX)
21	PNEUMO (PNEUMOVAX)
0	PNEUMO (PNEUMOVAX)
0	PNEUMO (PNEUMOVAX)
0	PNEUMO (PNEUMOVAX)
0	PNEUMO (PNEUMOVAX)
0	PNEUMO (PNEUMOVAX)
2	PNEUMO (PNEUMOVAX)
0	PNEUMO (PNEUMOVAX)
2	PNEUMO (PNEUMOVAX)
0	PNEUMO (PNEUMOVAX)
0	PNEUMO (PNEUMOVAX)
1	PNEUMO (PNEUMOVAX)
0	PNEUMO (PNEUMOVAX)
0	PNEUMO (PNEUMOVAX)
1	PNEUMO (PNEUMOVAX)
0	PNEUMO (PNEUMOVAX)
0	PNEUMO (PNU-IMUNE)
0	PNEUMO (PNEUMOVAX)
1	PNEUMO (PNU-IMUNE)
0	PNEUMO (PNEUMOVAX)
1	PNEUMO (PNEUMOVAX)
1	PNEUMO (PNEUMOVAX)
2	PNEUMO (PNEUMOVAX)
1	PNEUMO (PNEUMOVAX)
2	PNEUMO (PNEUMOVAX)
2	PNEUMO (PNEUMOVAX)
0	PNEUMO (PNEUMOVAX)
0	PNEUMO (PNEUMOVAX)
0	PNEUMO (PNEUMOVAX)
1	PNEUMO (PNEUMOVAX)
1	PNEUMO (PNEUMOVAX)
1	PNEUMO (PNEUMOVAX)
10	PNEUMO (PNEUMOVAX)
0	PNEUMO (PNEUMOVAX)
0	PNEUMO (PNEUMOVAX)
0	PNEUMO (PNEUMOVAX)
0	PNEUMO (PNEUMOVAX)
1	PNEUMO (PNEUMOVAX)
0	PNEUMO (PNEUMOVAX)
0	PNEUMO (PNEUMOVAX)
0	PNEUMO (PNEUMOVAX)
0	PNEUMO (PNEUMOVAX)
0	PNEUMO (PNEUMOVAX)
0	PNEUMO (PNEUMOVAX)
0	PNEUMO (PNEUMOVAX)
1	PNEUMO (PNEUMOVAX)
1	PNEUMO (PNEUMOVAX)
1	PNEUMO (PNEUMOVAX)
1	PNEUMO (PNEUMOVAX)
0	PNEUMO (PNEUMOVAX)
2	PNEUMO (PNEUMOVAX)
1	PNEUMO (PNEUMOVAX)
1	PNEUMO (PNEUMOVAX)
5	PNEUMO (PNEUMOVAX)
1	PNEUMO (PNEUMOVAX)
1	PNEUMO (PNEUMOVAX)
1	PNEUMO (PNEUMOVAX)
0	PNEUMO (PNEUMOVAX)
8	PNEUMO (PNEUMOVAX)
0	PNEUMO (PNEUMOVAX)
0	PNEUMO (PNEUMOVAX)
0	PNEUMO (PNEUMOVAX)
1	PNEUMO (PNEUMOVAX)
1	PNEUMO (PNEUMOVAX)
2	PNEUMO (PNEUMOVAX)
0	PNEUMO (PNEUMOVAX)
1	PNEUMO (PNEUMOVAX)
0	PNEUMO (PNEUMOVAX)
0	PNEUMO (PNEUMOVAX)
0	PNEUMO (PNEUMOVAX)
2	PNEUMO (PNEUMOVAX)
0	PNEUMO (PNEUMOVAX)
0	PNEUMO (PNEUMOVAX)
0	PNEUMO (PNEUMOVAX)
1	PNEUMO (PNEUMOVAX)
3	PNEUMO (PNEUMOVAX)
2	PNEUMO (PNEUMOVAX)
0	PNEUMO (PNEUMOVAX)
0	PNEUMO (PNEUMOVAX)
0	PNEUMO (PNEUMOVAX)
0	PNEUMO (PNEUMOVAX)
1	PNEUMO (PNEUMOVAX)
0	PNEUMO (PNEUMOVAX)
3	PNEUMO (PNEUMOVAX)
0	PNEUMO (PNEUMOVAX)
0	PNEUMO (PNEUMOVAX)
0	PNEUMO (PNEUMOVAX)
0	PNEUMO (PNEUMOVAX)
2	PNEUMO (PNEUMOVAX)
4	PNEUMO (PNEUMOVAX)
1	PNEUMO (PNEUMOVAX)
1	PNEUMO (PNEUMOVAX)
0	PNEUMO (PNEUMOVAX)
3	PNEUMO (PNEUMOVAX)
2	PNEUMO (PNEUMOVAX)
2	PNEUMO (PNEUMOVAX)
0	PNEUMO (PNEUMOVAX)
1	PNEUMO (PNEUMOVAX)
0	PNEUMO (PNEUMOVAX)
1	PNEUMO (PNEUMOVAX)
0	PNEUMO (PNEUMOVAX)
2	PNEUMO (PNEUMOVAX)
6	PNEUMO (PNEUMOVAX)
1	PNEUMO (PNEUMOVAX)
0	PNEUMO (PNEUMOVAX)
1423	PNEUMO (PNEUMOVAX)
41	PNEUMO (PNEUMOVAX)
2	PNEUMO (PNEUMOVAX)
1	PNEUMO (PNEUMOVAX)
1	PNEUMO (PNEUMOVAX)
2	PNEUMO (PNEUMOVAX)
0	PNEUMO (PNEUMOVAX)
1	PNEUMO (PNEUMOVAX)
1	PNEUMO (PNEUMOVAX)
61	PNEUMO (PNEUMOVAX)
0	PNEUMO (PNEUMOVAX)
1	PNEUMO (PNEUMOVAX)
0	PNEUMO (PNEUMOVAX)
6	PNEUMO (PNEUMOVAX)
0	PNEUMO (PNEUMOVAX)
0	PNEUMO (PNEUMOVAX)
1	PNEUMO (PNEUMOVAX)
0	PNEUMO (PNEUMOVAX)
1	PNEUMO (PNEUMOVAX)
1	PNEUMO (PNEUMOVAX)
3	PNEUMO (PNEUMOVAX)
2	PNEUMO (PNEUMOVAX)
0	PNEUMO (PNEUMOVAX)
6	PNEUMO (PNEUMOVAX)
2	PNEUMO (PNEUMOVAX)
0	PNEUMO (PNEUMOVAX)
0	PNEUMO (PNEUMOVAX)
0	PNEUMO (PNEUMOVAX)
0	PNEUMO (PNEUMOVAX)
1	PNEUMO (PNEUMOVAX)
1	PNEUMO (PNEUMOVAX)
0	PNEUMO (PNEUMOVAX)
1	PNEUMO (PNEUMOVAX)
0	PNEUMO (PNEUMOVAX)
0	PNEUMO (PNEUMOVAX)
1	PNEUMO (PNEUMOVAX)
0	PNEUMO (PNEUMOVAX)
0	PNEUMO (PNEUMOVAX)
0	PNEUMO (PNEUMOVAX)
0	PNEUMO (PNEUMOVAX)
3	PNEUMO (PNEUMOVAX)
0	PNEUMO (PNEUMOVAX)
0	PNEUMO (PNEUMOVAX)
1	PNEUMO (PNEUMOVAX)
2	PNEUMO (PNEUMOVAX)
0	PNEUMO (PNEUMOVAX)
0	PNEUMO (PNEUMOVAX)
0	PNEUMO (PNEUMOVAX)
0	PNEUMO (PNEUMOVAX)
0	PNEUMO (PNEUMOVAX)
0	PNEUMO (PNEUMOVAX)
2	PNEUMO (PNEUMOVAX)
0	PNEUMO (PNEUMOVAX)
3	PNEUMO (PNEUMOVAX)
9	PNEUMO (PNEUMOVAX)
1	PNEUMO (PNEUMOVAX)
49	PNEUMO (PNEUMOVAX)
1	PNEUMO (PNEUMOVAX)
1	PNEUMO (PNEUMOVAX)
0	PNEUMO (PNEUMOVAX)
0	PNEUMO (PNEUMOVAX)
0	PNEUMO (PNEUMOVAX)
1	PNEUMO (PNEUMOVAX)
1	PNEUMO (PNEUMOVAX)
0	PNEUMO (PNEUMOVAX)
0	PNEUMO (PNEUMOVAX)
1	PNEUMO (PNEUMOVAX)
0	PNEUMO (PNEUMOVAX)
0	PNEUMO (PNEUMOVAX)
0	PNEUMO (PNEUMOVAX)
0	PNEUMO (PNEUMOVAX)
2	PNEUMO (PNEUMOVAX)
1	PNEUMO (PNEUMOVAX)
1	PNEUMO (PNEUMOVAX)
0	PNEUMO (PNEUMOVAX)
0	PNEUMO (PNEUMOVAX)
0	PNEUMO (PNEUMOVAX)
0	PNEUMO (PNEUMOVAX)
0	PNEUMO (PNEUMOVAX)
0	PNEUMO (PNEUMOVAX)
0	PNEUMO (PNEUMOVAX)
0	PNEUMO (PNEUMOVAX)
0	PNEUMO (PNEUMOVAX)
1	PNEUMO (PNEUMOVAX)
1	PNEUMO (PNEUMOVAX)
1	PNEUMO (PNEUMOVAX)
2	PNEUMO (PNEUMOVAX)
1	PNEUMO (PNEUMOVAX)
1	PNEUMO (PNEUMOVAX)
1	PNEUMO (PNEUMOVAX)
1	PNEUMO (PNEUMOVAX)
0	PNEUMO (PNEUMOVAX)
1	PNEUMO (PNEUMOVAX)
1	PNEUMO (PNEUMOVAX)
2	PNEUMO (PNEUMOVAX)
0	PNEUMO (PNEUMOVAX)
1	PNEUMO (PNEUMOVAX)
1	PNEUMO (PNEUMOVAX)
1	PNEUMO (PNEUMOVAX)
1	PNEUMO (PNEUMOVAX)
0	PNEUMO (PNEUMOVAX)
1	PNEUMO (PNEUMOVAX)
1	PNEUMO (PNEUMOVAX)
1	PNEUMO (PNEUMOVAX)
0	PNEUMO (PNEUMOVAX)
1	PNEUMO (PNEUMOVAX)
0	PNEUMO (PNEUMOVAX)
0	PNEUMO (PNEUMOVAX)
0	PNEUMO (PNEUMOVAX)
0	PNEUMO (PNEUMOVAX)
0	PNEUMO (PNEUMOVAX)
0	PNEUMO (PNEUMOVAX)
1	PNEUMO (PNEUMOVAX)
2	PNEUMO (PNEUMOVAX)
1	PNEUMO (PNEUMOVAX)
1	PNEUMO (PNEUMOVAX)
0	PNEUMO (PNEUMOVAX)
1	PNEUMO (PNEUMOVAX)
1	PNEUMO (PNEUMOVAX)
4	PNEUMO (PNEUMOVAX)
0	PNEUMO (PNEUMOVAX)
569	PNEUMO (PNEUMOVAX)
246	PNEUMO (PNEUMOVAX)
660	PNEUMO (PNEUMOVAX)
670	PNEUMO (PNEUMOVAX)
472	PNEUMO (PNEUMOVAX)
0	PNEUMO (PNEUMOVAX)
0	PNEUMO (PNEUMOVAX)
2	PNEUMO (PNEUMOVAX)
1	PNEUMO (PNEUMOVAX)
0	PNEUMO (PNEUMOVAX)
0	PNEUMO (PNEUMOVAX)
0	PNEUMO (PNEUMOVAX)
0	PNEUMO (PNEUMOVAX)
2	PNEUMO (PNEUMOVAX)
2	PNEUMO (PNEUMOVAX)
1	PNEUMO (PNEUMOVAX)
0	PNEUMO (PNEUMOVAX)
2	PNEUMO (PNEUMOVAX)
1	PNEUMO (PNEUMOVAX)
0	PNEUMO (PNEUMOVAX)
3	PNEUMO (PNEUMOVAX)
0	PNEUMO (PNEUMOVAX)
0	PNEUMO (PNEUMOVAX)
1	PNEUMO (PNEUMOVAX)
2	PNEUMO (PNEUMOVAX)
0	PNEUMO (PNEUMOVAX)
0	PNEUMO (PNEUMOVAX)
1	PNEUMO (PNEUMOVAX)
1	PNEUMO (PNEUMOVAX)
0	PNEUMO (PNEUMOVAX)
0	PNEUMO (PNEUMOVAX)
1	PNEUMO (PNEUMOVAX)
2	PNEUMO (PNEUMOVAX)
1	PNEUMO (PNEUMOVAX)
0	PNEUMO (PNEUMOVAX)
0	PNEUMO (PNEUMOVAX)
0	PNEUMO (PNEUMOVAX)
0	PNEUMO (PNEUMOVAX)
0	PNEUMO (PNEUMOVAX)
1	PNEUMO (PNEUMOVAX)
1	PNEUMO (PNEUMOVAX)
0	PNEUMO (PNEUMOVAX)
1	PNEUMO (PNEUMOVAX)
0	PNEUMO (PNEUMOVAX)
0	PNEUMO (PNEUMOVAX)
0	PNEUMO (PNEUMOVAX)
0	PNEUMO (PNEUMOVAX)
1	PNEUMO (PNEUMOVAX)
1	PNEUMO (PNEUMOVAX)
1	PNEUMO (PNEUMOVAX)
1	PNEUMO (PNEUMOVAX)
1	PNEUMO (PNEUMOVAX)
1	PNEUMO (PNEUMOVAX)
0	PNEUMO (PNU-IMUNE)
2	PNEUMO (PNEUMOVAX)
0	PNEUMO (PNEUMOVAX)
1	PNEUMO (PNEUMOVAX)
4	PNEUMO (PNEUMOVAX)
0	PNEUMO (PNEUMOVAX)
0	PNEUMO (PNEUMOVAX)
2	PNEUMO (PNEUMOVAX)
2	PNEUMO (PNEUMOVAX)
0	PNEUMO (PNEUMOVAX)
0	PNEUMO (PNEUMOVAX)
0	PNEUMO (PNEUMOVAX)
0	PNEUMO (PNEUMOVAX)
0	PNEUMO (PNEUMOVAX)
0	PNEUMO (PNEUMOVAX)
0	PNEUMO (PNEUMOVAX)
1	PNEUMO (PNEUMOVAX)
0	PNEUMO (PNEUMOVAX)
0	PNEUMO (PNEUMOVAX)
1	PNEUMO (PNEUMOVAX)
0	PNEUMO (PNEUMOVAX)
2	PNEUMO (PNEUMOVAX)
0	PNEUMO (PNEUMOVAX)
0	PNEUMO (PNEUMOVAX)
0	PNEUMO (PNEUMOVAX)
0	PNEUMO (PNEUMOVAX)
0	PNEUMO (PNEUMOVAX)
0	PNEUMO (PNEUMOVAX)
1	PNEUMO (PNEUMOVAX)
1	PNEUMO (PNEUMOVAX)
0	PNEUMO (PNEUMOVAX)
0	PNEUMO (PNEUMOVAX)
0	PNEUMO (PNEUMOVAX)
0	PNEUMO (PNEUMOVAX)
0	PNEUMO (PNEUMOVAX)
0	PNEUMO (PNEUMOVAX)
1	PNEUMO (PNEUMOVAX)
0	PNEUMO (PNEUMOVAX)
0	PNEUMO (PNEUMOVAX)
2	PNEUMO (PNEUMOVAX)
0	PNEUMO (PNEUMOVAX)
0	PNEUMO (PNEUMOVAX)
0	PNEUMO (PNEUMOVAX)
0	PNEUMO (PNEUMOVAX)
1	PNEUMO (PNEUMOVAX)
2	PNEUMO (PNEUMOVAX)
0	PNEUMO (PNEUMOVAX)
0	PNEUMO (PNEUMOVAX)
1	PNEUMO (PNEUMOVAX)
17	PNEUMO (PNEUMOVAX)
14	PNEUMO (PNEUMOVAX)
0	PNEUMO (PNEUMOVAX)
1	PNEUMO (PNEUMOVAX)
0	PNEUMO (PNEUMOVAX)
0	PNEUMO (PNEUMOVAX)
4	PNEUMO (PNEUMOVAX)
0	PNEUMO (PNEUMOVAX)
1	PNEUMO (PNEUMOVAX)
1	PNEUMO (PNEUMOVAX)
0	PNEUMO (PNEUMOVAX)
1	PNEUMO (PNEUMOVAX)
1	PNEUMO (PNEUMOVAX)
1	PNEUMO (PNEUMOVAX)
8	PNEUMO (PNEUMOVAX)
0	PNEUMO (PNEUMOVAX)
0	PNEUMO (PNEUMOVAX)
0	PNEUMO (PNEUMOVAX)
3	PNEUMO (PNEUMOVAX)
1	PNEUMO (PNEUMOVAX)
1	PNEUMO (PNEUMOVAX)
0	PNEUMO (PNEUMOVAX)
1	PNEUMO (PNEUMOVAX)
0	PNEUMO (PNEUMOVAX)
0	PNEUMO (PNEUMOVAX)
1	PNEUMO (PNEUMOVAX)
0	PNEUMO (PNEUMOVAX)
0	PNEUMO (PNEUMOVAX)
0	PNEUMO (PNEUMOVAX)
2	PNEUMO (PNEUMOVAX)
1	PNEUMO (PNEUMOVAX)
0	PNEUMO (PNEUMOVAX)
0	PNEUMO (PNEUMOVAX)
0	PNEUMO (PNEUMOVAX)
0	PNEUMO (PNEUMOVAX)
0	PNEUMO (PNEUMOVAX)
0	PNEUMO (PNEUMOVAX)
0	PNEUMO (PNEUMOVAX)
1	PNEUMO (PNEUMOVAX)
0	PNEUMO (PNEUMOVAX)
0	PNEUMO (PNEUMOVAX)
0	PNEUMO (PNEUMOVAX)
2	PNEUMO (PNU-IMUNE)
1	PNEUMO (PNEUMOVAX)
0	PNEUMO (PNEUMOVAX)
0	PNEUMO (PNEUMOVAX)
0	PNEUMO (PNEUMOVAX)
6	PNEUMO (PNEUMOVAX)
1	PNEUMO (PNEUMOVAX)
1	PNEUMO (PNEUMOVAX)
3	PNEUMO (PNEUMOVAX)
1	PNEUMO (PNEUMOVAX)
1	PNEUMO (PNEUMOVAX)
1	PNEUMO (PNEUMOVAX)
1	PNEUMO (PNEUMOVAX)
1	PNEUMO (PNEUMOVAX)
1	PNEUMO (PNEUMOVAX)
0	PNEUMO (PNEUMOVAX)
1	PNEUMO (PNEUMOVAX)
6	PNEUMO (PNEUMOVAX)
3	PNEUMO (PNEUMOVAX)
0	PNEUMO (PNEUMOVAX)
3287	PNEUMO (PNEUMOVAX)
3	PNEUMO (PNEUMOVAX)
0	PNEUMO (PNEUMOVAX)
1	PNEUMO (PNEUMOVAX)
1	PNEUMO (PNEUMOVAX)
1	PNEUMO (PNEUMOVAX)
1	PNEUMO (PNEUMOVAX)
0	PNEUMO (PNEUMOVAX)
0	PNEUMO (PNEUMOVAX)
2	PNEUMO (PNEUMOVAX)
0	PNEUMO (PNEUMOVAX)
1	PNEUMO (PNEUMOVAX)
1	PNEUMO (PNEUMOVAX)
0	PNEUMO (PNEUMOVAX)
0	PNEUMO (PNEUMOVAX)
0	PNEUMO (PNEUMOVAX)
0	PNEUMO (PNEUMOVAX)
2	PNEUMO (PNEUMOVAX)
3	PNEUMO (PNEUMOVAX)
1	PNEUMO (PNEUMOVAX)
3	PNEUMO (PNEUMOVAX)
2	PNEUMO (PNEUMOVAX)
0	PNEUMO (PNEUMOVAX)
0	PNEUMO (PNEUMOVAX)
0	PNEUMO (PNEUMOVAX)
1	PNEUMO (PNEUMOVAX)
1	PNEUMO (PNEUMOVAX)
1	PNEUMO (PNEUMOVAX)
0	PNEUMO (PNEUMOVAX)
602	PNEUMO (PNEUMOVAX)
2	PNEUMO (PNEUMOVAX)
1	PNEUMO (PNEUMOVAX)
0	PNEUMO (PNEUMOVAX)
2	PNEUMO (PNEUMOVAX)
1	PNEUMO (PNEUMOVAX)
0	PNEUMO (PNEUMOVAX)
0	PNEUMO (PNEUMOVAX)
0	PNEUMO (PNEUMOVAX)
0	PNEUMO (PNEUMOVAX)
0	PNEUMO (PNEUMOVAX)
1	PNEUMO (PNEUMOVAX)
5	PNEUMO (PNEUMOVAX)
1	PNEUMO (PNEUMOVAX)
1	PNEUMO (PNEUMOVAX)
0	PNEUMO (PNEUMOVAX)
1	PNEUMO (PNEUMOVAX)
0	PNEUMO (PNEUMOVAX)
1	PNEUMO (PNEUMOVAX)
1	PNEUMO (PNEUMOVAX)
1	PNEUMO (PNEUMOVAX)
1	PNEUMO (PNEUMOVAX)
1	PNEUMO (PNEUMOVAX)
0	PNEUMO (PNEUMOVAX)
0	PNEUMO (PNEUMOVAX)
1	PNEUMO (PNEUMOVAX)
0	PNEUMO (PNEUMOVAX)
0	PNEUMO (PNEUMOVAX)
1	PNEUMO (PNEUMOVAX)
1345	PNEUMO (PNEUMOVAX)
1	PNEUMO (PNEUMOVAX)
0	PNEUMO (PNU-IMUNE)
1	PNEUMO (PNEUMOVAX)
1	PNEUMO (PNEUMOVAX)
1	PNEUMO (PNEUMOVAX)
1	PNEUMO (PNEUMOVAX)
1	PNEUMO (PNEUMOVAX)
0	PNEUMO (PNEUMOVAX)
0	PNEUMO (PNEUMOVAX)
1	PNEUMO (PNEUMOVAX)
0	PNEUMO (PNEUMOVAX)
2	PNEUMO (PNEUMOVAX)
1	PNEUMO (PNEUMOVAX)
2	PNEUMO (PNEUMOVAX)
1	PNEUMO (PNEUMOVAX)
1	PNEUMO (PNEUMOVAX)
0	PNEUMO (PNEUMOVAX)
2	PNEUMO (PNEUMOVAX)
2	PNEUMO (PNEUMOVAX)
2	PNEUMO (PNEUMOVAX)
0	PNEUMO (PNEUMOVAX)
0	PNEUMO (PNEUMOVAX)
1	PNEUMO (PNEUMOVAX)
1	PNEUMO (PNEUMOVAX)
1	PNEUMO (PNEUMOVAX)
0	PNEUMO (PNEUMOVAX)
0	PNEUMO (PNEUMOVAX)
1	PNEUMO (PNEUMOVAX)
0	PNEUMO (PNEUMOVAX)
0	PNEUMO (PNEUMOVAX)
0	PNEUMO (PNEUMOVAX)
1	PNEUMO (PNEUMOVAX)
0	PNEUMO (PNEUMOVAX)
2	PNEUMO (PNEUMOVAX)
0	PNEUMO (PNEUMOVAX)
0	PNEUMO (PNEUMOVAX)
1	PNEUMO (PNEUMOVAX)
1	PNEUMO (PNEUMOVAX)
0	PNEUMO (PNEUMOVAX)
0	PNEUMO (PNEUMOVAX)
0	PNEUMO (PNEUMOVAX)
2	PNEUMO (PNEUMOVAX)
0	PNEUMO (PNEUMOVAX)
1	PNEUMO (PNEUMOVAX)
0	PNEUMO (PNEUMOVAX)
1	PNEUMO (PNEUMOVAX)
1	PNEUMO (PNEUMOVAX)
0	PNEUMO (PNEUMOVAX)
0	PNEUMO (PNEUMOVAX)
0	PNEUMO (PNEUMOVAX)
367	PNEUMO (PNEUMOVAX)
1	PNEUMO (PNEUMOVAX)
0	PNEUMO (PNEUMOVAX)
0	PNEUMO (PNEUMOVAX)
1	PNEUMO (PNEUMOVAX)
0	PNEUMO (PNEUMOVAX)
0	PNEUMO (PNEUMOVAX)
0	PNEUMO (PNEUMOVAX)
2	PNEUMO (PNEUMOVAX)
0	PNEUMO (PNEUMOVAX)
2	PNEUMO (PNEUMOVAX)
0	PNEUMO (PNEUMOVAX)
0	PNEUMO (PNEUMOVAX)
1	PNEUMO (PNEUMOVAX)
0	PNEUMO (PNEUMOVAX)
0	PNEUMO (PNEUMOVAX)
0	PNEUMO (PNEUMOVAX)
0	PNEUMO (PNEUMOVAX)
7	PNEUMO (PNEUMOVAX)
0	PNEUMO (PNEUMOVAX)
0	PNEUMO (PNEUMOVAX)
0	PNEUMO (PNEUMOVAX)
0	PNEUMO (PNEUMOVAX)
2	PNEUMO (PNEUMOVAX)
0	PNEUMO (PNEUMOVAX)
0	PNEUMO (PNEUMOVAX)
0	PNEUMO (PNEUMOVAX)
0	PNEUMO (PNEUMOVAX)
0	PNEUMO (PNEUMOVAX)
0	PNEUMO (PNEUMOVAX)
0	PNEUMO (PNEUMOVAX)
0	PNEUMO (PNEUMOVAX)
0	PNEUMO (PNEUMOVAX)
0	PNEUMO (PNEUMOVAX)
1	PNEUMO (PNEUMOVAX)
1	PNEUMO (PNEUMOVAX)
0	PNEUMO (PNEUMOVAX)
0	PNEUMO (PNEUMOVAX)
0	PNEUMO (PNEUMOVAX)
0	PNEUMO (PNEUMOVAX)
0	PNEUMO (PNEUMOVAX)
0	PNEUMO (PNEUMOVAX)
0	PNEUMO (PNEUMOVAX)
0	PNEUMO (PNEUMOVAX)
0	PNEUMO (PNEUMOVAX)
1	PNEUMO (PNEUMOVAX)
0	PNEUMO (PNEUMOVAX)
1	PNEUMO (PNEUMOVAX)
1	PNEUMO (PNEUMOVAX)
0	PNEUMO (PNEUMOVAX)
1	PNEUMO (PNEUMOVAX)
0	PNEUMO (PNEUMOVAX)
1	PNEUMO (PNEUMOVAX)
4	PNEUMO (PNEUMOVAX)
0	PNEUMO (PNEUMOVAX)
0	PNEUMO (PNEUMOVAX)
1	PNEUMO (PNEUMOVAX)
0	PNEUMO (PNEUMOVAX)
0	PNEUMO (PNEUMOVAX)
0	PNEUMO (PNEUMOVAX)
0	PNEUMO (PNEUMOVAX)
0	PNEUMO (PNEUMOVAX)
0	PNEUMO (PNEUMOVAX)
1	PNEUMO (PNEUMOVAX)
0	PNEUMO (PNEUMOVAX)
0	PNEUMO (PNEUMOVAX)
1	PNEUMO (PNEUMOVAX)
0	PNEUMO (PNEUMOVAX)
0	PNEUMO (PNEUMOVAX)
1	PNEUMO (PNEUMOVAX)
0	PNEUMO (PNEUMOVAX)
0	PNEUMO (PNEUMOVAX)
30	PNEUMO (PNEUMOVAX)
0	PNEUMO (PNEUMOVAX)
0	PNEUMO (PNEUMOVAX)
0	PNEUMO (PNEUMOVAX)
0	PNEUMO (PNEUMOVAX)
2	PNEUMO (PNEUMOVAX)
0	PNEUMO (PNEUMOVAX)
0	PNEUMO (PNEUMOVAX)
36	PNEUMO (PNEUMOVAX)
0	PNEUMO (PNEUMOVAX)
0	PNEUMO (PNEUMOVAX)
0	PNEUMO (PNEUMOVAX)
0	PNEUMO (PNEUMOVAX)
0	PNEUMO (PNEUMOVAX)
0	PNEUMO (PNEUMOVAX)
0	PNEUMO (PNEUMOVAX)
0	PNEUMO (PNEUMOVAX)
0	PNEUMO (PNEUMOVAX)
0	PNEUMO (PNEUMOVAX)
0	PNEUMO (PNEUMOVAX)
0	PNEUMO (PNEUMOVAX)
0	PNEUMO (PNEUMOVAX)
0	PNEUMO (PNEUMOVAX)
0	PNEUMO (PNEUMOVAX)
0	PNEUMO (PNEUMOVAX)
0	PNEUMO (PNEUMOVAX)
0	PNEUMO (PNEUMOVAX)
1	PNEUMO (PNEUMOVAX)
0	PNEUMO (PNEUMOVAX)
0	PNEUMO (PNEUMOVAX)
0	PNEUMO (PNEUMOVAX)
0	PNEUMO (PNEUMOVAX)
0	PNEUMO (PNEUMOVAX)
1	PNEUMO (PNEUMOVAX)
0	PNEUMO (PNEUMOVAX)
0	PNEUMO (PNEUMOVAX)
0	PNEUMO (PNEUMOVAX)
0	PNEUMO (PNEUMOVAX)
0	PNEUMO (PNEUMOVAX)
1	PNEUMO (PNEUMOVAX)
0	PNEUMO (PNEUMOVAX)
1	PNEUMO (PNEUMOVAX)
0	PNEUMO (PNEUMOVAX)
0	PNEUMO (PNEUMOVAX)
1	PNEUMO (PNEUMOVAX)
0	PNEUMO (PNEUMOVAX)
0	PNEUMO (PNEUMOVAX)
0	PNEUMO (PNEUMOVAX)
0	PNEUMO (PNEUMOVAX)
0	PNEUMO (PNEUMOVAX)
2	PNEUMO (PNEUMOVAX)
1	PNEUMO (PNEUMOVAX)
0	PNEUMO (PNEUMOVAX)
0	PNEUMO (PNEUMOVAX)
0	PNEUMO (PNEUMOVAX)
1	PNEUMO (PNEUMOVAX)
1	PNEUMO (PNEUMOVAX)
0	PNEUMO (PNEUMOVAX)
0	PNEUMO (PNEUMOVAX)
1	PNEUMO (PNEUMOVAX)
0	PNEUMO (PNEUMOVAX)
0	PNEUMO (PNEUMOVAX)
1	PNEUMO (PNEUMOVAX)
0	PNEUMO (PNEUMOVAX)
1	PNEUMO (PNEUMOVAX)
0	PNEUMO (PNEUMOVAX)
0	PNEUMO (PNEUMOVAX)
0	PNEUMO (PNEUMOVAX)
0	PNEUMO (PNEUMOVAX)
1	PNEUMO (PNEUMOVAX)
0	PNEUMO (PNEUMOVAX)
0	PNEUMO (PNEUMOVAX)
1	PNEUMO (PNEUMOVAX)
1	PNEUMO (PNEUMOVAX)
1	PNEUMO (PNEUMOVAX)
0	PNEUMO (PNEUMOVAX)
1	PNEUMO (PNEUMOVAX)
0	PNEUMO (PNEUMOVAX)
1	PNEUMO (PNEUMOVAX)
2	PNEUMO (PNEUMOVAX)
2	PNEUMO (PNEUMOVAX)
0	PNEUMO (PNEUMOVAX)
1	PNEUMO (PNEUMOVAX)
2	PNEUMO (PNEUMOVAX)
2	PNEUMO (PNEUMOVAX)
0	PNEUMO (PNEUMOVAX)
0	PNEUMO (PNEUMOVAX)
1	PNEUMO (PNEUMOVAX)
0	PNEUMO (PNEUMOVAX)
1	PNEUMO (PNEUMOVAX)
0	PNEUMO (PNEUMOVAX)
0	PNEUMO (PNEUMOVAX)
0	PNEUMO (PNEUMOVAX)
1	PNEUMO (PNEUMOVAX)
3	PNEUMO (PNEUMOVAX)
0	PNEUMO (PNEUMOVAX)
0	PNEUMO (PNEUMOVAX)
2	PNEUMO (PNEUMOVAX)
0	PNEUMO (PNEUMOVAX)
1	PNEUMO (PNEUMOVAX)
0	PNEUMO (PNEUMOVAX)
0	PNEUMO (PNEUMOVAX)
0	PNEUMO (PNEUMOVAX)
0	PNEUMO (PNEUMOVAX)
0	PNEUMO (PNEUMOVAX)
0	PNEUMO (PNEUMOVAX)
1	PNEUMO (PNEUMOVAX)
1	PNEUMO (PNEUMOVAX)
1	PNEUMO (PNEUMOVAX)
0	PNEUMO (PNEUMOVAX)
0	PNEUMO (PNEUMOVAX)
1	PNEUMO (PNEUMOVAX)
1	PNEUMO (PNEUMOVAX)
0	PNEUMO (PNEUMOVAX)
0	PNEUMO (PNEUMOVAX)
0	PNEUMO (PNEUMOVAX)
1	PNEUMO (PNEUMOVAX)
0	PNEUMO (PNEUMOVAX)
1	PNEUMO (PNEUMOVAX)
1	PNEUMO (PNEUMOVAX)
0	PNEUMO (PNEUMOVAX)
0	PNEUMO (PNEUMOVAX)
1	PNEUMO (PNEUMOVAX)
1	PNEUMO (PNEUMOVAX)
2	PNEUMO (PNEUMOVAX)
1	PNEUMO (PNEUMOVAX)
1	PNEUMO (PNEUMOVAX)
1	PNEUMO (PNEUMOVAX)
0	PNEUMO (PNEUMOVAX)
1	PNEUMO (PNEUMOVAX)
0	PNEUMO (PNEUMOVAX)
1	PNEUMO (PNEUMOVAX)
1	PNEUMO (PNEUMOVAX)
1	PNEUMO (PNEUMOVAX)
1	PNEUMO (PNEUMOVAX)
0	PNEUMO (PNEUMOVAX)
1	PNEUMO (PNEUMOVAX)
0	PNEUMO (PNEUMOVAX)
0	PNEUMO (PNEUMOVAX)
0	PNEUMO (PNEUMOVAX)
0	PNEUMO (PNEUMOVAX)
0	PNEUMO (PNEUMOVAX)
0	PNEUMO (PNEUMOVAX)
0	PNEUMO (PNEUMOVAX)
0	PNEUMO (PNEUMOVAX)
0	PNEUMO (PNEUMOVAX)
1	PNEUMO (PNEUMOVAX)
5	PNEUMO (PNEUMOVAX)
0	PNEUMO (PNEUMOVAX)
0	PNEUMO (PNEUMOVAX)
0	PNEUMO (PNEUMOVAX)
2	PNEUMO (PNEUMOVAX)
0	PNEUMO (PNEUMOVAX)
0	PNEUMO (PNEUMOVAX)
0	PNEUMO (PNEUMOVAX)
1	PNEUMO (PNEUMOVAX)
0	PNEUMO (PNEUMOVAX)
0	PNEUMO (PNEUMOVAX)
0	PNEUMO (PNEUMOVAX)
0	PNEUMO (PNEUMOVAX)
0	PNEUMO (PNEUMOVAX)
0	PNEUMO (PNEUMOVAX)
0	PNEUMO (PNEUMOVAX)
0	PNEUMO (PNEUMOVAX)
82	PNEUMO (PNEUMOVAX)
0	PNEUMO (PNEUMOVAX)
0	PNEUMO (PNEUMOVAX)
0	PNEUMO (PNEUMOVAX)
0	PNEUMO (PNEUMOVAX)
1	PNEUMO (PNEUMOVAX)
0	PNEUMO (PNEUMOVAX)
2	PNEUMO (PNEUMOVAX)
1	PNEUMO (PNEUMOVAX)
1	PNEUMO (PNEUMOVAX)
1	PNEUMO (PNEUMOVAX)
1	PNEUMO (PNEUMOVAX)
0	PNEUMO (PNEUMOVAX)
2	PNEUMO (PNEUMOVAX)
0	PNEUMO (PNEUMOVAX)
1	PNEUMO (PNEUMOVAX)
1	PNEUMO (PNEUMOVAX)
1	PNEUMO (PNEUMOVAX)
1	PNEUMO (PNEUMOVAX)
1	PNEUMO (PNEUMOVAX)
0	PNEUMO (PNEUMOVAX)
0	PNEUMO (PNEUMOVAX)
1	PNEUMO (PNEUMOVAX)
0	PNEUMO (PNEUMOVAX)
0	PNEUMO (PNEUMOVAX)
0	PNEUMO (PNEUMOVAX)
1	PNEUMO (PNEUMOVAX)
0	PNEUMO (PNEUMOVAX)
1	PNEUMO (PNEUMOVAX)
0	PNEUMO (PNEUMOVAX)
2	PNEUMO (PNEUMOVAX)
0	PNEUMO (PNEUMOVAX)
0	PNEUMO (PNEUMOVAX)
1	PNEUMO (PNEUMOVAX)
1	PNEUMO (PNEUMOVAX)
1	PNEUMO (PNEUMOVAX)
1	PNEUMO (PNEUMOVAX)
0	PNEUMO (PNEUMOVAX)
0	PNEUMO (PNEUMOVAX)
2	PNEUMO (PNEUMOVAX)
1	PNEUMO (PNEUMOVAX)
0	PNEUMO (PNEUMOVAX)
0	PNEUMO (PNEUMOVAX)
1	PNEUMO (PNEUMOVAX)
14	PNEUMO (PNEUMOVAX)
0	PNEUMO (PNEUMOVAX)
2	PNEUMO (PNEUMOVAX)
1	PNEUMO (PNEUMOVAX)
1	PNEUMO (PNEUMOVAX)
0	PNEUMO (PNEUMOVAX)
1	PNEUMO (PNEUMOVAX)
0	PNEUMO (PNEUMOVAX)
0	PNEUMO (PNEUMOVAX)
1	PNEUMO (PNEUMOVAX)
122	PNEUMO (PNEUMOVAX)
1	PNEUMO (PNEUMOVAX)
0	PNEUMO (PNEUMOVAX)
1	PNEUMO (PNEUMOVAX)
0	PNEUMO (PNEUMOVAX)
0	PNEUMO (PNEUMOVAX)
1	PNEUMO (PNEUMOVAX)
0	PNEUMO (PNEUMOVAX)
1	PNEUMO (PNEUMOVAX)
0	PNEUMO (PNEUMOVAX)
1	PNEUMO (PNEUMOVAX)
2	PNEUMO (PNEUMOVAX)
1	PNEUMO (PNEUMOVAX)
1	PNEUMO (PNEUMOVAX)
2	PNEUMO (PNEUMOVAX)
1	PNEUMO (PNEUMOVAX)
1	PNEUMO (PNEUMOVAX)
0	PNEUMO (PNEUMOVAX)
1	PNEUMO (PNEUMOVAX)
1	PNEUMO (PNEUMOVAX)
0	PNEUMO (PNEUMOVAX)
0	PNEUMO (PNEUMOVAX)
0	PNEUMO (PNEUMOVAX)
1	PNEUMO (PNEUMOVAX)
1	PNEUMO (PNEUMOVAX)
0	PNEUMO (PNEUMOVAX)
1	PNEUMO (PNEUMOVAX)
29	PNEUMO (PNEUMOVAX)
1	PNEUMO (PNEUMOVAX)
0	PNEUMO (PNEUMOVAX)
0	PNEUMO (PNEUMOVAX)
2	PNEUMO (PNU-IMUNE)
1	PNEUMO (PNEUMOVAX)
1	PNEUMO (PNEUMOVAX)
0	PNEUMO (PNEUMOVAX)
0	PNEUMO (PNEUMOVAX)
0	PNEUMO (PNEUMOVAX)
1	PNEUMO (PNEUMOVAX)
0	PNEUMO (PNEUMOVAX)
1	PNEUMO (PNEUMOVAX)
2	PNEUMO (PNEUMOVAX)
1	PNEUMO (PNEUMOVAX)
0	PNEUMO (PNEUMOVAX)
3287	PNEUMO (PNEUMOVAX)
1	PNEUMO (PNEUMOVAX)
0	PNEUMO (PNEUMOVAX)
1	PNEUMO (PNEUMOVAX)
2	PNEUMO (PNEUMOVAX)
0	PNEUMO (PNEUMOVAX)
1	PNEUMO (PNEUMOVAX)
1	PNEUMO (PNEUMOVAX)
1	PNEUMO (PNEUMOVAX)
1	PNEUMO (PNEUMOVAX)
0	PNEUMO (PNEUMOVAX)
1	PNEUMO (PNEUMOVAX)
0	PNEUMO (PNEUMOVAX)
0	PNEUMO (PNEUMOVAX)
0	PNEUMO (PNEUMOVAX)
0	PNEUMO (PNEUMOVAX)
1	PNEUMO (PNEUMOVAX)
2	PNEUMO (PNEUMOVAX)
1	PNEUMO (PNEUMOVAX)
1	PNEUMO (PNEUMOVAX)
0	PNEUMO (PNEUMOVAX)
1	PNEUMO (PNEUMOVAX)
1	PNEUMO (PNEUMOVAX)
0	PNEUMO (PNEUMOVAX)
1	PNEUMO (PNEUMOVAX)
0	PNEUMO (PNEUMOVAX)
1	PNEUMO (PNEUMOVAX)
1	PNEUMO (PNEUMOVAX)
0	PNEUMO (PNEUMOVAX)
1	PNEUMO (PNEUMOVAX)
0	PNEUMO (PNEUMOVAX)
1	PNEUMO (PNEUMOVAX)
0	PNEUMO (PNEUMOVAX)
2	PNEUMO (PNEUMOVAX)
0	PNEUMO (PNEUMOVAX)
1	PNEUMO (PNEUMOVAX)
0	PNEUMO (PNEUMOVAX)
1	PNEUMO (PNEUMOVAX)
1	PNEUMO (PNEUMOVAX)
1	PNEUMO (PNEUMOVAX)
0	PNEUMO (PNEUMOVAX)
1	PNEUMO (PNEUMOVAX)
0	PNEUMO (PNEUMOVAX)
0	PNEUMO (PNEUMOVAX)
1	PNEUMO (PNEUMOVAX)
1	PNEUMO (PNEUMOVAX)
0	PNEUMO (PNEUMOVAX)
0	PNEUMO (PNEUMOVAX)
1	PNEUMO (PNEUMOVAX)
1	PNEUMO (PNEUMOVAX)
0	PNEUMO (PNEUMOVAX)
0	PNEUMO (PNEUMOVAX)
0	PNEUMO (PNEUMOVAX)
1	PNEUMO (PNEUMOVAX)
1	PNEUMO (PNEUMOVAX)
1	PNEUMO (PNEUMOVAX)
2	PNEUMO (PNEUMOVAX)
0	PNEUMO (PNEUMOVAX)
10	PNEUMO (PNEUMOVAX)
0	PNEUMO (PNEUMOVAX)
0	PNEUMO (PNEUMOVAX)
1	PNEUMO (PNEUMOVAX)
1	PNEUMO (PNEUMOVAX)
0	PNEUMO (PNEUMOVAX)
0	PNEUMO (PNEUMOVAX)
1	PNEUMO (PNEUMOVAX)
0	PNEUMO (PNEUMOVAX)
1	PNEUMO (PNEUMOVAX)
0	PNEUMO (PNEUMOVAX)
1	PNEUMO (PNEUMOVAX)
1	PNEUMO (PNEUMOVAX)
1	PNEUMO (PNEUMOVAX)
0	PNEUMO (PNEUMOVAX)
0	PNEUMO (PNEUMOVAX)
1	PNEUMO (PNEUMOVAX)
1	PNEUMO (PNEUMOVAX)
0	PNEUMO (PNEUMOVAX)
0	PNEUMO (PNEUMOVAX)
2	PNEUMO (PNEUMOVAX)
1	PNEUMO (PNEUMOVAX)
0	PNEUMO (PNEUMOVAX)
1	PNEUMO (PNEUMOVAX)
1	PNEUMO (PNEUMOVAX)
0	PNEUMO (PNEUMOVAX)
1	PNEUMO (PNEUMOVAX)
0	PNEUMO (PNEUMOVAX)
1	PNEUMO (PNEUMOVAX)
0	PNEUMO (PNEUMOVAX)
0	PNEUMO (PNEUMOVAX)
1	PNEUMO (PNEUMOVAX)
0	PNEUMO (PNEUMOVAX)
2	PNEUMO (PNEUMOVAX)
0	PNEUMO (PNEUMOVAX)
1	PNEUMO (PNEUMOVAX)
0	PNEUMO (PNEUMOVAX)
1	PNEUMO (PNEUMOVAX)
1	PNEUMO (PNEUMOVAX)
1	PNEUMO (PNEUMOVAX)
0	PNEUMO (PNEUMOVAX)
0	PNEUMO (PNEUMOVAX)
1	PNEUMO (PNEUMOVAX)
1	PNEUMO (PNEUMOVAX)
1	PNEUMO (PNEUMOVAX)
1	PNEUMO (PNEUMOVAX)
4	PNEUMO (PNEUMOVAX)
1	PNEUMO (PNEUMOVAX)
0	PNEUMO (PNEUMOVAX)
1	PNEUMO (PNEUMOVAX)
0	PNEUMO (PNEUMOVAX)
1	PNEUMO (PNEUMOVAX)
1	PNEUMO (PNEUMOVAX)
0	PNEUMO (PNEUMOVAX)
4	PNEUMO (PNEUMOVAX)
1	PNEUMO (PNEUMOVAX)
1	PNEUMO (PNEUMOVAX)
0	PNEUMO (PNEUMOVAX)
1	PNEUMO (PNEUMOVAX)
1	PNEUMO (PNEUMOVAX)
2	PNEUMO (PNEUMOVAX)
1	PNEUMO (PNEUMOVAX)
2	PNEUMO (PNEUMOVAX)
0	PNEUMO (PNEUMOVAX)
0	PNEUMO (PNEUMOVAX)
2	PNEUMO (PNEUMOVAX)
1	PNEUMO (PNEUMOVAX)
0	PNEUMO (PNEUMOVAX)
0	PNEUMO (PNEUMOVAX)
3	PNEUMO (PNEUMOVAX)
1	PNEUMO (PNEUMOVAX)
1	PNEUMO (PNEUMOVAX)
1	PNEUMO (PNEUMOVAX)
0	PNEUMO (PNEUMOVAX)
1	PNEUMO (PNEUMOVAX)
0	PNEUMO (PNEUMOVAX)
2	PNEUMO (PNEUMOVAX)
1	PNEUMO (PNEUMOVAX)
2	PNEUMO (PNEUMOVAX)
2	PNEUMO (PNEUMOVAX)
1	PNEUMO (PNEUMOVAX)
0	PNEUMO (PNEUMOVAX)
0	PNEUMO (PNEUMOVAX)
1	PNEUMO (PNEUMOVAX)
1	PNEUMO (PNEUMOVAX)
0	PNEUMO (PNEUMOVAX)
1	PNEUMO (PNEUMOVAX)
1	PNEUMO (PNEUMOVAX)
1	PNEUMO (PNEUMOVAX)
1	PNEUMO (PNEUMOVAX)
4	PNEUMO (PNEUMOVAX)
0	PNEUMO (PNEUMOVAX)
0	PNEUMO (PNEUMOVAX)
2	PNEUMO (PNEUMOVAX)
1	PNEUMO (PNEUMOVAX)
0	PNEUMO (PNEUMOVAX)
1	PNEUMO (PNEUMOVAX)
0	PNEUMO (PNEUMOVAX)
0	PNEUMO (PNEUMOVAX)
1	PNEUMO (PNEUMOVAX)
1	PNEUMO (PNEUMOVAX)
2	PNEUMO (PNEUMOVAX)
0	PNEUMO (PNEUMOVAX)
0	PNEUMO (PNEUMOVAX)
0	PNEUMO (PNEUMOVAX)
2	PNEUMO (PNEUMOVAX)
0	PNEUMO (PNEUMOVAX)
0	PNEUMO (PNEUMOVAX)
0	PNEUMO (PNEUMOVAX)
1	PNEUMO (PNEUMOVAX)
0	PNEUMO (PNEUMOVAX)
0	PNEUMO (PNEUMOVAX)
0	PNEUMO (PNEUMOVAX)
1	PNEUMO (PNEUMOVAX)
1	PNEUMO (PNEUMOVAX)
1	PNEUMO (PNEUMOVAX)
0	PNEUMO (PNEUMOVAX)
2	PNEUMO (PNEUMOVAX)
0	PNEUMO (PNEUMOVAX)
2	PNEUMO (PNEUMOVAX)
1	PNEUMO (PNEUMOVAX)
1	PNEUMO (PNEUMOVAX)
1	PNEUMO (PNEUMOVAX)
1	PNEUMO (PNEUMOVAX)
0	PNEUMO (PNEUMOVAX)
0	PNEUMO (PNEUMOVAX)
0	PNEUMO (PNEUMOVAX)
0	PNEUMO (PNEUMOVAX)
5	PNEUMO (PNEUMOVAX)
0	PNEUMO (PNEUMOVAX)
0	PNEUMO (PNEUMOVAX)
0	PNEUMO (PNEUMOVAX)
2	PNEUMO (PNEUMOVAX)
1	PNEUMO (PNEUMOVAX)
1	PNEUMO (PNEUMOVAX)
0	PNEUMO (PNEUMOVAX)
1	PNEUMO (PNEUMOVAX)
1	PNEUMO (PNEUMOVAX)
0	PNEUMO (PNEUMOVAX)
0	PNEUMO (PNEUMOVAX)
1	PNEUMO (PNEUMOVAX)
1	PNEUMO (PNEUMOVAX)
1	PNEUMO (PNEUMOVAX)
0	PNEUMO (PNEUMOVAX)
1	PNEUMO (PNEUMOVAX)
0	PNEUMO (PNEUMOVAX)
1	PNEUMO (PNEUMOVAX)
1	PNEUMO (PNEUMOVAX)
0	PNEUMO (PNEUMOVAX)
2	PNEUMO (PNEUMOVAX)
1	PNEUMO (PNEUMOVAX)
2	PNEUMO (PNEUMOVAX)
2	PNEUMO (PNEUMOVAX)
0	PNEUMO (PNEUMOVAX)
0	PNEUMO (PNEUMOVAX)
3	PNEUMO (PNEUMOVAX)
0	PNEUMO (PNEUMOVAX)
0	PNEUMO (PNEUMOVAX)
0	PNEUMO (PNEUMOVAX)
0	PNEUMO (PNEUMOVAX)
0	PNEUMO (PNEUMOVAX)
0	PNEUMO (PNEUMOVAX)
0	PNEUMO (PNEUMOVAX)
1	PNEUMO (PNEUMOVAX)
1	PNEUMO (PNEUMOVAX)
2	PNEUMO (PNEUMOVAX)
0	PNEUMO (PNEUMOVAX)
3	PNEUMO (PNEUMOVAX)
0	PNEUMO (PNEUMOVAX)
1	PNEUMO (PNEUMOVAX)
2	PNEUMO (PNEUMOVAX)
1	PNEUMO (PNEUMOVAX)
0	PNEUMO (PNEUMOVAX)
1	PNEUMO (PNEUMOVAX)
1	PNEUMO (PNEUMOVAX)
0	PNEUMO (PNEUMOVAX)
0	PNEUMO (PNEUMOVAX)
1	PNEUMO (PNEUMOVAX)
1	PNEUMO (PNEUMOVAX)
2	PNEUMO (PNEUMOVAX)
0	PNEUMO (PNEUMOVAX)
0	PNEUMO (PNEUMOVAX)
0	PNEUMO (PNEUMOVAX)
0	PNEUMO (PNEUMOVAX)
0	PNEUMO (PNEUMOVAX)
0	PNEUMO (PNEUMOVAX)
1	PNEUMO (PNEUMOVAX)
1	PNEUMO (PNEUMOVAX)
1	PNEUMO (PNEUMOVAX)
1	PNEUMO (PNEUMOVAX)
1	PNEUMO (PNEUMOVAX)
1	PNEUMO (PNEUMOVAX)
0	PNEUMO (PNEUMOVAX)
0	PNEUMO (PNEUMOVAX)
1	PNEUMO (PNEUMOVAX)
0	PNEUMO (PNEUMOVAX)
0	PNEUMO (PNEUMOVAX)
0	PNEUMO (PNEUMOVAX)
1	PNEUMO (PNEUMOVAX)
1	PNEUMO (PNEUMOVAX)
0	PNEUMO (PNEUMOVAX)
1	PNEUMO (PNEUMOVAX)
0	PNEUMO (PNEUMOVAX)
1	PNEUMO (PNEUMOVAX)
3	PNEUMO (PNEUMOVAX)
1	PNEUMO (PNEUMOVAX)
1	PNEUMO (PNEUMOVAX)
0	PNEUMO (PNEUMOVAX)
0	PNEUMO (PNEUMOVAX)
1	PNEUMO (PNEUMOVAX)
0	PNEUMO (PNEUMOVAX)
1	PNEUMO (PNEUMOVAX)
1	PNEUMO (PNEUMOVAX)
0	PNEUMO (PNEUMOVAX)
0	PNEUMO (PNEUMOVAX)
10	PNEUMO (PNEUMOVAX)
1	PNEUMO (PNEUMOVAX)
1	PNEUMO (PNEUMOVAX)
3	PNEUMO (PNEUMOVAX)
1	PNEUMO (PNEUMOVAX)
0	PNEUMO (PNEUMOVAX)
1	PNEUMO (PNEUMOVAX)
0	PNEUMO (PNEUMOVAX)
0	PNEUMO (PNEUMOVAX)
0	PNEUMO (PNEUMOVAX)
0	PNEUMO (PNEUMOVAX)
0	PNEUMO (PNEUMOVAX)
124	PNEUMO (PNEUMOVAX)
0	PNEUMO (PNEUMOVAX)
1	PNEUMO (PNEUMOVAX)
0	PNEUMO (PNEUMOVAX)
1	PNEUMO (PNEUMOVAX)
1	PNEUMO (PNEUMOVAX)
2	PNEUMO (PNEUMOVAX)
0	PNEUMO (PNEUMOVAX)
1	PNEUMO (PNEUMOVAX)
0	PNEUMO (PNEUMOVAX)
0	PNEUMO (PNEUMOVAX)
2	PNEUMO (PNEUMOVAX)
1	PNEUMO (PNEUMOVAX)
2	PNEUMO (PNEUMOVAX)
5	PNEUMO (PNEUMOVAX)
1	PNEUMO (PNEUMOVAX)
0	PNEUMO (PNEUMOVAX)
0	PNEUMO (PNEUMOVAX)
0	PNEUMO (PNEUMOVAX)
0	PNEUMO (PNEUMOVAX)
0	PNEUMO (PNEUMOVAX)
0	PNEUMO (PNEUMOVAX)
0	PNEUMO (PNEUMOVAX)
0	PNEUMO (PNEUMOVAX)
1	PNEUMO (PNEUMOVAX)
1	PNEUMO (PNEUMOVAX)
0	PNEUMO (PNEUMOVAX)
1	PNEUMO (PNEUMOVAX)
1	PNEUMO (PNEUMOVAX)
0	PNEUMO (PNEUMOVAX)
1	PNEUMO (PNEUMOVAX)
2	PNEUMO (PNEUMOVAX)
1	PNEUMO (PNEUMOVAX)
1	PNEUMO (PNEUMOVAX)
2	PNEUMO (PNEUMOVAX)
1	PNEUMO (PNEUMOVAX)
2	PNEUMO (PNEUMOVAX)
2	PNEUMO (PNEUMOVAX)
0	PNEUMO (PNEUMOVAX)
1	PNEUMO (PNEUMOVAX)
0	PNEUMO (PNEUMOVAX)
1	PNEUMO (PNEUMOVAX)
0	PNEUMO (PNEUMOVAX)
0	PNEUMO (PNEUMOVAX)
1	PNEUMO (PNEUMOVAX)
1	PNEUMO (PNEUMOVAX)
0	PNEUMO (PNEUMOVAX)
24	PNEUMO (PNEUMOVAX)
7	PNEUMO (PNEUMOVAX)
0	PNEUMO (PNEUMOVAX)
1	PNEUMO (PNEUMOVAX)
1	PNEUMO (PNEUMOVAX)
0	PNEUMO (PNEUMOVAX)
0	PNEUMO (PNEUMOVAX)
0	PNEUMO (PNEUMOVAX)
1	PNEUMO (PNEUMOVAX)
2	PNEUMO (PNEUMOVAX)
1	PNEUMO (PNEUMOVAX)
1	PNEUMO (PNEUMOVAX)
1	PNEUMO (PNEUMOVAX)
0	PNEUMO (PNEUMOVAX)
1	PNEUMO (PNEUMOVAX)
1	PNEUMO (PNEUMOVAX)
3	PNEUMO (PNEUMOVAX)
0	PNEUMO (PNEUMOVAX)
0	PNEUMO (PNEUMOVAX)
0	PNEUMO (PNEUMOVAX)
1	PNEUMO (PNEUMOVAX)
0	PNEUMO (PNEUMOVAX)
1	PNEUMO (PNEUMOVAX)
0	PNEUMO (PNEUMOVAX)
1	PNEUMO (PNEUMOVAX)
2	PNEUMO (PNEUMOVAX)
0	PNEUMO (PNEUMOVAX)
1	PNEUMO (PNEUMOVAX)
0	PNEUMO (PNEUMOVAX)
1	PNEUMO (PNEUMOVAX)
2	PNEUMO (PNEUMOVAX)
1	PNEUMO (PNEUMOVAX)
1	PNEUMO (PNEUMOVAX)
0	PNEUMO (PNEUMOVAX)
0	PNEUMO (PNEUMOVAX)
1	PNEUMO (PNEUMOVAX)
0	PNEUMO (PNEUMOVAX)
0	PNEUMO (PNEUMOVAX)
2	PNEUMO (PNEUMOVAX)
0	PNEUMO (PNEUMOVAX)
0	PNEUMO (PNEUMOVAX)
0	PNEUMO (PNEUMOVAX)
0	PNEUMO (PNEUMOVAX)
1	PNEUMO (PNEUMOVAX)
0	PNEUMO (PNEUMOVAX)
1	PNEUMO (PNEUMOVAX)
0	PNEUMO (PNEUMOVAX)
0	PNEUMO (PNEUMOVAX)
0	PNEUMO (PNEUMOVAX)
1	PNEUMO (PNEUMOVAX)
1	PNEUMO (PNEUMOVAX)
2	PNEUMO (PNEUMOVAX)
2	PNEUMO (PNEUMOVAX)
1	PNEUMO (PNEUMOVAX)
1	PNEUMO (PNEUMOVAX)
1	PNEUMO (PNEUMOVAX)
0	PNEUMO (PNEUMOVAX)
0	PNEUMO (PNEUMOVAX)
1	PNEUMO (PNEUMOVAX)
1	PNEUMO (PNEUMOVAX)
1	PNEUMO (PNEUMOVAX)
2	PNEUMO (PNEUMOVAX)
5	PNEUMO (PNEUMOVAX)
0	PNEUMO (PNEUMOVAX)
1	PNEUMO (PNEUMOVAX)
1	PNEUMO (PNEUMOVAX)
1	PNEUMO (PNEUMOVAX)
0	PNEUMO (PNEUMOVAX)
1	PNEUMO (PNEUMOVAX)
0	PNEUMO (PNEUMOVAX)
0	PNEUMO (PNEUMOVAX)
0	PNEUMO (PNEUMOVAX)
0	PNEUMO (PNEUMOVAX)
1	PNEUMO (PNEUMOVAX)
0	PNEUMO (PNEUMOVAX)
0	PNEUMO (PNEUMOVAX)
0	PNEUMO (PNEUMOVAX)
0	PNEUMO (PNEUMOVAX)
1	PNEUMO (PNEUMOVAX)
27	PNEUMO (PNEUMOVAX)
0	PNEUMO (PNEUMOVAX)
2	PNEUMO (PNEUMOVAX)
1	PNEUMO (PNEUMOVAX)
3	PNEUMO (PNEUMOVAX)
0	PNEUMO (PNEUMOVAX)
1	PNEUMO (PNEUMOVAX)
0	PNEUMO (PNEUMOVAX)
1	PNEUMO (PNEUMOVAX)
0	PNEUMO (PNEUMOVAX)
0	PNEUMO (PNEUMOVAX)
0	PNEUMO (PNEUMOVAX)
1	PNEUMO (PNEUMOVAX)
1	PNEUMO (PNEUMOVAX)
1	PNEUMO (PNEUMOVAX)
0	PNEUMO (PNEUMOVAX)
1	PNEUMO (PNEUMOVAX)
0	PNEUMO (PNEUMOVAX)
0	PNEUMO (PNEUMOVAX)
0	PNEUMO (PNEUMOVAX)
0	PNEUMO (PNEUMOVAX)
0	PNEUMO (PNEUMOVAX)
0	PNEUMO (PNEUMOVAX)
0	PNEUMO (PNEUMOVAX)
1	PNEUMO (PNEUMOVAX)
0	PNEUMO (PNEUMOVAX)
0	PNEUMO (PNEUMOVAX)
1	PNEUMO (PNEUMOVAX)
6	PNEUMO (PNEUMOVAX)
0	PNEUMO (PNEUMOVAX)
0	PNEUMO (PNEUMOVAX)
1	PNEUMO (PNEUMOVAX)
0	PNEUMO (PNEUMOVAX)
1	PNEUMO (PNEUMOVAX)
2	PNEUMO (PNEUMOVAX)
1	PNEUMO (PNEUMOVAX)
0	PNEUMO (PNEUMOVAX)
0	PNEUMO (PNEUMOVAX)
0	PNEUMO (PNEUMOVAX)
1	PNEUMO (PNEUMOVAX)
1	PNEUMO (PNEUMOVAX)
0	PNEUMO (PNEUMOVAX)
1	PNEUMO (PNEUMOVAX)
0	PNEUMO (PNEUMOVAX)
0	PNEUMO (PNEUMOVAX)
1	PNEUMO (PNEUMOVAX)
0	PNEUMO (PNEUMOVAX)
2	PNEUMO (PNEUMOVAX)
0	PNEUMO (PNEUMOVAX)
0	PNEUMO (PNEUMOVAX)
0	PNEUMO (PNEUMOVAX)
0	PNEUMO (PNEUMOVAX)
1	PNEUMO (PNEUMOVAX)
0	PNEUMO (PNEUMOVAX)
0	PNEUMO (PNEUMOVAX)
0	PNEUMO (PNEUMOVAX)
1	PNEUMO (PNEUMOVAX)
1	PNEUMO (PNEUMOVAX)
2	PNEUMO (PNEUMOVAX)
2	PNEUMO (PNEUMOVAX)
0	PNEUMO (PNEUMOVAX)
1	PNEUMO (PNEUMOVAX)
2	PNEUMO (PNEUMOVAX)
1	PNEUMO (PNEUMOVAX)
0	PNEUMO (PNEUMOVAX)
2	PNEUMO (PNEUMOVAX)
1	PNEUMO (PNEUMOVAX)
0	PNEUMO (PNEUMOVAX)
0	PNEUMO (PNEUMOVAX)
0	PNEUMO (PNEUMOVAX)
1	PNEUMO (PNEUMOVAX)
0	PNEUMO (PNEUMOVAX)
0	PNEUMO (PNEUMOVAX)
2	PNEUMO (PNEUMOVAX)
2	PNEUMO (PNEUMOVAX)
1	PNEUMO (PNEUMOVAX)
2	PNEUMO (PNEUMOVAX)
1	PNEUMO (PNEUMOVAX)
0	PNEUMO (PNEUMOVAX)
0	PNEUMO (PNEUMOVAX)
0	PNEUMO (PNEUMOVAX)
0	PNEUMO (PNEUMOVAX)
1	PNEUMO (PNEUMOVAX)
0	PNEUMO (PNEUMOVAX)
0	PNEUMO (PNEUMOVAX)
1	PNEUMO (PNEUMOVAX)
1	PNEUMO (PNEUMOVAX)
0	PNEUMO (PNEUMOVAX)
0	PNEUMO (PNEUMOVAX)
0	PNEUMO (PNEUMOVAX)
0	PNEUMO (PNEUMOVAX)
0	PNEUMO (PNEUMOVAX)
0	PNEUMO (PNEUMOVAX)
3	PNEUMO (PNEUMOVAX)
0	PNEUMO (PNEUMOVAX)
2	PNEUMO (PNEUMOVAX)
0	PNEUMO (PNEUMOVAX)
1	PNEUMO (PNEUMOVAX)
1	PNEUMO (PNEUMOVAX)
0	PNEUMO (PNEUMOVAX)
0	PNEUMO (PNEUMOVAX)
0	PNEUMO (PNEUMOVAX)
1	PNEUMO (PNEUMOVAX)
1	PNEUMO (PNEUMOVAX)
1	PNEUMO (PNEUMOVAX)
0	PNEUMO (PNEUMOVAX)
1	PNEUMO (PNEUMOVAX)
2	PNEUMO (PNEUMOVAX)
0	PNEUMO (PNEUMOVAX)
0	PNEUMO (PNEUMOVAX)
2	PNEUMO (PNEUMOVAX)
0	PNEUMO (PNEUMOVAX)
0	PNEUMO (PNEUMOVAX)
47	PNEUMO (PNEUMOVAX)
0	PNEUMO (PNEUMOVAX)
1	PNEUMO (PNEUMOVAX)
0	PNEUMO (PNEUMOVAX)
2	PNEUMO (PNEUMOVAX)
0	PNEUMO (PNEUMOVAX)
0	PNEUMO (PNEUMOVAX)
0	PNEUMO (PNEUMOVAX)
0	PNEUMO (PNEUMOVAX)
0	PNEUMO (PNEUMOVAX)
0	PNEUMO (PNEUMOVAX)
0	PNEUMO (PNEUMOVAX)
2	PNEUMO (PNEUMOVAX)
1	PNEUMO (PNEUMOVAX)
0	PNEUMO (PNEUMOVAX)
1	PNEUMO (PNEUMOVAX)
2	PNEUMO (PNEUMOVAX)
0	PNEUMO (PNEUMOVAX)
0	PNEUMO (PNEUMOVAX)
0	PNEUMO (PNEUMOVAX)
0	PNEUMO (PNEUMOVAX)
1	PNEUMO (PNEUMOVAX)
1	PNEUMO (PNEUMOVAX)
1	PNEUMO (PNEUMOVAX)
0	PNEUMO (PNEUMOVAX)
0	PNEUMO (PNEUMOVAX)
1	PNEUMO (PNEUMOVAX)
0	PNEUMO (PNEUMOVAX)
0	PNEUMO (PNEUMOVAX)
0	PNEUMO (PNEUMOVAX)
0	PNEUMO (PNEUMOVAX)
0	PNEUMO (PNEUMOVAX)
0	PNEUMO (PNEUMOVAX)
0	PNEUMO (PNEUMOVAX)
0	PNEUMO (PNEUMOVAX)
1	PNEUMO (PNEUMOVAX)
1	PNEUMO (PNEUMOVAX)
0	PNEUMO (PNEUMOVAX)
1	PNEUMO (PNEUMOVAX)
1	PNEUMO (PNEUMOVAX)
1	PNEUMO (PNEUMOVAX)
1	PNEUMO (PNEUMOVAX)
1	PNEUMO (PNEUMOVAX)
1	PNEUMO (PNEUMOVAX)
3	PNEUMO (PNEUMOVAX)
0	PNEUMO (PNEUMOVAX)
0	PNEUMO (PNEUMOVAX)
0	PNEUMO (PNEUMOVAX)
0	PNEUMO (PNEUMOVAX)
1	PNEUMO (PNEUMOVAX)
1	PNEUMO (PNEUMOVAX)
1	PNEUMO (PNEUMOVAX)
0	PNEUMO (PNEUMOVAX)
8	PNEUMO (PNEUMOVAX)
1	PNEUMO (PNEUMOVAX)
1	PNEUMO (PNEUMOVAX)
0	PNEUMO (PNEUMOVAX)
1	PNEUMO (PNEUMOVAX)
3	PNEUMO (PNEUMOVAX)
4	PNEUMO (PNEUMOVAX)
0	PNEUMO (PNEUMOVAX)
0	PNEUMO (PNEUMOVAX)
0	PNEUMO (PNEUMOVAX)
0	PNEUMO (PNEUMOVAX)
0	PNEUMO (PNEUMOVAX)
1	PNEUMO (PNEUMOVAX)
0	PNEUMO (PNEUMOVAX)
1	PNEUMO (PNEUMOVAX)
0	PNEUMO (PNEUMOVAX)
1	PNEUMO (PNEUMOVAX)
1	PNEUMO (PNEUMOVAX)
2	PNEUMO (PNEUMOVAX)
1	PNEUMO (PNEUMOVAX)
1	PNEUMO (PNEUMOVAX)
0	PNEUMO (PNEUMOVAX)
3	PNEUMO (PNEUMOVAX)
0	PNEUMO (PNEUMOVAX)
0	PNEUMO (PNEUMOVAX)
0	PNEUMO (PNEUMOVAX)
0	PNEUMO (PNEUMOVAX)
1	PNEUMO (PNEUMOVAX)
1	PNEUMO (PNEUMOVAX)
0	PNEUMO (PNEUMOVAX)
0	PNEUMO (PNEUMOVAX)
2	PNEUMO (PNEUMOVAX)
1	PNEUMO (PNEUMOVAX)
0	PNEUMO (PNEUMOVAX)
1	PNEUMO (PNEUMOVAX)
0	PNEUMO (PNEUMOVAX)
0	PNEUMO (PNEUMOVAX)
0	PNEUMO (PNEUMOVAX)
1	PNEUMO (PNEUMOVAX)
0	PNEUMO (PNEUMOVAX)
0	PNEUMO (PNEUMOVAX)
0	PNEUMO (PNEUMOVAX)
0	PNEUMO (PNEUMOVAX)
0	PNEUMO (PNEUMOVAX)
1	PNEUMO (PNEUMOVAX)
0	PNEUMO (PNEUMOVAX)
1	PNEUMO (PNEUMOVAX)
0	PNEUMO (PNEUMOVAX)
1	PNEUMO (PNEUMOVAX)
2	PNEUMO (PNEUMOVAX)
0	PNEUMO (PNEUMOVAX)
0	PNEUMO (PNEUMOVAX)
3	PNEUMO (PNEUMOVAX)
0	PNEUMO (PNEUMOVAX)
0	PNEUMO (PNEUMOVAX)
1	PNEUMO (PNEUMOVAX)
0	PNEUMO (PNEUMOVAX)
1	PNEUMO (PNEUMOVAX)
1	PNEUMO (PNEUMOVAX)
0	PNEUMO (PNEUMOVAX)
0	PNEUMO (PNEUMOVAX)
0	PNEUMO (PNEUMOVAX)
0	PNEUMO (PNEUMOVAX)
1	PNEUMO (PNEUMOVAX)
1	PNEUMO (PNEUMOVAX)
0	PNEUMO (PNEUMOVAX)
1	PNEUMO (PNEUMOVAX)
1	PNEUMO (PNEUMOVAX)
0	PNEUMO (PNEUMOVAX)
0	PNEUMO (PNEUMOVAX)
1	PNEUMO (PNEUMOVAX)
1	PNEUMO (PNEUMOVAX)
0	PNEUMO (PNEUMOVAX)
1	PNEUMO (PNEUMOVAX)
0	PNEUMO (PNEUMOVAX)
1	PNEUMO (PNEUMOVAX)
1	PNEUMO (PNEUMOVAX)
0	PNEUMO (PNEUMOVAX)
1	PNEUMO (PNEUMOVAX)
4	PNEUMO (PNEUMOVAX)
0	PNEUMO (PNEUMOVAX)
1	PNEUMO (PNEUMOVAX)
1	PNEUMO (PNEUMOVAX)
0	PNEUMO (PNEUMOVAX)
0	PNEUMO (PNEUMOVAX)
3	PNEUMO (PNEUMOVAX)
1	PNEUMO (PNEUMOVAX)
0	PNEUMO (PNEUMOVAX)
0	PNEUMO (PNEUMOVAX)
0	PNEUMO (PNEUMOVAX)
0	PNEUMO (PNEUMOVAX)
2	PNEUMO (PNEUMOVAX)
1	PNEUMO (PNEUMOVAX)
1	PNEUMO (PNEUMOVAX)
0	PNEUMO (PNEUMOVAX)
1	PNEUMO (PNEUMOVAX)
1	PNEUMO (PNEUMOVAX)
4	PNEUMO (PNEUMOVAX)
0	PNEUMO (PNEUMOVAX)
0	PNEUMO (PNEUMOVAX)
1	PNEUMO (PNEUMOVAX)
0	PNEUMO (PNEUMOVAX)
2	PNEUMO (PNEUMOVAX)
2	PNEUMO (PNEUMOVAX)
1	PNEUMO (PNEUMOVAX)
1	PNEUMO (PNEUMOVAX)
0	PNEUMO (PNEUMOVAX)
0	PNEUMO (PNEUMOVAX)
0	PNEUMO (PNEUMOVAX)
0	PNEUMO (PNEUMOVAX)
2	PNEUMO (PNEUMOVAX)
0	PNEUMO (PNEUMOVAX)
1	PNEUMO (PNEUMOVAX)
1	PNEUMO (PNEUMOVAX)
0	PNEUMO (PNEUMOVAX)
1	PNEUMO (PNEUMOVAX)
1	PNEUMO (PNEUMOVAX)
1	PNEUMO (PNEUMOVAX)
21	PNEUMO (PNEUMOVAX)
1	PNEUMO (PNEUMOVAX)
1	PNEUMO (PNEUMOVAX)
0	PNEUMO (PNEUMOVAX)
0	PNEUMO (PNEUMOVAX)
1	PNEUMO (PNEUMOVAX)
21	PNEUMO (PNEUMOVAX)
1	PNEUMO (PNEUMOVAX)
1	PNEUMO (PNEUMOVAX)
1	PNEUMO (PNEUMOVAX)
0	PNEUMO (PNEUMOVAX)
0	PNEUMO (PNEUMOVAX)
1	PNEUMO (PNEUMOVAX)
1	PNEUMO (PNEUMOVAX)
0	PNEUMO (PNEUMOVAX)
2	PNEUMO (PNEUMOVAX)
1	PNEUMO (PNEUMOVAX)
1	PNEUMO (PNEUMOVAX)
1	PNEUMO (PNEUMOVAX)
0	PNEUMO (PNEUMOVAX)
0	PNEUMO (PNEUMOVAX)
1	PNEUMO (PNEUMOVAX)
1	PNEUMO (PNEUMOVAX)
1	PNEUMO (PNEUMOVAX)
0	PNEUMO (PNEUMOVAX)
0	PNEUMO (PNEUMOVAX)
1	PNEUMO (PNEUMOVAX)
1	PNEUMO (PNEUMOVAX)
1	PNEUMO (PNEUMOVAX)
0	PNEUMO (PNEUMOVAX)
1	PNEUMO (PNEUMOVAX)
1	PNEUMO (PNEUMOVAX)
3	PNEUMO (PNEUMOVAX)
1	PNEUMO (PNEUMOVAX)
0	PNEUMO (PNEUMOVAX)
1	PNEUMO (PNEUMOVAX)
1	PNEUMO (PNEUMOVAX)
1	PNEUMO (PNEUMOVAX)
1	PNEUMO (PNEUMOVAX)
1	PNEUMO (PNEUMOVAX)
0	PNEUMO (PNEUMOVAX)
0	PNEUMO (PNEUMOVAX)
0	PNEUMO (PNEUMOVAX)
2	PNEUMO (PNEUMOVAX)
1	PNEUMO (PNEUMOVAX)
2	PNEUMO (PNEUMOVAX)
1	PNEUMO (PNEUMOVAX)
0	PNEUMO (PNEUMOVAX)
0	PNEUMO (PNEUMOVAX)
0	PNEUMO (PNEUMOVAX)
1	PNEUMO (PNEUMOVAX)
0	PNEUMO (PNEUMOVAX)
1	PNEUMO (PNEUMOVAX)
0	PNEUMO (PNEUMOVAX)
0	PNEUMO (PNEUMOVAX)
0	PNEUMO (PNEUMOVAX)
12	PNEUMO (PNEUMOVAX)
2	PNEUMO (PNEUMOVAX)
0	PNEUMO (PNEUMOVAX)
0	PNEUMO (PNEUMOVAX)
0	PNEUMO (PNEUMOVAX)
0	PNEUMO (PNEUMOVAX)
0	PNEUMO (PNEUMOVAX)
0	PNEUMO (PNEUMOVAX)
0	PNEUMO (PNEUMOVAX)
1	PNEUMO (PNEUMOVAX)
1	PNEUMO (PNEUMOVAX)
0	PNEUMO (PNEUMOVAX)
0	PNEUMO (PNEUMOVAX)
1	PNEUMO (PNEUMOVAX)
0	PNEUMO (PNEUMOVAX)
0	PNEUMO (PNEUMOVAX)
0	PNEUMO (PNEUMOVAX)
0	PNEUMO (PNEUMOVAX)
0	PNEUMO (PNEUMOVAX)
0	PNEUMO (PNEUMOVAX)
0	PNEUMO (PNEUMOVAX)
0	PNEUMO (PNEUMOVAX)
1	PNEUMO (PNEUMOVAX)
1	PNEUMO (PNEUMOVAX)
0	PNEUMO (PNEUMOVAX)
1	PNEUMO (PNEUMOVAX)
3	PNEUMO (PNEUMOVAX)
0	PNEUMO (PNEUMOVAX)
1	PNEUMO (PNEUMOVAX)
1	PNEUMO (PNEUMOVAX)
1	PNEUMO (PNEUMOVAX)
1	PNEUMO (PNEUMOVAX)
1	PNEUMO (PNEUMOVAX)
2	PNEUMO (PNEUMOVAX)
0	PNEUMO (PNEUMOVAX)
0	PNEUMO (PNEUMOVAX)
0	PNEUMO (PNEUMOVAX)
0	PNEUMO (PNEUMOVAX)
2	PNEUMO (PNEUMOVAX)
11	PNEUMO (PNEUMOVAX)
1	PNEUMO (PNEUMOVAX)
1	PNEUMO (PNEUMOVAX)
0	PNEUMO (PNEUMOVAX)
0	PNEUMO (PNEUMOVAX)
0	PNEUMO (PNEUMOVAX)
0	PNEUMO (PNEUMOVAX)
0	PNEUMO (PNEUMOVAX)
1	PNEUMO (PNEUMOVAX)
1	PNEUMO (PNEUMOVAX)
0	PNEUMO (PNEUMOVAX)
0	PNEUMO (PNEUMOVAX)
0	PNEUMO (PNEUMOVAX)
1	PNEUMO (PNEUMOVAX)
0	PNEUMO (PNEUMOVAX)
1	PNEUMO (PNEUMOVAX)
1	PNEUMO (PNEUMOVAX)
3	PNEUMO (PNEUMOVAX)
0	PNEUMO (PNEUMOVAX)
0	PNEUMO (PNEUMOVAX)
0	PNEUMO (PNEUMOVAX)
0	PNEUMO (PNEUMOVAX)
0	PNEUMO (PNEUMOVAX)
1	PNEUMO (PNEUMOVAX)
0	PNEUMO (PNEUMOVAX)
0	PNEUMO (PNEUMOVAX)
0	PNEUMO (PNEUMOVAX)
0	PNEUMO (PNEUMOVAX)
0	PNEUMO (PNEUMOVAX)
0	PNEUMO (PNEUMOVAX)
1	PNEUMO (PNEUMOVAX)
0	PNEUMO (PNEUMOVAX)
0	PNEUMO (PNEUMOVAX)
0	PNEUMO (PNEUMOVAX)
1	PNEUMO (PNEUMOVAX)
1	PNEUMO (PNEUMOVAX)
0	PNEUMO (PNEUMOVAX)
3	PNEUMO (PNEUMOVAX)
0	PNEUMO (PNEUMOVAX)
0	PNEUMO (PNEUMOVAX)
1	PNEUMO (PNEUMOVAX)
0	PNEUMO (PNEUMOVAX)
0	PNEUMO (PNEUMOVAX)
2	PNEUMO (PNEUMOVAX)
2	PNEUMO (PNEUMOVAX)
0	PNEUMO (PNEUMOVAX)
0	PNEUMO (PNEUMOVAX)
0	PNEUMO (PNEUMOVAX)
0	PNEUMO (PNEUMOVAX)
2	PNEUMO (PNEUMOVAX)
0	PNEUMO (PNEUMOVAX)
1	PNEUMO (PNEUMOVAX)
1	PNEUMO (PNEUMOVAX)
0	PNEUMO (PNEUMOVAX)
1	PNEUMO (PNEUMOVAX)
2	PNEUMO (PNEUMOVAX)
2	PNEUMO (PNEUMOVAX)
1	PNEUMO (PNEUMOVAX)
0	PNEUMO (PNEUMOVAX)
28	PNEUMO (PNEUMOVAX)
0	PNEUMO (PNEUMOVAX)
1	PNEUMO (PNEUMOVAX)
0	PNEUMO (PNEUMOVAX)
0	PNEUMO (PNEUMOVAX)
0	PNEUMO (PNEUMOVAX)
1	PNEUMO (PNEUMOVAX)
0	PNEUMO (PNEUMOVAX)
1	PNEUMO (PNEUMOVAX)
0	PNEUMO (PNEUMOVAX)
1	PNEUMO (PNEUMOVAX)
2	PNEUMO (PNEUMOVAX)
1	PNEUMO (PNEUMOVAX)
0	PNEUMO (PNEUMOVAX)
1	PNEUMO (PNEUMOVAX)
2	PNEUMO (PNEUMOVAX)
1	PNEUMO (PNEUMOVAX)
1	PNEUMO (PNEUMOVAX)
0	PNEUMO (PNEUMOVAX)
0	PNEUMO (PNEUMOVAX)
1	PNEUMO (PNEUMOVAX)
1	PNEUMO (PNEUMOVAX)
0	PNEUMO (PNEUMOVAX)
5	PNEUMO (PNEUMOVAX)
1	PNEUMO (PNEUMOVAX)
0	PNEUMO (PNEUMOVAX)
0	PNEUMO (PNEUMOVAX)
1	PNEUMO (PNEUMOVAX)
32	PNEUMO (PNEUMOVAX)
0	PNEUMO (PNEUMOVAX)
0	PNEUMO (PNEUMOVAX)
0	PNEUMO (PNEUMOVAX)
0	PNEUMO (PNEUMOVAX)
0	PNEUMO (PNEUMOVAX)
0	PNEUMO (PNEUMOVAX)
1	PNEUMO (PNEUMOVAX)
0	PNEUMO (PNEUMOVAX)
0	PNEUMO (PNEUMOVAX)
2	PNEUMO (PNEUMOVAX)
1	PNEUMO (PNEUMOVAX)
0	PNEUMO (PNEUMOVAX)
1	PNEUMO (PNEUMOVAX)
1	PNEUMO (PNEUMOVAX)
3	PNEUMO (PNEUMOVAX)
1	PNEUMO (PNEUMOVAX)
2	PNEUMO (PNEUMOVAX)
3	PNEUMO (PNEUMOVAX)
0	PNEUMO (PNEUMOVAX)
1	PNEUMO (PNEUMOVAX)
1	PNEUMO (PNEUMOVAX)
0	PNEUMO (PNEUMOVAX)
2	PNEUMO (PNEUMOVAX)
2	PNEUMO (PNEUMOVAX)
1	PNEUMO (PNEUMOVAX)
2	PNEUMO (PNEUMOVAX)
0	PNEUMO (PNEUMOVAX)
0	PNEUMO (PNEUMOVAX)
1	PNEUMO (PNEUMOVAX)
0	PNEUMO (PNEUMOVAX)
1	PNEUMO (PNEUMOVAX)
1	PNEUMO (PNEUMOVAX)
1	PNEUMO (PNEUMOVAX)
1	PNEUMO (PNEUMOVAX)
0	PNEUMO (PNEUMOVAX)
1	PNEUMO (PNEUMOVAX)
1	PNEUMO (PNEUMOVAX)
[truncated: 35,040 more rows]
