# Supplementary material for: Adverse events following Synflorix vaccination reported to the Vaccine Adverse Event Reporting System (VAERS), 2010–2024
Source: PLoS One. 2026 Jan 12;21(1):e0338640. doi: 10.1371/journal.pone.0338640 (PMC12795453; doi:10.1371/journal.pone.0338640)
Supplement: S1 File — The original code can be downloaded via https://github.com/llyy-cloud/The-code-of-PONE-D-25-29249.git. (ZIP) [file pone.0338640.s001.zip › Raw data(ID PONE-D-25-29249)/S27 Table.Summary of the occurrence time of adverse reactions.xlsx]

## Sheet: Sheet1
Vaccine	day
PCV7(PREVNAR)	2
PCV7(PREVNAR)	0
PCV7(PREVNAR)	1
PCV7(PREVNAR)	0
PCV7(PREVNAR)	0
PCV7(PREVNAR)	0
PCV7(PREVNAR)	14
PCV7(PREVNAR)	1
PCV7(PREVNAR)	50
PCV7(PREVNAR)	12
PCV7(PREVNAR)	40
PCV7(PREVNAR)	0
PCV7(PREVNAR)	1
PCV7(PREVNAR)	4
PCV7(PREVNAR)	2
PCV7(PREVNAR)	1
PCV7(PREVNAR)	10
PCV7(PREVNAR)	1
PCV7(PREVNAR)	1
PCV7(PREVNAR)	0
PCV7(PREVNAR)	0
PCV7(PREVNAR)	0
PCV7(PREVNAR)	0
PCV7(PREVNAR)	0
PCV7(PREVNAR)	1
PCV7(PREVNAR)	0
PCV7(PREVNAR)	1
PCV7(PREVNAR)	1
PCV7(PREVNAR)	0
PCV7(PREVNAR)	17
PCV7(PREVNAR)	3
PCV7(PREVNAR)	0
PCV7(PREVNAR)	0
PCV7(PREVNAR)	1
PCV7(PREVNAR)	0
PCV7(PREVNAR)	2
PCV7(PREVNAR)	2
PCV7(PREVNAR)	1
PCV7(PREVNAR)	0
PCV7(PREVNAR)	0
PCV7(PREVNAR)	0
PCV7(PREVNAR)	1
PCV7(PREVNAR)	3
PCV7(PREVNAR)	1
PCV7(PREVNAR)	0
PCV7(PREVNAR)	0
PCV7(PREVNAR)	2
PCV7(PREVNAR)	0
PCV7(PREVNAR)	0
PCV7(PREVNAR)	0
PCV7(PREVNAR)	1
PCV7(PREVNAR)	0
PCV7(PREVNAR)	1
PCV7(PREVNAR)	1
PCV7(PREVNAR)	5
PCV7(PREVNAR)	1
PCV7(PREVNAR)	1
PCV7(PREVNAR)	1
PCV7(PREVNAR)	2
PCV7(PREVNAR)	1
PCV7(PREVNAR)	0
PCV7(PREVNAR)	1
PCV7(PREVNAR)	1
PCV7(PREVNAR)	1
PCV7(PREVNAR)	235
PCV7(PREVNAR)	0
PCV7(PREVNAR)	0
PCV7(PREVNAR)	0
PCV7(PREVNAR)	1
PCV7(PREVNAR)	2
PCV7(PREVNAR)	0
PCV7(PREVNAR)	2
PCV7(PREVNAR)	0
PCV7(PREVNAR)	0
PCV7(PREVNAR)	8
PCV7(PREVNAR)	78
PCV7(PREVNAR)	0
PCV7(PREVNAR)	1
PCV7(PREVNAR)	1
PCV7(PREVNAR)	0
PCV7(PREVNAR)	0
PCV7(PREVNAR)	0
PCV7(PREVNAR)	0
PCV7(PREVNAR)	0
PCV7(PREVNAR)	1
PCV7(PREVNAR)	10
PCV7(PREVNAR)	2
PCV7(PREVNAR)	0
PCV7(PREVNAR)	0
PCV7(PREVNAR)	1
PCV7(PREVNAR)	2
PCV7(PREVNAR)	2
PCV7(PREVNAR)	1
PCV7(PREVNAR)	0
PCV7(PREVNAR)	0
PCV7(PREVNAR)	3
PCV7(PREVNAR)	0
PCV7(PREVNAR)	1
PCV7(PREVNAR)	1
PCV7(PREVNAR)	0
PCV7(PREVNAR)	0
PCV7(PREVNAR)	0
PCV7(PREVNAR)	10
PCV7(PREVNAR)	2
PCV7(PREVNAR)	2
PCV7(PREVNAR)	1
PCV7(PREVNAR)	4
PCV7(PREVNAR)	17
PCV7(PREVNAR)	0
PCV7(PREVNAR)	1
PCV7(PREVNAR)	0
PCV7(PREVNAR)	0
PCV7(PREVNAR)	12
PCV7(PREVNAR)	1
PCV7(PREVNAR)	0
PCV7(PREVNAR)	1
PCV7(PREVNAR)	0
PCV7(PREVNAR)	0
PCV7(PREVNAR)	0
PCV7(PREVNAR)	1
PCV7(PREVNAR)	1
PCV7(PREVNAR)	1
PCV7(PREVNAR)	0
PCV7(PREVNAR)	6
PCV7(PREVNAR)	1
PCV7(PREVNAR)	0
PCV7(PREVNAR)	4
PCV7(PREVNAR)	0
PCV7(PREVNAR)	298
PCV7(PREVNAR)	0
PCV7(PREVNAR)	0
PCV7(PREVNAR)	1
PCV7(PREVNAR)	0
PCV7(PREVNAR)	0
PCV7(PREVNAR)	0
PCV7(PREVNAR)	1
PCV7(PREVNAR)	1
PCV7(PREVNAR)	0
PCV7(PREVNAR)	3
PCV7(PREVNAR)	0
PCV7(PREVNAR)	3
PCV7(PREVNAR)	30
PCV7(PREVNAR)	2
PCV7(PREVNAR)	42
PCV7(PREVNAR)	11
PCV7(PREVNAR)	1
PCV7(PREVNAR)	5
PCV7(PREVNAR)	12
PCV7(PREVNAR)	1
PCV7(PREVNAR)	1
PCV7(PREVNAR)	0
PCV7(PREVNAR)	5
PCV7(PREVNAR)	0
PCV7(PREVNAR)	3
PCV7(PREVNAR)	0
PCV7(PREVNAR)	15
PCV7(PREVNAR)	1
PCV7(PREVNAR)	0
PCV7(PREVNAR)	0
PCV7(PREVNAR)	1
PCV7(PREVNAR)	0
PCV7(PREVNAR)	0
PCV7(PREVNAR)	8
PCV7(PREVNAR)	1
PCV7(PREVNAR)	0
PCV7(PREVNAR)	0
PCV7(PREVNAR)	0
PCV7(PREVNAR)	0
PCV7(PREVNAR)	0
PCV7(PREVNAR)	0
PCV7(PREVNAR)	1
PCV7(PREVNAR)	1
PCV7(PREVNAR)	1
PCV7(PREVNAR)	0
PCV7(PREVNAR)	0
PCV7(PREVNAR)	1
PCV7(PREVNAR)	10
PCV7(PREVNAR)	1
PCV7(PREVNAR)	0
PCV7(PREVNAR)	0
PCV7(PREVNAR)	1
PCV7(PREVNAR)	2
PCV7(PREVNAR)	0
PCV7(PREVNAR)	0
PCV7(PREVNAR)	3
PCV7(PREVNAR)	0
PCV7(PREVNAR)	10
PCV7(PREVNAR)	1
PCV7(PREVNAR)	39
PCV7(PREVNAR)	0
PCV7(PREVNAR)	1
PCV7(PREVNAR)	2
PCV7(PREVNAR)	1
PCV7(PREVNAR)	1
PCV7(PREVNAR)	1
PCV7(PREVNAR)	43
PCV7(PREVNAR)	0
PCV7(PREVNAR)	265
PCV7(PREVNAR)	10
PCV7(PREVNAR)	14
PCV7(PREVNAR)	1
PCV7(PREVNAR)	0
PCV7(PREVNAR)	535
PCV7(PREVNAR)	1
PCV7(PREVNAR)	29
PCV7(PREVNAR)	0
PCV7(PREVNAR)	1
PCV7(PREVNAR)	9
PCV7(PREVNAR)	9
PCV7(PREVNAR)	0
PCV7(PREVNAR)	3
PCV7(PREVNAR)	10
PCV7(PREVNAR)	5
PCV7(PREVNAR)	0
PCV7(PREVNAR)	0
PCV7(PREVNAR)	9
PCV7(PREVNAR)	0
PCV7(PREVNAR)	8
PCV7(PREVNAR)	1
PCV7(PREVNAR)	297
PCV7(PREVNAR)	1
PCV7(PREVNAR)	1
PCV7(PREVNAR)	0
PCV7(PREVNAR)	9
PCV7(PREVNAR)	8
PCV7(PREVNAR)	1
PCV7(PREVNAR)	1
PCV7(PREVNAR)	1
PCV7(PREVNAR)	1
PCV7(PREVNAR)	0
PCV7(PREVNAR)	1
PCV7(PREVNAR)	5
PCV7(PREVNAR)	2
PCV7(PREVNAR)	0
PCV7(PREVNAR)	17
PCV7(PREVNAR)	0
PCV7(PREVNAR)	3
PCV7(PREVNAR)	0
PCV7(PREVNAR)	0
PCV7(PREVNAR)	2
PCV7(PREVNAR)	1
PCV7(PREVNAR)	11
PCV7(PREVNAR)	4
PCV7(PREVNAR)	2
PCV7(PREVNAR)	1
PCV7(PREVNAR)	8
PCV7(PREVNAR)	59
PCV7(PREVNAR)	2
PCV7(PREVNAR)	0
PCV7(PREVNAR)	0
PCV7(PREVNAR)	10
PCV7(PREVNAR)	0
PCV7(PREVNAR)	3
PCV7(PREVNAR)	0
PCV7(PREVNAR)	1
PCV7(PREVNAR)	0
PCV7(PREVNAR)	1
PCV7(PREVNAR)	1
PCV7(PREVNAR)	0
PCV7(PREVNAR)	2
PCV7(PREVNAR)	1
PCV7(PREVNAR)	0
PCV7(PREVNAR)	0
PCV7(PREVNAR)	0
PCV7(PREVNAR)	5
PCV7(PREVNAR)	1
PCV7(PREVNAR)	0
PCV7(PREVNAR)	0
PCV7(PREVNAR)	0
PCV7(PREVNAR)	3
PCV7(PREVNAR)	2
PCV7(PREVNAR)	2
PCV7(PREVNAR)	0
PCV7(PREVNAR)	3
PCV7(PREVNAR)	0
PCV7(PREVNAR)	2
PCV7(PREVNAR)	1
PCV7(PREVNAR)	2
PCV7(PREVNAR)	4
PCV7(PREVNAR)	1
PCV7(PREVNAR)	1
PCV7(PREVNAR)	2
PCV7(PREVNAR)	0
PCV7(PREVNAR)	0
PCV7(PREVNAR)	69
PCV7(PREVNAR)	4
PCV7(PREVNAR)	0
PCV7(PREVNAR)	1
PCV7(PREVNAR)	10
PCV7(PREVNAR)	0
PCV7(PREVNAR)	8
PCV7(PREVNAR)	1
PCV7(PREVNAR)	0
PCV7(PREVNAR)	0
PCV7(PREVNAR)	1
PCV7(PREVNAR)	2
PCV7(PREVNAR)	6
PCV7(PREVNAR)	0
PCV7(PREVNAR)	3
PCV7(PREVNAR)	10
PCV7(PREVNAR)	7
PCV7(PREVNAR)	2
PCV7(PREVNAR)	0
PCV7(PREVNAR)	99
PCV7(PREVNAR)	1
PCV7(PREVNAR)	0
PCV7(PREVNAR)	2
PCV7(PREVNAR)	0
PCV7(PREVNAR)	4
PCV7(PREVNAR)	0
PCV7(PREVNAR)	8
PCV7(PREVNAR)	1
PCV7(PREVNAR)	1
PCV7(PREVNAR)	7
PCV7(PREVNAR)	0
PCV7(PREVNAR)	0
PCV7(PREVNAR)	0
PCV7(PREVNAR)	2
PCV7(PREVNAR)	0
PCV7(PREVNAR)	0
PCV7(PREVNAR)	7
PCV7(PREVNAR)	1
PCV7(PREVNAR)	0
PCV7(PREVNAR)	1
PCV7(PREVNAR)	37
PCV7(PREVNAR)	11
PCV7(PREVNAR)	0
PCV7(PREVNAR)	0
PCV7(PREVNAR)	10
PCV7(PREVNAR)	0
PCV7(PREVNAR)	1
PCV7(PREVNAR)	1
PCV7(PREVNAR)	5
PCV7(PREVNAR)	1
PCV7(PREVNAR)	3
PCV7(PREVNAR)	21
PCV7(PREVNAR)	5
PCV7(PREVNAR)	0
PCV7(PREVNAR)	0
PCV7(PREVNAR)	1
PCV7(PREVNAR)	17
PCV7(PREVNAR)	0
PCV7(PREVNAR)	11
PCV7(PREVNAR)	0
PCV7(PREVNAR)	20
PCV7(PREVNAR)	1
PCV7(PREVNAR)	0
PCV7(PREVNAR)	0
PCV7(PREVNAR)	0
PCV7(PREVNAR)	0
PCV7(PREVNAR)	1
PCV7(PREVNAR)	8
PCV7(PREVNAR)	36
PCV7(PREVNAR)	33
PCV7(PREVNAR)	4
PCV7(PREVNAR)	0
PCV7(PREVNAR)	3
PCV7(PREVNAR)	0
PCV7(PREVNAR)	0
PCV7(PREVNAR)	5
PCV7(PREVNAR)	0
PCV7(PREVNAR)	0
PCV7(PREVNAR)	0
PCV7(PREVNAR)	1
PCV7(PREVNAR)	0
PCV7(PREVNAR)	5
PCV7(PREVNAR)	0
PCV7(PREVNAR)	5
PCV7(PREVNAR)	0
PCV7(PREVNAR)	2
PCV7(PREVNAR)	0
PCV7(PREVNAR)	1
PCV7(PREVNAR)	0
PCV7(PREVNAR)	1
PCV7(PREVNAR)	1
PCV7(PREVNAR)	0
PCV7(PREVNAR)	11
PCV7(PREVNAR)	760
PCV7(PREVNAR)	2
PCV7(PREVNAR)	16
PCV7(PREVNAR)	1
PCV7(PREVNAR)	1
PCV7(PREVNAR)	15
PCV7(PREVNAR)	14
PCV7(PREVNAR)	7
PCV7(PREVNAR)	0
PCV7(PREVNAR)	4
PCV7(PREVNAR)	1
PCV7(PREVNAR)	6
PCV7(PREVNAR)	6
PCV7(PREVNAR)	9
PCV7(PREVNAR)	1
PCV7(PREVNAR)	2
PCV7(PREVNAR)	1
PCV7(PREVNAR)	351
PCV7(PREVNAR)	1
PCV7(PREVNAR)	0
PCV7(PREVNAR)	1
PCV7(PREVNAR)	1
PCV7(PREVNAR)	1
PCV7(PREVNAR)	0
PCV7(PREVNAR)	0
PCV7(PREVNAR)	0
PCV7(PREVNAR)	0
PCV7(PREVNAR)	6
PCV7(PREVNAR)	0
PCV7(PREVNAR)	0
PCV7(PREVNAR)	0
PCV7(PREVNAR)	0
PCV7(PREVNAR)	0
PCV7(PREVNAR)	0
PCV7(PREVNAR)	1
PCV7(PREVNAR)	0
PCV7(PREVNAR)	13
PCV7(PREVNAR)	0
PCV7(PREVNAR)	1922
PCV7(PREVNAR)	0
PCV7(PREVNAR)	0
PCV7(PREVNAR)	0
PCV7(PREVNAR)	1
PCV7(PREVNAR)	0
PCV7(PREVNAR)	1
PCV7(PREVNAR)	0
PCV7(PREVNAR)	0
PCV7(PREVNAR)	4
PCV7(PREVNAR)	0
PCV7(PREVNAR)	1
PCV7(PREVNAR)	306
PCV7(PREVNAR)	245
PCV7(PREVNAR)	0
PCV7(PREVNAR)	4
PCV7(PREVNAR)	1
PCV7(PREVNAR)	1
PCV7(PREVNAR)	0
PCV7(PREVNAR)	54
PCV7(PREVNAR)	370
PCV7(PREVNAR)	3
PCV7(PREVNAR)	0
PCV7(PREVNAR)	5
PCV7(PREVNAR)	9
PCV7(PREVNAR)	555
PCV7(PREVNAR)	0
PCV7(PREVNAR)	7
PCV7(PREVNAR)	41
PCV7(PREVNAR)	935
PCV7(PREVNAR)	680
PCV7(PREVNAR)	288
PCV7(PREVNAR)	3
PCV7(PREVNAR)	3
PCV7(PREVNAR)	1
PCV7(PREVNAR)	0
PCV7(PREVNAR)	173
PCV7(PREVNAR)	1
PCV7(PREVNAR)	11
PCV7(PREVNAR)	1
PCV7(PREVNAR)	2
PCV7(PREVNAR)	0
PCV7(PREVNAR)	0
PCV7(PREVNAR)	7
PCV7(PREVNAR)	1
PCV7(PREVNAR)	1
PCV7(PREVNAR)	1
PCV7(PREVNAR)	1
PCV7(PREVNAR)	1
PCV7(PREVNAR)	4
PCV7(PREVNAR)	0
PCV7(PREVNAR)	3
PCV7(PREVNAR)	3
PCV7(PREVNAR)	4
PCV7(PREVNAR)	0
PCV7(PREVNAR)	10
PCV7(PREVNAR)	0
PCV7(PREVNAR)	11
PCV7(PREVNAR)	0
PCV7(PREVNAR)	1
PCV7(PREVNAR)	0
PCV7(PREVNAR)	38
PCV7(PREVNAR)	1
PCV7(PREVNAR)	0
PCV7(PREVNAR)	14
PCV7(PREVNAR)	2
PCV7(PREVNAR)	5
PCV7(PREVNAR)	0
PCV7(PREVNAR)	0
PCV7(PREVNAR)	2
PCV7(PREVNAR)	12
PCV7(PREVNAR)	0
PCV7(PREVNAR)	0
PCV7(PREVNAR)	2
PCV7(PREVNAR)	1
PCV7(PREVNAR)	0
PCV7(PREVNAR)	0
PCV7(PREVNAR)	493
PCV7(PREVNAR)	438
PCV7(PREVNAR)	252
PCV7(PREVNAR)	358
PCV7(PREVNAR)	266
PCV7(PREVNAR)	450
PCV7(PREVNAR)	336
PCV7(PREVNAR)	707
PCV7(PREVNAR)	219
PCV7(PREVNAR)	672
PCV7(PREVNAR)	681
PCV7(PREVNAR)	244
PCV7(PREVNAR)	641
PCV7(PREVNAR)	676
PCV7(PREVNAR)	292
PCV7(PREVNAR)	618
PCV7(PREVNAR)	587
PCV7(PREVNAR)	349
PCV7(PREVNAR)	826
PCV7(PREVNAR)	2
PCV7(PREVNAR)	1
PCV7(PREVNAR)	0
PCV7(PREVNAR)	2
PCV7(PREVNAR)	3
PCV7(PREVNAR)	1
PCV7(PREVNAR)	0
PCV7(PREVNAR)	1
PCV7(PREVNAR)	0
PCV7(PREVNAR)	10
PCV7(PREVNAR)	0
PCV7(PREVNAR)	0
PCV7(PREVNAR)	0
PCV7(PREVNAR)	2
PCV7(PREVNAR)	14
PCV7(PREVNAR)	2
PCV7(PREVNAR)	264
PCV7(PREVNAR)	49
PCV7(PREVNAR)	12
PCV7(PREVNAR)	23
PCV7(PREVNAR)	0
PCV7(PREVNAR)	0
PCV7(PREVNAR)	0
PCV7(PREVNAR)	1
PCV7(PREVNAR)	0
PCV7(PREVNAR)	9
PCV7(PREVNAR)	7
PCV7(PREVNAR)	6
PCV7(PREVNAR)	1198
PCV7(PREVNAR)	2
PCV7(PREVNAR)	10
PCV7(PREVNAR)	65
PCV7(PREVNAR)	2
PCV7(PREVNAR)	45
PCV7(PREVNAR)	0
PCV7(PREVNAR)	1255
PCV7(PREVNAR)	31
PCV7(PREVNAR)	0
PCV7(PREVNAR)	0
PCV7(PREVNAR)	7
PCV7(PREVNAR)	0
PCV7(PREVNAR)	2
PCV7(PREVNAR)	2
PCV7(PREVNAR)	8
PCV7(PREVNAR)	1
PCV7(PREVNAR)	0
PCV7(PREVNAR)	2
PCV7(PREVNAR)	7
PCV7(PREVNAR)	0
PCV7(PREVNAR)	0
PCV7(PREVNAR)	1
PCV7(PREVNAR)	1
PCV7(PREVNAR)	0
PCV7(PREVNAR)	0
PCV7(PREVNAR)	0
PCV7(PREVNAR)	6
PCV7(PREVNAR)	0
PCV7(PREVNAR)	1
PCV7(PREVNAR)	0
PCV7(PREVNAR)	0
PCV7(PREVNAR)	0
PCV7(PREVNAR)	0
PCV7(PREVNAR)	1
PCV7(PREVNAR)	1
PCV7(PREVNAR)	13
PCV7(PREVNAR)	1
PCV7(PREVNAR)	0
PCV7(PREVNAR)	2
PCV7(PREVNAR)	1
PCV7(PREVNAR)	2
PCV7(PREVNAR)	0
PCV7(PREVNAR)	0
PCV7(PREVNAR)	2
PCV7(PREVNAR)	0
PCV7(PREVNAR)	0
PCV7(PREVNAR)	0
PCV7(PREVNAR)	408
PCV7(PREVNAR)	2
PCV7(PREVNAR)	3
PCV7(PREVNAR)	43
PCV7(PREVNAR)	0
PCV7(PREVNAR)	1
PCV7(PREVNAR)	1
PCV7(PREVNAR)	6
PCV7(PREVNAR)	31
PCV7(PREVNAR)	1
PCV7(PREVNAR)	0
PCV7(PREVNAR)	1
PCV7(PREVNAR)	0
PCV7(PREVNAR)	0
PCV7(PREVNAR)	9
PCV7(PREVNAR)	1
PCV7(PREVNAR)	0
PCV7(PREVNAR)	3
PCV7(PREVNAR)	67
PCV7(PREVNAR)	0
PCV7(PREVNAR)	0
PCV7(PREVNAR)	1
PCV7(PREVNAR)	0
PCV7(PREVNAR)	1
PCV7(PREVNAR)	13
PCV7(PREVNAR)	1
PCV7(PREVNAR)	1
PCV7(PREVNAR)	0
PCV7(PREVNAR)	3
PCV7(PREVNAR)	3
PCV7(PREVNAR)	278
PCV7(PREVNAR)	635
PCV7(PREVNAR)	35
PCV7(PREVNAR)	0
PCV7(PREVNAR)	0
PCV7(PREVNAR)	1
PCV7(PREVNAR)	5
PCV7(PREVNAR)	1
PCV7(PREVNAR)	0
PCV7(PREVNAR)	0
PCV7(PREVNAR)	0
PCV7(PREVNAR)	0
PCV7(PREVNAR)	0
PCV7(PREVNAR)	1
PCV7(PREVNAR)	475
PCV7(PREVNAR)	564
PCV7(PREVNAR)	0
PCV7(PREVNAR)	1
PCV7(PREVNAR)	0
PCV7(PREVNAR)	0
PCV7(PREVNAR)	0
PCV7(PREVNAR)	1
PCV7(PREVNAR)	0
PCV7(PREVNAR)	0
PCV7(PREVNAR)	0
PCV7(PREVNAR)	13
PCV7(PREVNAR)	1
PCV7(PREVNAR)	1
PCV7(PREVNAR)	0
PCV7(PREVNAR)	2
PCV7(PREVNAR)	0
PCV7(PREVNAR)	0
PCV7(PREVNAR)	0
PCV7(PREVNAR)	0
PCV7(PREVNAR)	1
PCV7(PREVNAR)	0
PCV7(PREVNAR)	11
PCV7(PREVNAR)	1
PCV7(PREVNAR)	18
PCV7(PREVNAR)	1
PCV7(PREVNAR)	10
PCV7(PREVNAR)	0
PCV7(PREVNAR)	1260
PCV7(PREVNAR)	0
PCV7(PREVNAR)	1
PCV7(PREVNAR)	7
PCV7(PREVNAR)	4
PCV7(PREVNAR)	0
PCV7(PREVNAR)	0
PCV7(PREVNAR)	0
PCV7(PREVNAR)	0
PCV7(PREVNAR)	128
PCV7(PREVNAR)	1
PCV7(PREVNAR)	0
PCV7(PREVNAR)	1
PCV7(PREVNAR)	0
PCV7(PREVNAR)	0
PCV7(PREVNAR)	0
PCV7(PREVNAR)	5
PCV7(PREVNAR)	0
PCV7(PREVNAR)	0
PCV7(PREVNAR)	0
PCV7(PREVNAR)	0
PCV7(PREVNAR)	1
PCV7(PREVNAR)	1
PCV7(PREVNAR)	1
PCV7(PREVNAR)	11
PCV7(PREVNAR)	0
PCV7(PREVNAR)	0
PCV7(PREVNAR)	1
PCV7(PREVNAR)	1
PCV7(PREVNAR)	1
PCV7(PREVNAR)	4
PCV7(PREVNAR)	0
PCV7(PREVNAR)	1
PCV7(PREVNAR)	3
PCV7(PREVNAR)	0
PCV7(PREVNAR)	0
PCV7(PREVNAR)	2
PCV7(PREVNAR)	1
PCV7(PREVNAR)	1
PCV7(PREVNAR)	0
PCV7(PREVNAR)	484
PCV7(PREVNAR)	1
PCV7(PREVNAR)	4
PCV7(PREVNAR)	0
PCV7(PREVNAR)	9
PCV7(PREVNAR)	1
PCV7(PREVNAR)	3
PCV7(PREVNAR)	2059
PCV7(PREVNAR)	9
PCV7(PREVNAR)	11
PCV7(PREVNAR)	1
PCV7(PREVNAR)	3
PCV7(PREVNAR)	0
PCV7(PREVNAR)	0
PCV7(PREVNAR)	2
PCV7(PREVNAR)	1
PCV7(PREVNAR)	10
PCV7(PREVNAR)	571
PCV7(PREVNAR)	0
PCV7(PREVNAR)	1
PCV7(PREVNAR)	0
PCV7(PREVNAR)	1
PCV7(PREVNAR)	790
PCV7(PREVNAR)	1039
PCV7(PREVNAR)	147
PCV7(PREVNAR)	0
PCV7(PREVNAR)	1
PCV7(PREVNAR)	1
PCV7(PREVNAR)	2
PCV7(PREVNAR)	2
PCV7(PREVNAR)	0
PCV7(PREVNAR)	1
PCV7(PREVNAR)	50
PCV7(PREVNAR)	2
PCV7(PREVNAR)	9
PCV7(PREVNAR)	2
PCV7(PREVNAR)	1409
PCV7(PREVNAR)	1
PCV7(PREVNAR)	2
PCV7(PREVNAR)	0
PCV7(PREVNAR)	0
PCV7(PREVNAR)	0
PCV7(PREVNAR)	0
PCV7(PREVNAR)	0
PCV7(PREVNAR)	1
PCV7(PREVNAR)	1
PCV7(PREVNAR)	6
PCV7(PREVNAR)	30
PCV7(PREVNAR)	5
PCV7(PREVNAR)	1
PCV7(PREVNAR)	0
PCV7(PREVNAR)	0
PCV7(PREVNAR)	1
PCV7(PREVNAR)	11
PCV7(PREVNAR)	0
PCV7(PREVNAR)	1
PCV7(PREVNAR)	1
PCV7(PREVNAR)	0
PCV7(PREVNAR)	0
PCV7(PREVNAR)	0
PCV7(PREVNAR)	0
PCV7(PREVNAR)	0
PCV7(PREVNAR)	0
PCV7(PREVNAR)	2
PCV7(PREVNAR)	7
PCV7(PREVNAR)	3
PCV7(PREVNAR)	0
PCV7(PREVNAR)	0
PCV7(PREVNAR)	3
PCV7(PREVNAR)	5
PCV7(PREVNAR)	552
PCV7(PREVNAR)	4
PCV7(PREVNAR)	0
PCV7(PREVNAR)	21
PCV7(PREVNAR)	0
PCV7(PREVNAR)	2
PCV7(PREVNAR)	0
PCV7(PREVNAR)	24
PCV7(PREVNAR)	1
PCV7(PREVNAR)	0
PCV7(PREVNAR)	10
PCV7(PREVNAR)	2
PCV7(PREVNAR)	2
PCV7(PREVNAR)	0
PCV7(PREVNAR)	1
PCV7(PREVNAR)	0
PCV7(PREVNAR)	1
PCV7(PREVNAR)	1
PCV7(PREVNAR)	1
PCV7(PREVNAR)	0
PCV7(PREVNAR)	10
PCV7(PREVNAR)	1
PCV7(PREVNAR)	0
PCV7(PREVNAR)	8
PCV7(PREVNAR)	0
PCV7(PREVNAR)	1
PCV7(PREVNAR)	0
PCV7(PREVNAR)	0
PCV7(PREVNAR)	0
PCV7(PREVNAR)	2
PCV7(PREVNAR)	0
PCV7(PREVNAR)	0
PCV7(PREVNAR)	0
PCV7(PREVNAR)	1
PCV7(PREVNAR)	0
PCV7(PREVNAR)	0
PCV7(PREVNAR)	0
PCV7(PREVNAR)	1
PCV7(PREVNAR)	0
PCV7(PREVNAR)	6
PCV7(PREVNAR)	2
PCV7(PREVNAR)	0
PCV7(PREVNAR)	2
PCV7(PREVNAR)	0
PCV7(PREVNAR)	0
PCV7(PREVNAR)	1
PCV7(PREVNAR)	6
PCV7(PREVNAR)	10
PCV7(PREVNAR)	1
PCV7(PREVNAR)	1
PCV7(PREVNAR)	1
PCV7(PREVNAR)	0
PCV7(PREVNAR)	0
PCV7(PREVNAR)	1
PCV7(PREVNAR)	0
PCV7(PREVNAR)	0
PCV7(PREVNAR)	1
PCV7(PREVNAR)	0
PCV7(PREVNAR)	26
PCV7(PREVNAR)	0
PCV7(PREVNAR)	5
PCV7(PREVNAR)	0
PCV7(PREVNAR)	3
PCV7(PREVNAR)	0
PCV7(PREVNAR)	1
PCV7(PREVNAR)	0
PCV7(PREVNAR)	0
PCV7(PREVNAR)	1
PCV7(PREVNAR)	1
PCV7(PREVNAR)	1
PCV7(PREVNAR)	0
PCV7(PREVNAR)	4
PCV7(PREVNAR)	0
PCV7(PREVNAR)	14
PCV7(PREVNAR)	4
PCV7(PREVNAR)	0
PCV7(PREVNAR)	0
PCV7(PREVNAR)	5
PCV7(PREVNAR)	1
PCV7(PREVNAR)	7
PCV7(PREVNAR)	0
PCV7(PREVNAR)	1
PCV7(PREVNAR)	1
PCV7(PREVNAR)	0
PCV7(PREVNAR)	0
PCV7(PREVNAR)	0
PCV7(PREVNAR)	0
PCV7(PREVNAR)	0
PCV7(PREVNAR)	16
PCV7(PREVNAR)	216
PCV7(PREVNAR)	12
PCV7(PREVNAR)	12
PCV7(PREVNAR)	469
PCV7(PREVNAR)	6
PCV7(PREVNAR)	0
PCV7(PREVNAR)	12
PCV7(PREVNAR)	0
PCV7(PREVNAR)	202
PCV7(PREVNAR)	0
PCV7(PREVNAR)	54
PCV7(PREVNAR)	9
PCV7(PREVNAR)	0
PCV7(PREVNAR)	2
PCV7(PREVNAR)	8
PCV7(PREVNAR)	825
PCV7(PREVNAR)	12
PCV7(PREVNAR)	14
PCV7(PREVNAR)	0
PCV7(PREVNAR)	1
PCV7(PREVNAR)	0
PCV7(PREVNAR)	2
PCV7(PREVNAR)	0
PCV7(PREVNAR)	0
PCV7(PREVNAR)	4
PCV7(PREVNAR)	0
PCV7(PREVNAR)	2
PCV7(PREVNAR)	0
PCV7(PREVNAR)	0
PCV7(PREVNAR)	0
PCV7(PREVNAR)	1
PCV7(PREVNAR)	1
PCV7(PREVNAR)	1
PCV7(PREVNAR)	0
PCV7(PREVNAR)	0
PCV7(PREVNAR)	5
PCV7(PREVNAR)	0
PCV7(PREVNAR)	0
PCV7(PREVNAR)	3
PCV7(PREVNAR)	0
PCV7(PREVNAR)	19
PCV7(PREVNAR)	4
PCV7(PREVNAR)	1
PCV7(PREVNAR)	1
PCV7(PREVNAR)	0
PCV7(PREVNAR)	0
PCV7(PREVNAR)	0
PCV7(PREVNAR)	0
PCV7(PREVNAR)	1
PCV7(PREVNAR)	11
PCV7(PREVNAR)	1
PCV7(PREVNAR)	9
PCV7(PREVNAR)	1
PCV7(PREVNAR)	1
PCV7(PREVNAR)	0
PCV7(PREVNAR)	1
PCV7(PREVNAR)	0
PCV7(PREVNAR)	0
PCV7(PREVNAR)	7
PCV7(PREVNAR)	1
PCV7(PREVNAR)	0
PCV7(PREVNAR)	1
PCV7(PREVNAR)	0
PCV7(PREVNAR)	1
PCV7(PREVNAR)	0
PCV7(PREVNAR)	0
PCV7(PREVNAR)	0
PCV7(PREVNAR)	0
PCV7(PREVNAR)	3
PCV7(PREVNAR)	0
PCV7(PREVNAR)	10
PCV7(PREVNAR)	18
PCV7(PREVNAR)	0
PCV7(PREVNAR)	0
PCV7(PREVNAR)	0
PCV7(PREVNAR)	0
PCV7(PREVNAR)	0
PCV7(PREVNAR)	1
PCV7(PREVNAR)	0
PCV7(PREVNAR)	0
PCV7(PREVNAR)	11
PCV7(PREVNAR)	1
PCV7(PREVNAR)	1
PCV7(PREVNAR)	0
PCV7(PREVNAR)	3466
PCV7(PREVNAR)	0
PCV7(PREVNAR)	0
PCV7(PREVNAR)	18
PCV7(PREVNAR)	0
PCV7(PREVNAR)	0
PCV7(PREVNAR)	6
PCV7(PREVNAR)	1
PCV7(PREVNAR)	1
PCV7(PREVNAR)	1
PCV7(PREVNAR)	1
PCV7(PREVNAR)	0
PCV7(PREVNAR)	1
PCV7(PREVNAR)	0
PCV7(PREVNAR)	1
PCV7(PREVNAR)	0
PCV7(PREVNAR)	46
PCV7(PREVNAR)	2
PCV7(PREVNAR)	0
PCV7(PREVNAR)	8
PCV7(PREVNAR)	0
PCV7(PREVNAR)	0
PCV7(PREVNAR)	2
PCV7(PREVNAR)	0
PCV7(PREVNAR)	0
PCV7(PREVNAR)	1
PCV7(PREVNAR)	7
PCV7(PREVNAR)	0
PCV7(PREVNAR)	1
PCV7(PREVNAR)	7
PCV7(PREVNAR)	1
PCV7(PREVNAR)	14
PCV7(PREVNAR)	0
PCV7(PREVNAR)	1
PCV7(PREVNAR)	0
PCV7(PREVNAR)	0
PCV7(PREVNAR)	0
PCV7(PREVNAR)	1
PCV7(PREVNAR)	12
PCV7(PREVNAR)	19
PCV7(PREVNAR)	0
PCV7(PREVNAR)	0
PCV7(PREVNAR)	50
PCV7(PREVNAR)	1
PCV7(PREVNAR)	6
PCV7(PREVNAR)	1
PCV7(PREVNAR)	1
PCV7(PREVNAR)	1
PCV7(PREVNAR)	0
PCV7(PREVNAR)	410
PCV7(PREVNAR)	0
PCV7(PREVNAR)	10
PCV7(PREVNAR)	0
PCV7(PREVNAR)	11
PCV7(PREVNAR)	0
PCV7(PREVNAR)	8
PCV7(PREVNAR)	2
PCV7(PREVNAR)	0
PCV7(PREVNAR)	8
PCV7(PREVNAR)	6
PCV7(PREVNAR)	1
PCV7(PREVNAR)	0
PCV7(PREVNAR)	0
PCV7(PREVNAR)	0
PCV7(PREVNAR)	0
PCV7(PREVNAR)	1
PCV7(PREVNAR)	0
PCV7(PREVNAR)	0
PCV7(PREVNAR)	0
PCV7(PREVNAR)	0
PCV7(PREVNAR)	2
PCV7(PREVNAR)	2
PCV7(PREVNAR)	342
PCV7(PREVNAR)	0
PCV7(PREVNAR)	1026
PCV7(PREVNAR)	510
PCV7(PREVNAR)	0
PCV7(PREVNAR)	3
PCV7(PREVNAR)	478
PCV7(PREVNAR)	3
PCV7(PREVNAR)	0
PCV7(PREVNAR)	1
PCV7(PREVNAR)	15
PCV7(PREVNAR)	1
PCV7(PREVNAR)	1
PCV7(PREVNAR)	0
PCV7(PREVNAR)	0
PCV7(PREVNAR)	743
PCV7(PREVNAR)	0
PCV7(PREVNAR)	0
PCV7(PREVNAR)	1
PCV7(PREVNAR)	1
PCV7(PREVNAR)	37
PCV7(PREVNAR)	3
PCV7(PREVNAR)	4
PCV7(PREVNAR)	763
PCV7(PREVNAR)	3
PCV7(PREVNAR)	0
PCV7(PREVNAR)	0
PCV7(PREVNAR)	3
PCV7(PREVNAR)	1
PCV7(PREVNAR)	0
PCV7(PREVNAR)	16
PCV7(PREVNAR)	1
PCV7(PREVNAR)	1
PCV7(PREVNAR)	0
PCV7(PREVNAR)	2
PCV7(PREVNAR)	0
PCV7(PREVNAR)	0
PCV7(PREVNAR)	0
PCV7(PREVNAR)	1
PCV7(PREVNAR)	13
PCV7(PREVNAR)	9
PCV7(PREVNAR)	780
PCV7(PREVNAR)	0
PCV7(PREVNAR)	0
PCV7(PREVNAR)	0
PCV7(PREVNAR)	0
PCV7(PREVNAR)	0
PCV7(PREVNAR)	3
PCV7(PREVNAR)	7
PCV7(PREVNAR)	1
PCV7(PREVNAR)	2
PCV7(PREVNAR)	0
PCV7(PREVNAR)	45
PCV7(PREVNAR)	11
PCV7(PREVNAR)	0
PCV7(PREVNAR)	0
PCV7(PREVNAR)	0
PCV7(PREVNAR)	0
PCV7(PREVNAR)	0
PCV7(PREVNAR)	1
PCV7(PREVNAR)	6
PCV7(PREVNAR)	0
PCV7(PREVNAR)	6
PCV7(PREVNAR)	1
PCV7(PREVNAR)	0
PCV7(PREVNAR)	3
PCV7(PREVNAR)	0
PCV7(PREVNAR)	1
PCV7(PREVNAR)	1
PCV7(PREVNAR)	1
PCV7(PREVNAR)	1
PCV7(PREVNAR)	13
PCV7(PREVNAR)	0
PCV7(PREVNAR)	2
PCV7(PREVNAR)	0
PCV7(PREVNAR)	0
PCV7(PREVNAR)	0
PCV7(PREVNAR)	8
PCV7(PREVNAR)	2
PCV7(PREVNAR)	398
PCV7(PREVNAR)	0
PCV7(PREVNAR)	0
PCV7(PREVNAR)	1
PCV7(PREVNAR)	0
PCV7(PREVNAR)	28
PCV7(PREVNAR)	0
PCV7(PREVNAR)	1
PCV7(PREVNAR)	1
PCV7(PREVNAR)	0
PCV7(PREVNAR)	14
PCV7(PREVNAR)	0
PCV7(PREVNAR)	1
PCV7(PREVNAR)	2
PCV7(PREVNAR)	0
PCV7(PREVNAR)	0
PCV7(PREVNAR)	639
PCV7(PREVNAR)	1
PCV7(PREVNAR)	0
PCV7(PREVNAR)	0
PCV7(PREVNAR)	1
PCV7(PREVNAR)	1
PCV7(PREVNAR)	1
PCV7(PREVNAR)	0
PCV7(PREVNAR)	2
PCV7(PREVNAR)	1
PCV7(PREVNAR)	0
PCV7(PREVNAR)	0
PCV7(PREVNAR)	0
PCV7(PREVNAR)	2
PCV7(PREVNAR)	0
PCV7(PREVNAR)	0
PCV7(PREVNAR)	1
PCV7(PREVNAR)	0
PCV7(PREVNAR)	3
PCV7(PREVNAR)	0
PCV7(PREVNAR)	0
PCV7(PREVNAR)	424
PCV7(PREVNAR)	668
PCV7(PREVNAR)	0
PCV7(PREVNAR)	0
PCV7(PREVNAR)	2
PCV7(PREVNAR)	366
PCV7(PREVNAR)	0
PCV7(PREVNAR)	3
PCV7(PREVNAR)	0
PCV7(PREVNAR)	0
PCV7(PREVNAR)	1
PCV7(PREVNAR)	0
PCV7(PREVNAR)	0
PCV7(PREVNAR)	1
PCV7(PREVNAR)	16
PCV7(PREVNAR)	1
PCV7(PREVNAR)	1
PCV7(PREVNAR)	3
PCV7(PREVNAR)	4
PCV7(PREVNAR)	0
PCV7(PREVNAR)	0
PCV7(PREVNAR)	0
PCV7(PREVNAR)	0
PCV7(PREVNAR)	11
PCV7(PREVNAR)	11
PCV7(PREVNAR)	1
PCV7(PREVNAR)	0
PCV7(PREVNAR)	1
PCV7(PREVNAR)	0
PCV7(PREVNAR)	0
PCV7(PREVNAR)	1
PCV7(PREVNAR)	0
PCV7(PREVNAR)	11
PCV7(PREVNAR)	14
PCV7(PREVNAR)	2
PCV7(PREVNAR)	4
PCV7(PREVNAR)	1
PCV7(PREVNAR)	8
PCV7(PREVNAR)	7
PCV7(PREVNAR)	8
PCV7(PREVNAR)	1
PCV7(PREVNAR)	10
PCV7(PREVNAR)	10
PCV7(PREVNAR)	1
PCV7(PREVNAR)	2
PCV7(PREVNAR)	0
PCV7(PREVNAR)	1
PCV7(PREVNAR)	2931
PCV7(PREVNAR)	1
PCV7(PREVNAR)	0
PCV7(PREVNAR)	2
PCV7(PREVNAR)	2
PCV7(PREVNAR)	1
PCV7(PREVNAR)	0
PCV7(PREVNAR)	2
PCV7(PREVNAR)	0
PCV7(PREVNAR)	0
PCV7(PREVNAR)	1
PCV7(PREVNAR)	0
PCV7(PREVNAR)	0
PCV7(PREVNAR)	0
PCV7(PREVNAR)	223
PCV7(PREVNAR)	0
PCV7(PREVNAR)	14
PCV7(PREVNAR)	0
PCV7(PREVNAR)	0
PCV7(PREVNAR)	1
PCV7(PREVNAR)	2
PCV7(PREVNAR)	5
PCV7(PREVNAR)	0
PCV7(PREVNAR)	1
PCV7(PREVNAR)	0
PCV7(PREVNAR)	1
PCV7(PREVNAR)	1
PCV7(PREVNAR)	10
PCV7(PREVNAR)	0
PCV7(PREVNAR)	1
PCV7(PREVNAR)	0
PCV7(PREVNAR)	1
PCV7(PREVNAR)	1
PCV7(PREVNAR)	4
PCV7(PREVNAR)	0
PCV7(PREVNAR)	663
PCV7(PREVNAR)	28
PCV7(PREVNAR)	0
PCV7(PREVNAR)	0
PCV7(PREVNAR)	0
PCV7(PREVNAR)	6
PCV7(PREVNAR)	0
PCV7(PREVNAR)	7
PCV7(PREVNAR)	4
PCV7(PREVNAR)	0
PCV7(PREVNAR)	0
PCV7(PREVNAR)	1
PCV7(PREVNAR)	0
PCV7(PREVNAR)	0
PCV7(PREVNAR)	1
PCV7(PREVNAR)	1
PCV7(PREVNAR)	0
PCV7(PREVNAR)	1
PCV7(PREVNAR)	2
PCV7(PREVNAR)	0
PCV7(PREVNAR)	6
PCV7(PREVNAR)	1
PCV7(PREVNAR)	1
PCV7(PREVNAR)	1
PCV7(PREVNAR)	1
PCV7(PREVNAR)	1
PCV7(PREVNAR)	2
PCV7(PREVNAR)	0
PCV7(PREVNAR)	0
PCV7(PREVNAR)	0
PCV7(PREVNAR)	1797
PCV7(PREVNAR)	0
PCV7(PREVNAR)	1
PCV7(PREVNAR)	1020
PCV7(PREVNAR)	538
PCV7(PREVNAR)	556
PCV7(PREVNAR)	0
PCV7(PREVNAR)	0
PCV7(PREVNAR)	0
PCV7(PREVNAR)	10
PCV7(PREVNAR)	34
PCV7(PREVNAR)	6
PCV7(PREVNAR)	2
PCV7(PREVNAR)	0
PCV7(PREVNAR)	1
PCV7(PREVNAR)	3
PCV7(PREVNAR)	0
PCV7(PREVNAR)	5
PCV7(PREVNAR)	2
PCV7(PREVNAR)	3
PCV7(PREVNAR)	1
PCV7(PREVNAR)	1
PCV7(PREVNAR)	0
PCV7(PREVNAR)	1
PCV7(PREVNAR)	0
PCV7(PREVNAR)	1
PCV7(PREVNAR)	2
PCV7(PREVNAR)	2
PCV7(PREVNAR)	1
PCV7(PREVNAR)	1
PCV7(PREVNAR)	4
PCV7(PREVNAR)	1
PCV7(PREVNAR)	0
PCV7(PREVNAR)	154
PCV7(PREVNAR)	49
PCV7(PREVNAR)	1
PCV7(PREVNAR)	1
PCV7(PREVNAR)	1
PCV7(PREVNAR)	0
PCV7(PREVNAR)	1
PCV7(PREVNAR)	0
PCV7(PREVNAR)	0
PCV7(PREVNAR)	1
PCV7(PREVNAR)	1
PCV7(PREVNAR)	1
PCV7(PREVNAR)	2
PCV7(PREVNAR)	0
PCV7(PREVNAR)	1
PCV7(PREVNAR)	7
PCV7(PREVNAR)	28
PCV7(PREVNAR)	0
PCV7(PREVNAR)	0
PCV7(PREVNAR)	0
PCV7(PREVNAR)	0
PCV7(PREVNAR)	0
PCV7(PREVNAR)	0
PCV7(PREVNAR)	1
PCV7(PREVNAR)	1
PCV7(PREVNAR)	1
PCV7(PREVNAR)	0
PCV7(PREVNAR)	0
PCV7(PREVNAR)	4
PCV7(PREVNAR)	1
PCV7(PREVNAR)	0
PCV7(PREVNAR)	0
PCV7(PREVNAR)	1
PCV7(PREVNAR)	11
PCV7(PREVNAR)	0
PCV7(PREVNAR)	0
PCV7(PREVNAR)	7
PCV7(PREVNAR)	1
PCV7(PREVNAR)	0
PCV7(PREVNAR)	1
PCV7(PREVNAR)	1
PCV7(PREVNAR)	0
PCV7(PREVNAR)	0
PCV7(PREVNAR)	4
PCV7(PREVNAR)	0
PCV7(PREVNAR)	10
PCV7(PREVNAR)	0
PCV7(PREVNAR)	0
PCV7(PREVNAR)	0
PCV7(PREVNAR)	2
PCV7(PREVNAR)	0
PCV7(PREVNAR)	4
PCV7(PREVNAR)	356
PCV7(PREVNAR)	0
PCV7(PREVNAR)	5
PCV7(PREVNAR)	0
PCV7(PREVNAR)	0
PCV7(PREVNAR)	0
PCV7(PREVNAR)	1
PCV7(PREVNAR)	1
PCV7(PREVNAR)	5
PCV7(PREVNAR)	0
PCV7(PREVNAR)	1
PCV7(PREVNAR)	0
PCV7(PREVNAR)	1
PCV7(PREVNAR)	0
PCV7(PREVNAR)	13
PCV7(PREVNAR)	2
PCV7(PREVNAR)	0
PCV7(PREVNAR)	0
PCV7(PREVNAR)	1
PCV7(PREVNAR)	7
PCV7(PREVNAR)	1
PCV7(PREVNAR)	0
PCV7(PREVNAR)	25
PCV7(PREVNAR)	0
PCV7(PREVNAR)	2
PCV7(PREVNAR)	1
PCV7(PREVNAR)	3
PCV7(PREVNAR)	1
PCV7(PREVNAR)	20
PCV7(PREVNAR)	2
PCV7(PREVNAR)	8
PCV7(PREVNAR)	1
PCV7(PREVNAR)	4
PCV7(PREVNAR)	16
PCV7(PREVNAR)	1
PCV7(PREVNAR)	1
PCV7(PREVNAR)	0
PCV7(PREVNAR)	2
PCV7(PREVNAR)	1
PCV7(PREVNAR)	1
PCV7(PREVNAR)	1
PCV7(PREVNAR)	0
PCV7(PREVNAR)	1
PCV7(PREVNAR)	2
PCV7(PREVNAR)	0
PCV7(PREVNAR)	0
PCV7(PREVNAR)	0
PCV7(PREVNAR)	0
PCV7(PREVNAR)	0
PCV7(PREVNAR)	1952
PCV7(PREVNAR)	0
PCV7(PREVNAR)	1
PCV7(PREVNAR)	0
PCV7(PREVNAR)	2
PCV7(PREVNAR)	1934
PCV7(PREVNAR)	0
PCV7(PREVNAR)	0
PCV7(PREVNAR)	0
PCV7(PREVNAR)	0
PCV7(PREVNAR)	14
PCV7(PREVNAR)	1
PCV7(PREVNAR)	3
PCV7(PREVNAR)	0
PCV7(PREVNAR)	1
PCV7(PREVNAR)	0
PCV7(PREVNAR)	0
PCV7(PREVNAR)	1
PCV7(PREVNAR)	0
PCV7(PREVNAR)	0
PCV7(PREVNAR)	0
PCV7(PREVNAR)	8
PCV7(PREVNAR)	0
PCV7(PREVNAR)	0
PCV7(PREVNAR)	2
PCV7(PREVNAR)	3
PCV7(PREVNAR)	1842
PCV7(PREVNAR)	1
PCV7(PREVNAR)	351
PCV7(PREVNAR)	1
PCV7(PREVNAR)	0
PCV7(PREVNAR)	1
PCV7(PREVNAR)	0
PCV7(PREVNAR)	3
PCV7(PREVNAR)	2
PCV7(PREVNAR)	8
PCV7(PREVNAR)	0
PCV7(PREVNAR)	596
PCV7(PREVNAR)	0
PCV7(PREVNAR)	0
PCV7(PREVNAR)	0
PCV7(PREVNAR)	1
PCV7(PREVNAR)	1
PCV7(PREVNAR)	1
PCV7(PREVNAR)	0
PCV7(PREVNAR)	1
PCV7(PREVNAR)	0
PCV7(PREVNAR)	0
PCV7(PREVNAR)	1
PCV7(PREVNAR)	1
PCV7(PREVNAR)	0
PCV7(PREVNAR)	2
PCV7(PREVNAR)	1
PCV7(PREVNAR)	0
PCV7(PREVNAR)	0
PCV7(PREVNAR)	0
PCV7(PREVNAR)	1328
PCV7(PREVNAR)	0
PCV7(PREVNAR)	0
PCV7(PREVNAR)	0
PCV7(PREVNAR)	1
PCV7(PREVNAR)	0
PCV7(PREVNAR)	1
PCV7(PREVNAR)	0
PCV7(PREVNAR)	1
PCV7(PREVNAR)	0
PCV7(PREVNAR)	0
PCV7(PREVNAR)	0
PCV7(PREVNAR)	1
PCV7(PREVNAR)	1
PCV7(PREVNAR)	4
PCV7(PREVNAR)	15
PCV7(PREVNAR)	0
PCV7(PREVNAR)	0
PCV7(PREVNAR)	0
PCV7(PREVNAR)	0
PCV7(PREVNAR)	13
PCV7(PREVNAR)	11
PCV7(PREVNAR)	0
PCV7(PREVNAR)	0
PCV7(PREVNAR)	6
PCV7(PREVNAR)	1
PCV7(PREVNAR)	13
PCV7(PREVNAR)	2
PCV7(PREVNAR)	0
PCV7(PREVNAR)	0
PCV7(PREVNAR)	0
PCV7(PREVNAR)	0
PCV7(PREVNAR)	6
PCV7(PREVNAR)	49
PCV7(PREVNAR)	2
PCV7(PREVNAR)	1
PCV7(PREVNAR)	28
PCV7(PREVNAR)	470
PCV7(PREVNAR)	0
PCV7(PREVNAR)	0
PCV7(PREVNAR)	0
PCV7(PREVNAR)	1
PCV7(PREVNAR)	0
PCV7(PREVNAR)	1
PCV7(PREVNAR)	1
PCV7(PREVNAR)	6
PCV7(PREVNAR)	0
PCV7(PREVNAR)	1
PCV7(PREVNAR)	0
PCV7(PREVNAR)	2
PCV7(PREVNAR)	0
PCV7(PREVNAR)	0
PCV7(PREVNAR)	0
PCV7(PREVNAR)	45
PCV7(PREVNAR)	0
PCV7(PREVNAR)	0
PCV7(PREVNAR)	3
PCV7(PREVNAR)	0
PCV7(PREVNAR)	6
PCV7(PREVNAR)	0
PCV7(PREVNAR)	0
PCV7(PREVNAR)	0
PCV7(PREVNAR)	1
PCV7(PREVNAR)	0
PCV7(PREVNAR)	1065
PCV7(PREVNAR)	1
PCV7(PREVNAR)	0
PCV7(PREVNAR)	98
PCV7(PREVNAR)	1
PCV7(PREVNAR)	9
PCV7(PREVNAR)	1344
PCV7(PREVNAR)	0
PCV7(PREVNAR)	0
PCV7(PREVNAR)	0
PCV7(PREVNAR)	0
PCV7(PREVNAR)	0
PCV7(PREVNAR)	1
PCV7(PREVNAR)	24
PCV7(PREVNAR)	11
PCV7(PREVNAR)	1
PCV7(PREVNAR)	0
PCV7(PREVNAR)	0
PCV7(PREVNAR)	2
PCV7(PREVNAR)	0
PCV7(PREVNAR)	7
PCV7(PREVNAR)	1
PCV7(PREVNAR)	4135
PCV7(PREVNAR)	0
PCV7(PREVNAR)	0
PCV7(PREVNAR)	0
PCV7(PREVNAR)	1
PCV7(PREVNAR)	1
PCV7(PREVNAR)	0
PCV7(PREVNAR)	0
PCV7(PREVNAR)	0
PCV7(PREVNAR)	0
PCV7(PREVNAR)	0
PCV7(PREVNAR)	1
PCV7(PREVNAR)	1
PCV7(PREVNAR)	0
PCV7(PREVNAR)	1
PCV7(PREVNAR)	0
PCV7(PREVNAR)	1
PCV7(PREVNAR)	0
PCV7(PREVNAR)	2
PCV7(PREVNAR)	6
PCV7(PREVNAR)	1
PCV7(PREVNAR)	21
PCV7(PREVNAR)	0
PCV7(PREVNAR)	0
PCV7(PREVNAR)	0
PCV7(PREVNAR)	6
PCV7(PREVNAR)	2
PCV7(PREVNAR)	0
PCV7(PREVNAR)	1
PCV7(PREVNAR)	0
PCV7(PREVNAR)	0
PCV7(PREVNAR)	0
PCV7(PREVNAR)	966
PCV7(PREVNAR)	1
PCV7(PREVNAR)	1
PCV7(PREVNAR)	0
PCV7(PREVNAR)	0
PCV7(PREVNAR)	0
PCV7(PREVNAR)	11
PCV7(PREVNAR)	0
PCV7(PREVNAR)	0
PCV7(PREVNAR)	0
PCV7(PREVNAR)	0
PCV7(PREVNAR)	16
PCV7(PREVNAR)	5
PCV7(PREVNAR)	1
PCV7(PREVNAR)	0
PCV7(PREVNAR)	1
PCV7(PREVNAR)	0
PCV7(PREVNAR)	9
PCV7(PREVNAR)	261
PCV7(PREVNAR)	0
PCV7(PREVNAR)	0
PCV7(PREVNAR)	0
PCV7(PREVNAR)	0
PCV7(PREVNAR)	0
PCV7(PREVNAR)	0
PCV7(PREVNAR)	0
PCV7(PREVNAR)	1
PCV7(PREVNAR)	1
PCV7(PREVNAR)	0
PCV7(PREVNAR)	0
PCV7(PREVNAR)	0
PCV7(PREVNAR)	18
PCV7(PREVNAR)	1
PCV7(PREVNAR)	0
PCV7(PREVNAR)	1085
PCV7(PREVNAR)	0
PCV7(PREVNAR)	1
PCV7(PREVNAR)	3
PCV7(PREVNAR)	0
PCV7(PREVNAR)	0
PCV7(PREVNAR)	1
PCV7(PREVNAR)	0
PCV7(PREVNAR)	1
PCV7(PREVNAR)	1
PCV7(PREVNAR)	0
PCV7(PREVNAR)	1
PCV7(PREVNAR)	0
PCV7(PREVNAR)	0
PCV7(PREVNAR)	1
PCV7(PREVNAR)	0
PCV7(PREVNAR)	10
PCV7(PREVNAR)	1
PCV7(PREVNAR)	2
PCV7(PREVNAR)	0
PCV7(PREVNAR)	1
PCV7(PREVNAR)	0
PCV7(PREVNAR)	4
PCV7(PREVNAR)	1
PCV7(PREVNAR)	9
PCV7(PREVNAR)	1
PCV7(PREVNAR)	2
PCV7(PREVNAR)	1
PCV7(PREVNAR)	6
PCV7(PREVNAR)	0
PCV7(PREVNAR)	7
PCV7(PREVNAR)	0
PCV7(PREVNAR)	0
PCV7(PREVNAR)	0
PCV7(PREVNAR)	10
PCV7(PREVNAR)	1
PCV7(PREVNAR)	0
PCV7(PREVNAR)	0
PCV7(PREVNAR)	1
PCV7(PREVNAR)	0
PCV7(PREVNAR)	1
PCV7(PREVNAR)	1
PCV7(PREVNAR)	62
PCV7(PREVNAR)	35
PCV7(PREVNAR)	1
PCV7(PREVNAR)	0
PCV7(PREVNAR)	3
PCV7(PREVNAR)	1
PCV7(PREVNAR)	0
PCV7(PREVNAR)	0
PCV7(PREVNAR)	0
PCV7(PREVNAR)	1
PCV7(PREVNAR)	0
PCV7(PREVNAR)	0
PCV7(PREVNAR)	4
PCV7(PREVNAR)	0
PCV7(PREVNAR)	0
PCV7(PREVNAR)	3116
PCV7(PREVNAR)	0
PCV7(PREVNAR)	2
PCV7(PREVNAR)	0
PCV7(PREVNAR)	1
PCV7(PREVNAR)	2
PCV7(PREVNAR)	0
PCV7(PREVNAR)	0
PCV7(PREVNAR)	0
PCV7(PREVNAR)	1
PCV7(PREVNAR)	1
PCV7(PREVNAR)	1
PCV7(PREVNAR)	0
PCV7(PREVNAR)	64
PCV7(PREVNAR)	0
PCV7(PREVNAR)	2178
PCV7(PREVNAR)	11
PCV7(PREVNAR)	0
PCV7(PREVNAR)	0
PCV7(PREVNAR)	1
PCV7(PREVNAR)	2
PCV7(PREVNAR)	0
PCV7(PREVNAR)	5
PCV7(PREVNAR)	0
PCV7(PREVNAR)	1
PCV7(PREVNAR)	1
PCV7(PREVNAR)	0
PCV7(PREVNAR)	0
PCV7(PREVNAR)	0
PCV7(PREVNAR)	0
PCV7(PREVNAR)	0
PCV7(PREVNAR)	1
PCV7(PREVNAR)	1034
PCV7(PREVNAR)	0
PCV7(PREVNAR)	1
PCV7(PREVNAR)	1
PCV7(PREVNAR)	7
PCV7(PREVNAR)	0
PCV7(PREVNAR)	28
PCV7(PREVNAR)	1
PCV7(PREVNAR)	0
PCV7(PREVNAR)	0
PCV7(PREVNAR)	0
PCV7(PREVNAR)	1
PCV7(PREVNAR)	0
PCV7(PREVNAR)	0
PCV7(PREVNAR)	1
PCV7(PREVNAR)	0
PCV7(PREVNAR)	1
PCV7(PREVNAR)	1103
PCV7(PREVNAR)	0
PCV7(PREVNAR)	0
PCV7(PREVNAR)	4
PCV7(PREVNAR)	0
PCV7(PREVNAR)	0
PCV7(PREVNAR)	14
PCV7(PREVNAR)	0
PCV7(PREVNAR)	0
PCV7(PREVNAR)	1
PCV7(PREVNAR)	0
PCV7(PREVNAR)	0
PCV7(PREVNAR)	1
PCV7(PREVNAR)	0
PCV7(PREVNAR)	0
PCV7(PREVNAR)	9
PCV7(PREVNAR)	3362
PCV7(PREVNAR)	15
PCV7(PREVNAR)	0
PCV7(PREVNAR)	1
PCV7(PREVNAR)	10
PCV7(PREVNAR)	0
PCV7(PREVNAR)	1
PCV7(PREVNAR)	1
PCV7(PREVNAR)	1
PCV7(PREVNAR)	0
PCV7(PREVNAR)	1
PCV7(PREVNAR)	1
PCV7(PREVNAR)	511
PCV7(PREVNAR)	1
PCV7(PREVNAR)	0
PCV7(PREVNAR)	1
PCV7(PREVNAR)	1
PCV7(PREVNAR)	0
PCV7(PREVNAR)	2
PCV7(PREVNAR)	0
PCV7(PREVNAR)	1
PCV7(PREVNAR)	33
PCV7(PREVNAR)	0
PCV7(PREVNAR)	0
PCV7(PREVNAR)	1
PCV7(PREVNAR)	0
PCV7(PREVNAR)	281
PCV7(PREVNAR)	7
PCV7(PREVNAR)	0
PCV7(PREVNAR)	3
PCV7(PREVNAR)	1
PCV7(PREVNAR)	5
PCV7(PREVNAR)	0
PCV7(PREVNAR)	4
PCV7(PREVNAR)	12
PCV7(PREVNAR)	3
PCV7(PREVNAR)	0
PCV7(PREVNAR)	0
PCV7(PREVNAR)	5
PCV7(PREVNAR)	1
PCV7(PREVNAR)	0
PCV7(PREVNAR)	0
PCV7(PREVNAR)	0
PCV7(PREVNAR)	2
PCV7(PREVNAR)	0
PCV7(PREVNAR)	0
PCV7(PREVNAR)	1
PCV7(PREVNAR)	0
PCV7(PREVNAR)	1
PCV7(PREVNAR)	1
PCV7(PREVNAR)	0
PCV7(PREVNAR)	3
PCV7(PREVNAR)	0
PCV7(PREVNAR)	0
PCV7(PREVNAR)	0
PCV7(PREVNAR)	6
PCV7(PREVNAR)	0
PCV7(PREVNAR)	0
PCV7(PREVNAR)	15
PCV7(PREVNAR)	1
PCV7(PREVNAR)	1
PCV7(PREVNAR)	1
PCV7(PREVNAR)	5
PCV7(PREVNAR)	1
PCV7(PREVNAR)	4
PCV7(PREVNAR)	1
PCV7(PREVNAR)	0
PCV7(PREVNAR)	0
PCV7(PREVNAR)	2
PCV7(PREVNAR)	13
PCV7(PREVNAR)	5
PCV7(PREVNAR)	1
PCV7(PREVNAR)	6
PCV7(PREVNAR)	1
PCV7(PREVNAR)	3
PCV7(PREVNAR)	8
PCV7(PREVNAR)	5
PCV7(PREVNAR)	2
PCV7(PREVNAR)	0
PCV7(PREVNAR)	1
PCV7(PREVNAR)	12
PCV7(PREVNAR)	0
PCV7(PREVNAR)	0
PCV7(PREVNAR)	2
PCV7(PREVNAR)	5
PCV7(PREVNAR)	3
PCV7(PREVNAR)	1
PCV7(PREVNAR)	11
PCV7(PREVNAR)	0
PCV7(PREVNAR)	0
PCV7(PREVNAR)	1
PCV7(PREVNAR)	0
PCV7(PREVNAR)	8
PCV7(PREVNAR)	3
PCV7(PREVNAR)	0
PCV7(PREVNAR)	1
PCV7(PREVNAR)	1
PCV7(PREVNAR)	1
PCV7(PREVNAR)	0
PCV7(PREVNAR)	0
PCV7(PREVNAR)	1
PCV7(PREVNAR)	0
PCV7(PREVNAR)	0
PCV7(PREVNAR)	17
PCV7(PREVNAR)	123
PCV7(PREVNAR)	0
PCV7(PREVNAR)	0
PCV7(PREVNAR)	0
PCV7(PREVNAR)	0
PCV7(PREVNAR)	1
PCV7(PREVNAR)	0
PCV7(PREVNAR)	0
PCV7(PREVNAR)	1
PCV7(PREVNAR)	1
PCV7(PREVNAR)	2
PCV7(PREVNAR)	1
PCV7(PREVNAR)	0
PCV7(PREVNAR)	0
PCV7(PREVNAR)	0
PCV7(PREVNAR)	5
PCV7(PREVNAR)	1
PCV7(PREVNAR)	0
PCV7(PREVNAR)	0
PCV7(PREVNAR)	0
PCV7(PREVNAR)	1
PCV7(PREVNAR)	0
PCV7(PREVNAR)	0
PCV7(PREVNAR)	0
PCV7(PREVNAR)	0
PCV7(PREVNAR)	0
PCV7(PREVNAR)	1
PCV7(PREVNAR)	0
PCV7(PREVNAR)	0
PCV7(PREVNAR)	0
PCV7(PREVNAR)	1
PCV7(PREVNAR)	2
PCV7(PREVNAR)	1099
PCV7(PREVNAR)	569
PCV7(PREVNAR)	2
PCV7(PREVNAR)	0
PCV7(PREVNAR)	1
PCV7(PREVNAR)	0
PCV7(PREVNAR)	1
PCV7(PREVNAR)	1
PCV7(PREVNAR)	12
PCV7(PREVNAR)	0
PCV7(PREVNAR)	0
PCV7(PREVNAR)	6
PCV7(PREVNAR)	1
PCV7(PREVNAR)	1
PCV7(PREVNAR)	2
PCV7(PREVNAR)	0
PCV7(PREVNAR)	5
PCV7(PREVNAR)	1
PCV7(PREVNAR)	4
PCV7(PREVNAR)	2357
PCV7(PREVNAR)	12
PCV7(PREVNAR)	1
PCV7(PREVNAR)	0
PCV7(PREVNAR)	1
PCV7(PREVNAR)	1
PCV7(PREVNAR)	0
PCV7(PREVNAR)	0
PCV7(PREVNAR)	0
PCV7(PREVNAR)	1
PCV7(PREVNAR)	0
PCV7(PREVNAR)	2
PCV7(PREVNAR)	1068
PCV7(PREVNAR)	0
PCV7(PREVNAR)	20
PCV7(PREVNAR)	1
PCV7(PREVNAR)	1
PCV7(PREVNAR)	0
PCV7(PREVNAR)	2
PCV7(PREVNAR)	0
PCV7(PREVNAR)	0
PCV7(PREVNAR)	2
PCV7(PREVNAR)	3
PCV7(PREVNAR)	0
PCV7(PREVNAR)	0
PCV7(PREVNAR)	1
PCV7(PREVNAR)	1
PCV7(PREVNAR)	2
PCV7(PREVNAR)	0
PCV7(PREVNAR)	2
PCV7(PREVNAR)	0
PCV7(PREVNAR)	0
PCV7(PREVNAR)	1
PCV7(PREVNAR)	0
PCV7(PREVNAR)	0
PCV7(PREVNAR)	1
PCV7(PREVNAR)	0
PCV7(PREVNAR)	1
PCV7(PREVNAR)	3
PCV7(PREVNAR)	1
PCV7(PREVNAR)	3
PCV7(PREVNAR)	0
PCV7(PREVNAR)	15
PCV7(PREVNAR)	2
PCV7(PREVNAR)	0
PCV7(PREVNAR)	0
PCV7(PREVNAR)	1
PCV7(PREVNAR)	0
PCV7(PREVNAR)	0
PCV7(PREVNAR)	12
PCV7(PREVNAR)	1
PCV7(PREVNAR)	0
PCV7(PREVNAR)	0
PCV7(PREVNAR)	1
PCV7(PREVNAR)	0
PCV7(PREVNAR)	0
PCV7(PREVNAR)	3
PCV7(PREVNAR)	2
PCV7(PREVNAR)	0
PCV7(PREVNAR)	10
PCV7(PREVNAR)	0
PCV7(PREVNAR)	1
PCV7(PREVNAR)	0
PCV7(PREVNAR)	1
PCV7(PREVNAR)	12
PCV7(PREVNAR)	5
PCV7(PREVNAR)	0
PCV7(PREVNAR)	4
PCV7(PREVNAR)	1
PCV7(PREVNAR)	0
PCV7(PREVNAR)	0
PCV7(PREVNAR)	8
PCV7(PREVNAR)	0
PCV7(PREVNAR)	8
PCV7(PREVNAR)	10
PCV7(PREVNAR)	0
PCV7(PREVNAR)	0
PCV7(PREVNAR)	0
PCV7(PREVNAR)	0
PCV7(PREVNAR)	3
PCV7(PREVNAR)	0
PCV7(PREVNAR)	0
PCV7(PREVNAR)	0
PCV7(PREVNAR)	0
PCV7(PREVNAR)	0
PCV7(PREVNAR)	1
PCV7(PREVNAR)	0
PCV7(PREVNAR)	0
PCV7(PREVNAR)	0
PCV7(PREVNAR)	12
PCV7(PREVNAR)	8
PCV7(PREVNAR)	2
PCV7(PREVNAR)	0
PCV7(PREVNAR)	6
PCV7(PREVNAR)	7
PCV7(PREVNAR)	2
PCV7(PREVNAR)	13
PCV7(PREVNAR)	6
PCV7(PREVNAR)	1
PCV7(PREVNAR)	2
PCV7(PREVNAR)	0
PCV7(PREVNAR)	12
PCV7(PREVNAR)	1
PCV7(PREVNAR)	0
PCV7(PREVNAR)	1
PCV7(PREVNAR)	0
PCV7(PREVNAR)	1
PCV7(PREVNAR)	0
PCV7(PREVNAR)	1
PCV7(PREVNAR)	15
PCV7(PREVNAR)	0
PCV7(PREVNAR)	18
PCV7(PREVNAR)	1
PCV7(PREVNAR)	10
PCV7(PREVNAR)	24
PCV7(PREVNAR)	2
PCV7(PREVNAR)	0
PCV7(PREVNAR)	57
PCV7(PREVNAR)	1
PCV7(PREVNAR)	1
PCV7(PREVNAR)	0
PCV7(PREVNAR)	3
PCV7(PREVNAR)	0
PCV7(PREVNAR)	0
PCV7(PREVNAR)	1
PCV7(PREVNAR)	0
PCV7(PREVNAR)	2
PCV7(PREVNAR)	1
PCV7(PREVNAR)	209
PCV7(PREVNAR)	0
PCV7(PREVNAR)	35
PCV7(PREVNAR)	8
PCV7(PREVNAR)	6
PCV7(PREVNAR)	1
PCV7(PREVNAR)	0
PCV7(PREVNAR)	0
PCV7(PREVNAR)	1
PCV7(PREVNAR)	0
[truncated: 79,668 more rows]
