# Supplementary material for: Adverse events following Synflorix vaccination reported to the Vaccine Adverse Event Reporting System (VAERS), 2010–2024
Source: PLoS One. 2026 Jan 12;21(1):e0338640. doi: 10.1371/journal.pone.0338640 (PMC12795453; doi:10.1371/journal.pone.0338640)
Supplement: S1 File — The original code can be downloaded via https://github.com/llyy-cloud/The-code-of-PONE-D-25-29249.git. (ZIP) [file pone.0338640.s001.zip › Raw data(ID PONE-D-25-29249)/S28 Table.Time to onset of adverse reactions after vaccination.xlsx]

## Sheet: Sheet1
Day Vaccine	0-30	31-90	91-180	181-360	>360	Total Reports
PCV7(PREVNAR)	3984	123	42	56	129	4334
PCV10(Synflorix)	1355	27	6	3	9	1400
PCV13（PREVNAR13）	33086	610	189	156	268	34309
PCV15（VAXNEUVANCE）	772	8	4	3	3	790
PCV20（PREVNAR20）	3735	38	11	4	7	3795
PV23（PNEUMOVAX）	36310	223	85	86	335	37039
