# Supplementary material for: Adverse events following Synflorix vaccination reported to the Vaccine Adverse Event Reporting System (VAERS), 2010–2024
Source: PLoS One. 2026 Jan 12;21(1):e0338640. doi: 10.1371/journal.pone.0338640 (PMC12795453; doi:10.1371/journal.pone.0338640)
Supplement: S1 File — The original code can be downloaded via https://github.com/llyy-cloud/The-code-of-PONE-D-25-29249.git. (ZIP) [file pone.0338640.s001.zip › Raw data(ID PONE-D-25-29249)/S3 Table.The top 10 PTs in the 0-1 year age group.xlsx]

## Sheet: Sheet1
PT	a	b	c	d	ROR	RORL	RORU	PRR	XX	PRRL	PRRU	EBGM	EBGM05	IC	IC025	soc_name_en	ROR(95%Cl)	PRR(Chi-square value)	EBGM(EBGM05)	IC(IC025)	Does ROR have a signal	Does PRR have a signal	Does MGPS have a signal	Does BCPNN have a signal
CRYING	400	4913	5983	307896	4.19	3.77	4.65	3.95	842.79	3.85	4.05	3.76	3.45	1.91	1.76	General disorders and administration site conditions	4.19 ( 3.77 - 4.65 )	3.95 ( 842.79 )	3.76 ( 3.45 )	1.91 ( 1.76 )	Yes	Yes	Yes	Yes
PYREXIA	388	4925	17292	296587	1.35	1.22	1.5	1.33	32.13	1.23	1.42	1.32	1.21	0.4	0.25	General disorders and administration site conditions	1.35 ( 1.22 - 1.5 )	1.33 ( 32.13 )	1.32 ( 1.21 )	0.4 ( 0.25 )	Yes	No	No	Yes
HYPOTONIC-HYPORESPONSIVE EPISODE	214	5099	1111	312768	11.82	10.18	13.71	11.38	1705.87	11.24	11.52	9.7	8.57	3.28	3.06	Nervous system disorders	11.82 ( 10.18 - 13.71 )	11.38 ( 1705.87 )	9.7 ( 8.57 )	3.28 ( 3.06 )	Yes	Yes	Yes	Yes
PALLOR	111	5202	2561	311318	2.59	2.14	3.14	2.56	102.04	2.37	2.75	2.5	2.13	1.32	1.04	Vascular disorders	2.59 ( 2.14 - 3.14 )	2.56 ( 102.04 )	2.5 ( 2.13 )	1.32 ( 1.04 )	Yes	Yes	Yes	Yes
HYPOTONIA	96	5217	2214	311665	2.59	2.11	3.18	2.56	88.23	2.36	2.76	2.5	2.1	1.32	1.02	Nervous system disorders	2.59 ( 2.11 - 3.18 )	2.56 ( 88.23 )	2.5 ( 2.1 )	1.32 ( 1.02 )	Yes	Yes	Yes	Yes
VOMITING	95	5218	5923	307956	0.95	0.77	1.16	0.95	0.28	0.75	1.15	0.95	0.8	-0.08	-0.38	Gastrointestinal disorders	0.95 ( 0.77 - 1.16 )	0.95 ( 0.28 )	0.95 ( 0.8 )	-0.08 ( -0.38 )	No	No	No	No
RESTLESSNESS	90	5223	821	313058	6.57	5.28	8.18	6.48	376.66	6.26	6.69	5.94	4.94	2.57	2.25	Psychiatric disorders	6.57 ( 5.28 - 8.18 )	6.48 ( 376.66 )	5.94 ( 4.94 )	2.57 ( 2.25 )	Yes	Yes	Yes	Yes
DIARRHOEA	79	5234	4529	309350	1.03	0.82	1.29	1.03	0.07	0.81	1.25	1.03	0.85	0.04	-0.29	Gastrointestinal disorders	1.03 ( 0.82 - 1.29 )	1.03 ( 0.07 )	1.03 ( 0.85 )	0.04 ( -0.29 )	No	No	No	No
DECREASED APPETITE	75	5238	2331	311548	1.91	1.52	2.41	1.9	31.26	1.67	2.13	1.87	1.54	0.91	0.57	Metabolism and nutrition disorders	1.91 ( 1.52 - 2.41 )	1.9 ( 31.26 )	1.87 ( 1.54 )	0.91 ( 0.57 )	Yes	No	No	Yes
SOMNOLENCE	75	5238	1599	312280	2.8	2.21	3.53	2.77	81.51	2.54	3	2.69	2.21	1.43	1.09	Nervous system disorders	2.8 ( 2.21 - 3.53 )	2.77 ( 81.51 )	2.69 ( 2.21 )	1.43 ( 1.09 )	Yes	Yes	Yes	Yes
