# Supplementary material for: Adverse events following Synflorix vaccination reported to the Vaccine Adverse Event Reporting System (VAERS), 2010–2024
Source: PLoS One. 2026 Jan 12;21(1):e0338640. doi: 10.1371/journal.pone.0338640 (PMC12795453; doi:10.1371/journal.pone.0338640)
Supplement: S1 File — The original code can be downloaded via https://github.com/llyy-cloud/The-code-of-PONE-D-25-29249.git. (ZIP) [file pone.0338640.s001.zip › Raw data(ID PONE-D-25-29249)/S4 Table.The top 10 PTs in the 2-10 year age group.xlsx]

## Sheet: Sheet1
PT	a	b	c	d	ROR	RORL	RORU	PRR	XX	PRRL	PRRU	EBGM	EBGM05	IC	IC025	soc_name_en	ROR(95%Cl)	PRR(Chi-square value)	EBGM(EBGM05)	IC(IC025)	Does ROR have a signal	Does PRR have a signal	Does MGPS have a signal	Does BCPNN have a signal
CRYING	9	85	907	237350	27.71	13.9	55.25	25.15	207.46	24.53	25.78	24.91	13.98	4.64	3.67	General disorders and administration site conditions	27.71 ( 13.9 - 55.25 )	25.15 ( 207.46 )	24.91 ( 13.98 )	4.64 ( 3.67 )	Yes	Yes	Yes	Yes
PYREXIA	8	86	9422	228835	2.26	1.09	4.66	2.15	5.13	1.49	2.82	2.15	1.17	1.11	0.1	General disorders and administration site conditions	2.26 ( 1.09 - 4.66 )	2.15 ( 5.13 )	2.15 ( 1.17 )	1.11 ( 0.1 )	Yes	Yes	No	Yes
HYPOTONIC-HYPORESPONSIVE EPISODE	5	89	176	238081	76	30.5	189.34	72.01	340.69	71.14	72.87	70.05	32.63	6.13	4.9	Nervous system disorders	76 ( 30.5 - 189.34 )	72.01 ( 340.69 )	70.05 ( 32.63 )	6.13 ( 4.9 )	Yes	Yes	Yes	Yes
GAIT DISTURBANCE	5	89	891	237366	14.97	6.07	36.93	14.22	61.36	13.37	15.08	14.15	6.65	3.82	2.6	General disorders and administration site conditions	14.97 ( 6.07 - 36.93 )	14.22 ( 61.36 )	14.15 ( 6.65 )	3.82 ( 2.6 )	Yes	Yes	Yes	Yes
PAIN IN EXTREMITY	3	91	1806	236451	4.32	1.37	13.65	4.21	7.39	3.1	5.32	4.21	1.61	2.07	0.6	Musculoskeletal and connective tissue disorders	4.32 ( 1.37 - 13.65 )	4.21 ( 7.39 )	4.21 ( 1.61 )	2.07 ( 0.6 )	Yes	Yes	No	Yes
INJECTION SITE ERYTHEMA	3	91	10468	227789	0.72	0.23	2.27	0.73	0.32	-0.39	1.84	0.73	0.28	-0.46	-1.93	General disorders and administration site conditions	0.72 ( 0.23 - 2.27 )	0.73 ( 0.32 )	0.73 ( 0.28 )	-0.46 ( -1.93 )	No	No	No	No
VACCINATION SITE REACTION	3	91	103	238154	76.23	23.75	244.67	73.82	209.51	72.69	74.95	71.76	27.05	6.17	4.67	General disorders and administration site conditions	76.23 ( 23.75 - 244.67 )	73.82 ( 209.51 )	71.76 ( 27.05 )	6.17 ( 4.67 )	Yes	Yes	Yes	Yes
VACCINATION SITE OEDEMA	2	92	92	238165	56.28	13.66	231.84	55.1	104.02	53.71	56.49	53.95	16.5	5.75	4.04	General disorders and administration site conditions	56.28 ( 13.66 - 231.84 )	55.1 ( 104.02 )	53.95 ( 16.5 )	5.75 ( 4.04 )	No	No	Yes	Yes
VOMITING	2	92	4043	234214	1.26	0.31	5.11	1.25	0.1	-0.12	2.63	1.25	0.39	0.33	-1.37	Gastrointestinal disorders	1.26 ( 0.31 - 5.11 )	1.25 ( 0.1 )	1.25 ( 0.39 )	0.33 ( -1.37 )	No	No	Yes	No
VACCINATION SITE NODULE	2	92	13	238244	398.4	88.66	1790.32	389.95	672.49	388.47	391.42	338.09	96.15	8.4	6.56	General disorders and administration site conditions	398.4 ( 88.66 - 1790.32 )	389.95 ( 672.49 )	338.09 ( 96.15 )	8.4 ( 6.56 )	No	No	Yes	Yes
