# Supplementary material for: Adverse events following Synflorix vaccination reported to the Vaccine Adverse Event Reporting System (VAERS), 2010–2024
Source: PLoS One. 2026 Jan 12;21(1):e0338640. doi: 10.1371/journal.pone.0338640 (PMC12795453; doi:10.1371/journal.pone.0338640)
Supplement: S1 File — The original code can be downloaded via https://github.com/llyy-cloud/The-code-of-PONE-D-25-29249.git. (ZIP) [file pone.0338640.s001.zip › Raw data(ID PONE-D-25-29249)/S5 Table.The top 10 PTs in the 19-54 year age group.xlsx]

## Sheet: Sheet1
PT	a	b	c	d	ROR	RORL	RORU	PRR	XX	PRRL	PRRU	EBGM	EBGM05	IC	IC025	soc_name_en	ROR(95%Cl)	PRR(Chi-square value)	EBGM(EBGM05)	IC(IC025)	Does ROR have a signal	Does PRR have a signal	Does MGPS have a signal	Does BCPNN have a signal
INJECTION SITE SWELLING	4	74	26140	3330404	6.89	2.52	18.84	6.58	19.09	5.63	7.54	6.58	2.84	2.72	1.39	General disorders and administration site conditions	6.89 ( 2.52 - 18.84 )	6.58 ( 19.09 )	6.58 ( 2.84 )	2.72 ( 1.39 )	Yes	Yes	Yes	Yes
ERYTHEMA	4	74	24268	3332276	7.42	2.71	20.3	7.09	21.08	6.14	8.05	7.09	3.06	2.83	1.5	Skin and subcutaneous tissue disorders	7.42 ( 2.71 - 20.3 )	7.09 ( 21.08 )	7.09 ( 3.06 )	2.83 ( 1.5 )	Yes	Yes	Yes	Yes
MALAISE	4	74	28157	3328387	6.39	2.34	17.48	6.11	17.25	5.16	7.07	6.11	2.63	2.61	1.28	General disorders and administration site conditions	6.39 ( 2.34 - 17.48 )	6.11 ( 17.25 )	6.11 ( 2.63 )	2.61 ( 1.28 )	Yes	Yes	Yes	Yes
OEDEMA PERIPHERAL	3	75	3689	3352855	36.36	11.46	115.33	35	99.1	33.89	36.11	34.97	13.31	5.13	3.65	General disorders and administration site conditions	36.36 ( 11.46 - 115.33 )	35 ( 99.1 )	34.97 ( 13.31 )	5.13 ( 3.65 )	Yes	Yes	Yes	Yes
HEADACHE	3	75	128487	3228057	1	0.32	3.19	1	0	-0.1	2.11	1	0.38	0.01	-1.47	Nervous system disorders	1 ( 0.32 - 3.19 )	1 ( 0 )	1 ( 0.38 )	0.01 ( -1.47 )	No	No	No	No
PAIN IN EXTREMITY	3	75	62756	3293788	2.1	0.66	6.66	2.06	1.66	0.95	3.17	2.06	0.78	1.04	-0.44	Musculoskeletal and connective tissue disorders	2.1 ( 0.66 - 6.66 )	2.06 ( 1.66 )	2.06 ( 0.78 )	1.04 ( -0.44 )	No	No	No	No
CHILLS	3	75	81082	3275462	1.62	0.51	5.12	1.59	0.68	0.48	2.7	1.59	0.61	0.67	-0.81	General disorders and administration site conditions	1.62 ( 0.51 - 5.12 )	1.59 ( 0.68 )	1.59 ( 0.61 )	0.67 ( -0.81 )	No	No	No	No
PYREXIA	3	75	109208	3247336	1.19	0.38	3.77	1.18	0.09	0.07	2.29	1.18	0.45	0.24	-1.24	General disorders and administration site conditions	1.19 ( 0.38 - 3.77 )	1.18 ( 0.09 )	1.18 ( 0.45 )	0.24 ( -1.24 )	No	No	No	No
VACCINATION SITE ERYTHEMA	2	76	3511	3353033	25.13	6.17	102.37	24.51	45.13	23.14	25.88	24.5	7.56	4.61	2.92	General disorders and administration site conditions	25.13 ( 6.17 - 102.37 )	24.51 ( 45.13 )	24.5 ( 7.56 )	4.61 ( 2.92 )	No	No	Yes	Yes
VACCINATION SITE PAIN	2	76	15825	3340719	5.56	1.36	22.62	5.44	7.28	4.07	6.81	5.44	1.68	2.44	0.75	General disorders and administration site conditions	5.56 ( 1.36 - 22.62 )	5.44 ( 7.28 )	5.44 ( 1.68 )	2.44 ( 0.75 )	No	No	No	Yes
