# Supplementary material for: Adverse events following Synflorix vaccination reported to the Vaccine Adverse Event Reporting System (VAERS), 2010–2024
Source: PLoS One. 2026 Jan 12;21(1):e0338640. doi: 10.1371/journal.pone.0338640 (PMC12795453; doi:10.1371/journal.pone.0338640)
Supplement: S1 File — The original code can be downloaded via https://github.com/llyy-cloud/The-code-of-PONE-D-25-29249.git. (ZIP) [file pone.0338640.s001.zip › Raw data(ID PONE-D-25-29249)/S6 Table.The top 10 PTs in the í▌55-year age group year age group.xlsx]

## Sheet: Sheet1
PT	a	b	c	d	ROR	RORL	RORU	PRR	XX	PRRL	PRRU	EBGM	EBGM05	IC	IC025	soc_name_en	ROR(95%Cl)	PRR(Chi-square value)	EBGM(EBGM05)	IC(IC025)	Does ROR have a signal	Does PRR have a signal	Does MGPS have a signal	Does BCPNN have a signal
ERYTHEMA	7	72	31381	2954074	9.15	4.21	19.89	8.43	46.32	7.72	9.14	8.43	4.4	3.08	2.01	Skin and subcutaneous tissue disorders	9.15 ( 4.21 - 19.89 )	8.43 ( 46.32 )	8.43 ( 4.4 )	3.08 ( 2.01 )	Yes	Yes	Yes	Yes
INJECTION SITE ERYTHEMA	5	74	38929	2946526	5.11	2.07	12.65	4.85	15.5	4.01	5.7	4.85	2.27	2.28	1.06	General disorders and administration site conditions	5.11 ( 2.07 - 12.65 )	4.85 ( 15.5 )	4.85 ( 2.27 )	2.28 ( 1.06 )	Yes	Yes	Yes	Yes
SWELLING	4	75	12487	2972968	12.7	4.64	34.72	12.11	40.91	11.15	13.06	12.1	5.22	3.6	2.27	General disorders and administration site conditions	12.7 ( 4.64 - 34.72 )	12.11 ( 40.91 )	12.1 ( 5.22 )	3.6 ( 2.27 )	Yes	Yes	Yes	Yes
PYREXIA	4	75	83703	2901752	1.85	0.68	5.06	1.81	1.48	0.85	2.76	1.81	0.78	0.85	-0.48	General disorders and administration site conditions	1.85 ( 0.68 - 5.06 )	1.81 ( 1.48 )	1.81 ( 0.78 )	0.85 ( -0.48 )	No	No	No	No
PAIN IN EXTREMITY	4	75	62135	2923320	2.51	0.92	6.86	2.43	3.45	1.48	3.39	2.43	1.05	1.28	-0.05	Musculoskeletal and connective tissue disorders	2.51 ( 0.92 - 6.86 )	2.43 ( 3.45 )	2.43 ( 1.05 )	1.28 ( -0.05 )	No	No	No	No
INJECTION SITE SWELLING	3	76	29815	2955640	3.91	1.23	12.41	3.8	6.26	2.69	4.91	3.8	1.45	1.93	0.45	General disorders and administration site conditions	3.91 ( 1.23 - 12.41 )	3.8 ( 6.26 )	3.8 ( 1.45 )	1.93 ( 0.45 )	Yes	Yes	No	Yes
PERIPHERAL SWELLING	3	76	19707	2965748	5.94	1.87	18.83	5.75	11.86	4.64	6.86	5.75	2.19	2.52	1.05	General disorders and administration site conditions	5.94 ( 1.87 - 18.83 )	5.75 ( 11.86 )	5.75 ( 2.19 )	2.52 ( 1.05 )	Yes	Yes	Yes	Yes
DIZZINESS	2	77	41186	2944269	1.86	0.46	7.56	1.84	0.77	0.47	3.2	1.84	0.57	0.88	-0.82	Nervous system disorders	1.86 ( 0.46 - 7.56 )	1.84 ( 0.77 )	1.84 ( 0.57 )	0.88 ( -0.82 )	No	No	No	No
PAIN	2	77	68433	2917022	1.11	0.27	4.51	1.1	0.02	-0.26	2.47	1.1	0.34	0.14	-1.55	General disorders and administration site conditions	1.11 ( 0.27 - 4.51 )	1.1 ( 0.02 )	1.1 ( 0.34 )	0.14 ( -1.55 )	No	No	No	No
CHILLS	2	77	64698	2920757	1.17	0.29	4.77	1.17	0.05	-0.2	2.54	1.17	0.36	0.22	-1.47	General disorders and administration site conditions	1.17 ( 0.29 - 4.77 )	1.17 ( 0.05 )	1.17 ( 0.36 )	0.22 ( -1.47 )	No	No	No	No
