# Supplementary material for: Adverse events following Synflorix vaccination reported to the Vaccine Adverse Event Reporting System (VAERS), 2010–2024
Source: PLoS One. 2026 Jan 12;21(1):e0338640. doi: 10.1371/journal.pone.0338640 (PMC12795453; doi:10.1371/journal.pone.0338640)
Supplement: S1 File — The original code can be downloaded via https://github.com/llyy-cloud/The-code-of-PONE-D-25-29249.git. (ZIP) [file pone.0338640.s001.zip › Raw data(ID PONE-D-25-29249)/S7 Table.Time of occurrence of each PT in the 0-1 year age group.xlsx]

## Sheet: Sheet 1
PT	NUMDAYS	VAX_NAME
ADVERSE DRUG REACTION	0	PNEUMO (SYNFLORIX)
RESPIRATORY TRACT INFECTION	0	PNEUMO (SYNFLORIX)
CRYING	0	PNEUMO (SYNFLORIX)
DERMATITIS ALLERGIC	0	PNEUMO (SYNFLORIX)
PNEUMONIA	0	PNEUMO (SYNFLORIX)
RASH	0	PNEUMO (SYNFLORIX)
APNOEA	0	PNEUMO (SYNFLORIX)
OXYGEN SATURATION	0	PNEUMO (SYNFLORIX)
APPARENT LIFE THREATENING EVENT	0	PNEUMO (SYNFLORIX)
PRODUCT ADMINISTERED TO PATIENT OF INAPPROPRIATE AGE	0	PNEUMO (SYNFLORIX)
EMERGENCY CARE	0	PNEUMO (SYNFLORIX)
SLOW RESPONSE TO STIMULI	0	PNEUMO (SYNFLORIX)
HYPOKINESIA	0	PNEUMO (SYNFLORIX)
MECHANICAL VENTILATION	0	PNEUMO (SYNFLORIX)
HYPOTONIC-HYPORESPONSIVE EPISODE	6	PNEUMO (SYNFLORIX)
LOSS OF CONSCIOUSNESS	6	PNEUMO (SYNFLORIX)
VOMITING	6	PNEUMO (SYNFLORIX)
COUGH	40	PNEUMO (SYNFLORIX)
PALLOR	40	PNEUMO (SYNFLORIX)
ILLNESS	40	PNEUMO (SYNFLORIX)
PETECHIAE	40	PNEUMO (SYNFLORIX)
MENINGOCOCCAL INFECTION	40	PNEUMO (SYNFLORIX)
PYREXIA	40	PNEUMO (SYNFLORIX)
MENINGOCOCCAL SEPSIS	40	PNEUMO (SYNFLORIX)
RHINORRHOEA	40	PNEUMO (SYNFLORIX)
NEISSERIA TEST POSITIVE	40	PNEUMO (SYNFLORIX)
DECREASED APPETITE	0	PNEUMO (SYNFLORIX)
HYPERPYREXIA	0	PNEUMO (SYNFLORIX)
PAIN IN EXTREMITY	0	PNEUMO (SYNFLORIX)
COUGH	0	PNEUMO (SYNFLORIX)
CRYING	0	PNEUMO (SYNFLORIX)
HYPERSENSITIVITY	0	PNEUMO (SYNFLORIX)
PYREXIA	0	PNEUMO (SYNFLORIX)
RASH	0	PNEUMO (SYNFLORIX)
CRYING	0	PNEUMO (SYNFLORIX)
HYPERSENSITIVITY	0	PNEUMO (SYNFLORIX)
INJECTION SITE ERYTHEMA	0	PNEUMO (SYNFLORIX)
OEDEMA	0	PNEUMO (SYNFLORIX)
PYREXIA	0	PNEUMO (SYNFLORIX)
ANXIETY	0	PNEUMO (SYNFLORIX)
PAIN IN EXTREMITY	0	PNEUMO (SYNFLORIX)
INFANT IRRITABILITY	0	PNEUMO (SYNFLORIX)
PYREXIA	0	PNEUMO (SYNFLORIX)
INJECTION SITE PAIN	0	PNEUMO (SYNFLORIX)
INJECTION SITE REACTION	0	PNEUMO (SYNFLORIX)
MONOPARESIS	0	PNEUMO (SYNFLORIX)
DYSENTERY	0	PNEUMO (SYNFLORIX)
IRRITABILITY	0	PNEUMO (SYNFLORIX)
PYREXIA	0	PNEUMO (SYNFLORIX)
SOMNOLENCE	0	PNEUMO (SYNFLORIX)
ANXIETY	6	PNEUMO (SYNFLORIX)
RASH MACULO-PAPULAR	6	PNEUMO (SYNFLORIX)
CRYING	6	PNEUMO (SYNFLORIX)
RASH MORBILLIFORM	6	PNEUMO (SYNFLORIX)
MUSCLE SPASMS	6	PNEUMO (SYNFLORIX)
PYREXIA	6	PNEUMO (SYNFLORIX)
RASH	6	PNEUMO (SYNFLORIX)
ANXIETY	0	PNEUMO (SYNFLORIX)
CRYING	0	PNEUMO (SYNFLORIX)
IRRITABILITY	0	PNEUMO (SYNFLORIX)
NERVOUSNESS	0	PNEUMO (SYNFLORIX)
DYSENTERY	0	PNEUMO (SYNFLORIX)
INJECTION SITE PAIN	0	PNEUMO (SYNFLORIX)
HYPOTONIC-HYPORESPONSIVE EPISODE	0	PNEUMO (SYNFLORIX)
PETECHIAE	0	PNEUMO (SYNFLORIX)
SCREAMING	0	PNEUMO (SYNFLORIX)
APNOEA	0	PNEUMO (SYNFLORIX)
CRYING	0	PNEUMO (SYNFLORIX)
DYSENTERY	0	PNEUMO (SYNFLORIX)
PYREXIA	0	PNEUMO (SYNFLORIX)
DYSENTERY	0	PNEUMO (SYNFLORIX)
PYREXIA	0	PNEUMO (SYNFLORIX)
RESTLESSNESS	0	PNEUMO (SYNFLORIX)
DYSENTERY	0	PNEUMO (SYNFLORIX)
NERVOUSNESS	0	PNEUMO (SYNFLORIX)
ABDOMINAL PAIN UPPER	0	PNEUMO (SYNFLORIX)
DYSENTERY	0	PNEUMO (SYNFLORIX)
DYSENTERY	0	PNEUMO (SYNFLORIX)
PYREXIA	0	PNEUMO (SYNFLORIX)
CRYING	0	PNEUMO (SYNFLORIX)
HYPOTENSION	0	PNEUMO (SYNFLORIX)
HYPOTONIA	0	PNEUMO (SYNFLORIX)
HYPOTONIC-HYPORESPONSIVE EPISODE	0	PNEUMO (SYNFLORIX)
PALLOR	0	PNEUMO (SYNFLORIX)
CRYING	0	PNEUMO (SYNFLORIX)
PALLOR	0	PNEUMO (SYNFLORIX)
CYANOSIS	0	PNEUMO (SYNFLORIX)
PYREXIA	0	PNEUMO (SYNFLORIX)
HYPORESPONSIVE TO STIMULI	0	PNEUMO (SYNFLORIX)
SEIZURE	0	PNEUMO (SYNFLORIX)
HYPOTONIA	0	PNEUMO (SYNFLORIX)
SOMNOLENCE	0	PNEUMO (SYNFLORIX)
HYPOTONIC-HYPORESPONSIVE EPISODE	0	PNEUMO (SYNFLORIX)
GAIT DISTURBANCE	0	PNEUMO (SYNFLORIX)
PYREXIA	0	PNEUMO (SYNFLORIX)
ELECTROCARDIOGRAM ABNORMAL	0	PNEUMO (SYNFLORIX)
TACHYCARDIA	0	PNEUMO (SYNFLORIX)
ELECTROCARDIOGRAM AMBULATORY ABNORMAL	0	PNEUMO (SYNFLORIX)
HEART RATE INCREASED	0	PNEUMO (SYNFLORIX)
INFLAMMATORY MARKER INCREASED	0	PNEUMO (SYNFLORIX)
PYREXIA	0	PNEUMO (SYNFLORIX)
DYSENTERY	0	PNEUMO (SYNFLORIX)
INCORRECT ROUTE OF PRODUCT ADMINISTRATION	0	PNEUMO (SYNFLORIX)
PYREXIA	0	PNEUMO (SYNFLORIX)
RESTLESSNESS	0	PNEUMO (SYNFLORIX)
ABDOMINAL PAIN	0	PNEUMO (SYNFLORIX)
CARDIAC ARREST	0	PNEUMO (SYNFLORIX)
SOMNOLENCE	0	PNEUMO (SYNFLORIX)
DEATH	0	PNEUMO (SYNFLORIX)
SYNCOPE	0	PNEUMO (SYNFLORIX)
FATIGUE	0	PNEUMO (SYNFLORIX)
TACHYPNOEA	0	PNEUMO (SYNFLORIX)
MUSCULAR WEAKNESS	0	PNEUMO (SYNFLORIX)
RESUSCITATION	0	PNEUMO (SYNFLORIX)
SUDDEN INFANT DEATH SYNDROME	3	PNEUMO (SYNFLORIX)
CARDIAC ARREST	0	PNEUMO (SYNFLORIX)
FATIGUE	0	PNEUMO (SYNFLORIX)
RENAL TUBULAR NECROSIS	0	PNEUMO (SYNFLORIX)
CARDIAC DISORDER	0	PNEUMO (SYNFLORIX)
KIDNEY CONGESTION	0	PNEUMO (SYNFLORIX)
RESPIRATORY RATE INCREASED	0	PNEUMO (SYNFLORIX)
CEREBRAL CONGESTION	0	PNEUMO (SYNFLORIX)
LOSS OF CONSCIOUSNESS	0	PNEUMO (SYNFLORIX)
RESUSCITATION	0	PNEUMO (SYNFLORIX)
CONGESTIVE HEPATOPATHY	0	PNEUMO (SYNFLORIX)
MUSCULAR WEAKNESS	0	PNEUMO (SYNFLORIX)
SOMNOLENCE	0	PNEUMO (SYNFLORIX)
DEATH	0	PNEUMO (SYNFLORIX)
PULMONARY CONGESTION	0	PNEUMO (SYNFLORIX)
FEBRILE CONVULSION	0	PNEUMO (SYNFLORIX)
PYREXIA	0	PNEUMO (SYNFLORIX)
ANXIETY	0	PNEUMO (SYNFLORIX)
CRYING	0	PNEUMO (SYNFLORIX)
MUSCLE TIGHTNESS	0	PNEUMO (SYNFLORIX)
PYREXIA	0	PNEUMO (SYNFLORIX)
HYPOTENSION	0	PNEUMO (SYNFLORIX)
THROMBOCYTOSIS	0	PNEUMO (SYNFLORIX)
LEUKOCYTOSIS	0	PNEUMO (SYNFLORIX)
VOMITING	0	PNEUMO (SYNFLORIX)
PYREXIA	0	PNEUMO (SYNFLORIX)
SOMNOLENCE	0	PNEUMO (SYNFLORIX)
TACHYCARDIA	0	PNEUMO (SYNFLORIX)
CRYING	1	PNEUMO (SYNFLORIX)
DECREASED APPETITE	1	PNEUMO (SYNFLORIX)
PYREXIA	1	PNEUMO (SYNFLORIX)
CRYING	1	PNEUMO (SYNFLORIX)
DECREASED APPETITE	1	PNEUMO (SYNFLORIX)
PYREXIA	1	PNEUMO (SYNFLORIX)
CRYING	0	PNEUMO (SYNFLORIX)
PYREXIA	0	PNEUMO (SYNFLORIX)
APPLICATION SITE CELLULITIS	0	PNEUMO (SYNFLORIX)
INJECTION SITE INFLAMMATION	0	PNEUMO (SYNFLORIX)
DIARRHOEA	0	PNEUMO (SYNFLORIX)
RASH	0	PNEUMO (SYNFLORIX)
ERYTHEMA	0	PNEUMO (SYNFLORIX)
VOMITING	0	PNEUMO (SYNFLORIX)
INJECTION SITE DISCHARGE	0	PNEUMO (SYNFLORIX)
INJECTION SITE ERYTHEMA	0	PNEUMO (SYNFLORIX)
CRYING	0	PNEUMO (SYNFLORIX)
CRYING	0	PNEUMO (SYNFLORIX)
CRYING	0	PNEUMO (SYNFLORIX)
ERYTHEMA	0	PNEUMO (SYNFLORIX)
OEDEMA PERIPHERAL	0	PNEUMO (SYNFLORIX)
PERIPHERAL SWELLING	0	PNEUMO (SYNFLORIX)
CRYING	0	PNEUMO (SYNFLORIX)
FALL	0	PNEUMO (SYNFLORIX)
GAIT DISTURBANCE	0	PNEUMO (SYNFLORIX)
MOBILITY DECREASED	0	PNEUMO (SYNFLORIX)
PYREXIA	0	PNEUMO (SYNFLORIX)
COVID-19	0	PNEUMO (SYNFLORIX)
SARS-COV-2 TEST POSITIVE	0	PNEUMO (SYNFLORIX)
DIARRHOEA	0	PNEUMO (SYNFLORIX)
UPPER RESPIRATORY TRACT INFECTION	0	PNEUMO (SYNFLORIX)
PRODUCTIVE COUGH	0	PNEUMO (SYNFLORIX)
PYREXIA	0	PNEUMO (SYNFLORIX)
RHINITIS	0	PNEUMO (SYNFLORIX)
COVID-19	0	PNEUMO (SYNFLORIX)
SARS-COV-2 TEST POSITIVE	0	PNEUMO (SYNFLORIX)
DIARRHOEA	0	PNEUMO (SYNFLORIX)
UPPER RESPIRATORY TRACT INFECTION	0	PNEUMO (SYNFLORIX)
PRODUCTIVE COUGH	0	PNEUMO (SYNFLORIX)
PYREXIA	0	PNEUMO (SYNFLORIX)
RHINITIS	0	PNEUMO (SYNFLORIX)
DECREASED APPETITE	0	PNEUMO (SYNFLORIX)
HYPERTONIA	0	PNEUMO (SYNFLORIX)
NEUROLOGICAL EXAMINATION ABNORMAL	0	PNEUMO (SYNFLORIX)
POOR SUCKING REFLEX	0	PNEUMO (SYNFLORIX)
DECREASED APPETITE	0	PNEUMO (SYNFLORIX)
FAECAL VOLUME INCREASED	0	PNEUMO (SYNFLORIX)
PYREXIA	0	PNEUMO (SYNFLORIX)
SOMNOLENCE	0	PNEUMO (SYNFLORIX)
HYPOTONIC-HYPORESPONSIVE EPISODE	0	PNEUMO (SYNFLORIX)
MEDICATION ERROR	0	PNEUMO (SYNFLORIX)
OVERDOSE	0	PNEUMO (SYNFLORIX)
CRYING	2	PNEUMO (SYNFLORIX)
VACCINATION SITE REACTION	2	PNEUMO (SYNFLORIX)
DERMATITIS ALLERGIC	0	PNEUMO (SYNFLORIX)
EAR INFECTION	0	PNEUMO (SYNFLORIX)
HYPERSENSITIVITY	0	PNEUMO (SYNFLORIX)
PYREXIA	0	PNEUMO (SYNFLORIX)
RASH	0	PNEUMO (SYNFLORIX)
CHEST X-RAY ABNORMAL	0	PNEUMO (SYNFLORIX)
MUSCLE DISORDER	0	PNEUMO (SYNFLORIX)
VOMITING	0	PNEUMO (SYNFLORIX)
CONTUSION	0	PNEUMO (SYNFLORIX)
PALLOR	0	PNEUMO (SYNFLORIX)
COUGH	0	PNEUMO (SYNFLORIX)
PERIPHERAL COLDNESS	0	PNEUMO (SYNFLORIX)
IRRITABILITY	0	PNEUMO (SYNFLORIX)
PYREXIA	0	PNEUMO (SYNFLORIX)
LIVEDO RETICULARIS	0	PNEUMO (SYNFLORIX)
RESPIRATORY TRACT INFLAMMATION	0	PNEUMO (SYNFLORIX)
ALANINE AMINOTRANSFERASE NORMAL	0	PNEUMO (SYNFLORIX)
BASOPHIL PERCENTAGE DECREASED	0	PNEUMO (SYNFLORIX)
BLOOD KETONE BODY	0	PNEUMO (SYNFLORIX)
C-REACTIVE PROTEIN NORMAL	0	PNEUMO (SYNFLORIX)
HAEMATOCRIT DECREASED	0	PNEUMO (SYNFLORIX)
LYMPHOCYTE COUNT INCREASED	0	PNEUMO (SYNFLORIX)
MEAN PLATELET VOLUME NORMAL	0	PNEUMO (SYNFLORIX)
NITRITE URINE ABSENT	0	PNEUMO (SYNFLORIX)
RED CELL DISTRIBUTION WIDTH	0	PNEUMO (SYNFLORIX)
URINE ANALYSIS	0	PNEUMO (SYNFLORIX)
X-RAY NORMAL	0	PNEUMO (SYNFLORIX)
APNOEA	0	PNEUMO (SYNFLORIX)
BLOOD ALKALINE PHOSPHATASE INCREASED	0	PNEUMO (SYNFLORIX)
BLOOD PHOSPHORUS INCREASED	0	PNEUMO (SYNFLORIX)
CHROMATURIA	0	PNEUMO (SYNFLORIX)
HAEMOGLOBIN DECREASED	0	PNEUMO (SYNFLORIX)
LYMPHOCYTE PERCENTAGE	0	PNEUMO (SYNFLORIX)
MONOCYTE COUNT INCREASED	0	PNEUMO (SYNFLORIX)
PLATELET COUNT NORMAL	0	PNEUMO (SYNFLORIX)
SPECIFIC GRAVITY URINE NORMAL	0	PNEUMO (SYNFLORIX)
UROBILINOGEN URINE	0	PNEUMO (SYNFLORIX)
PH URINE NORMAL	0	PNEUMO (SYNFLORIX)
ASPARTATE AMINOTRANSFERASE NORMAL	0	PNEUMO (SYNFLORIX)
BLOOD CALCIUM NORMAL	0	PNEUMO (SYNFLORIX)
BLOOD POTASSIUM NORMAL	0	PNEUMO (SYNFLORIX)
EOSINOPHIL COUNT INCREASED	0	PNEUMO (SYNFLORIX)
HYPOTONIC-HYPORESPONSIVE EPISODE	0	PNEUMO (SYNFLORIX)
MEAN CELL HAEMOGLOBIN CONCENTRATION NORMAL	0	PNEUMO (SYNFLORIX)
MONOCYTE PERCENTAGE	0	PNEUMO (SYNFLORIX)
PROTEIN URINE ABSENT	0	PNEUMO (SYNFLORIX)
URINARY SEDIMENT	0	PNEUMO (SYNFLORIX)
VACCINATION SITE REACTION	0	PNEUMO (SYNFLORIX)
BACTERIAL TEST	0	PNEUMO (SYNFLORIX)
BLOOD CHLORIDE NORMAL	0	PNEUMO (SYNFLORIX)
BLOOD SODIUM NORMAL	0	PNEUMO (SYNFLORIX)
EOSINOPHIL PERCENTAGE	0	PNEUMO (SYNFLORIX)
IRON BINDING CAPACITY TOTAL DECREASED	0	PNEUMO (SYNFLORIX)
MEAN CELL HAEMOGLOBIN NORMAL	0	PNEUMO (SYNFLORIX)
NEUTROPHIL COUNT NORMAL	0	PNEUMO (SYNFLORIX)
RED BLOOD CELL COUNT DECREASED	0	PNEUMO (SYNFLORIX)
URINARY SEDIMENT PRESENT	0	PNEUMO (SYNFLORIX)
WHITE BLOOD CELL COUNT NORMAL	0	PNEUMO (SYNFLORIX)
BASOPHIL COUNT NORMAL	0	PNEUMO (SYNFLORIX)
BLOOD IRON DECREASED	0	PNEUMO (SYNFLORIX)
BLOOD UREA	0	PNEUMO (SYNFLORIX)
GLUCOSE URINE ABSENT	0	PNEUMO (SYNFLORIX)
IRON BINDING CAPACITY UNSATURATED	0	PNEUMO (SYNFLORIX)
MEAN CELL VOLUME NORMAL	0	PNEUMO (SYNFLORIX)
NEUTROPHIL PERCENTAGE DECREASED	0	PNEUMO (SYNFLORIX)
RED BLOOD CELLS URINE NEGATIVE	0	PNEUMO (SYNFLORIX)
URINE ABNORMALITY	0	PNEUMO (SYNFLORIX)
WHITE BLOOD CELLS URINE POSITIVE	0	PNEUMO (SYNFLORIX)
CRYING	0	PNEUMO (SYNFLORIX)
ELECTROENCEPHALOGRAM ABNORMAL	0	PNEUMO (SYNFLORIX)
EPILEPSY	0	PNEUMO (SYNFLORIX)
CONFUSIONAL STATE	0	PNEUMO (SYNFLORIX)
CRYING	0	PNEUMO (SYNFLORIX)
PYREXIA	0	PNEUMO (SYNFLORIX)
SEIZURE	0	PNEUMO (SYNFLORIX)
OTITIS MEDIA ACUTE	8	PNEUMO (SYNFLORIX)
PYREXIA	8	PNEUMO (SYNFLORIX)
RASH RUBELLIFORM	8	PNEUMO (SYNFLORIX)
STOMATITIS	8	PNEUMO (SYNFLORIX)
APNOEA	0	PNEUMO (SYNFLORIX)
PRODUCT ADMINISTERED TO PATIENT OF INAPPROPRIATE AGE	0	PNEUMO (SYNFLORIX)
CYANOSIS	0	PNEUMO (SYNFLORIX)
DYSPNOEA	0	PNEUMO (SYNFLORIX)
FLOPPY INFANT	0	PNEUMO (SYNFLORIX)
HYPOTONIC-HYPORESPONSIVE EPISODE	0	PNEUMO (SYNFLORIX)
PAIN	0	PNEUMO (SYNFLORIX)
PRURITUS	0	PNEUMO (SYNFLORIX)
URTICARIA	0	PNEUMO (SYNFLORIX)
CRYING	0	PNEUMO (SYNFLORIX)
CRYING	0	PNEUMO (SYNFLORIX)
PYREXIA	0	PNEUMO (SYNFLORIX)
CRYING	0	PNEUMO (SYNFLORIX)
RESTLESSNESS	0	PNEUMO (SYNFLORIX)
VACCINATION SITE ERYTHEMA	0	PNEUMO (SYNFLORIX)
VACCINATION SITE OEDEMA	0	PNEUMO (SYNFLORIX)
CRYING	0	PNEUMO (SYNFLORIX)
CRYING	0	PNEUMO (SYNFLORIX)
HAEMOGLOBIN DECREASED	0	PNEUMO (SYNFLORIX)
ULTRASOUND SCAN	0	PNEUMO (SYNFLORIX)
DECREASED APPETITE	0	PNEUMO (SYNFLORIX)
HYPOTONIA	0	PNEUMO (SYNFLORIX)
YELLOW SKIN	0	PNEUMO (SYNFLORIX)
EYE DISORDER	0	PNEUMO (SYNFLORIX)
HYPOTONIC-HYPORESPONSIVE EPISODE	0	PNEUMO (SYNFLORIX)
FULL BLOOD COUNT ABNORMAL	0	PNEUMO (SYNFLORIX)
PALLOR	0	PNEUMO (SYNFLORIX)
HAEMATOCRIT DECREASED	0	PNEUMO (SYNFLORIX)
RESTLESSNESS	0	PNEUMO (SYNFLORIX)
CRYING	0	PNEUMO (SYNFLORIX)
VACCINATION SITE OEDEMA	0	PNEUMO (SYNFLORIX)
RASH	0	PNEUMO (SYNFLORIX)
PETECHIAE	0	PNEUMO (SYNFLORIX)
PURPURA	0	PNEUMO (SYNFLORIX)
CRYING	0	PNEUMO (SYNFLORIX)
DIARRHOEA	0	PNEUMO (SYNFLORIX)
PYREXIA	0	PNEUMO (SYNFLORIX)
CRYING	0	PNEUMO (SYNFLORIX)
CRYING	0	PNEUMO (SYNFLORIX)
PYREXIA	0	PNEUMO (SYNFLORIX)
HYPOTONIA	0	PNEUMO (SYNFLORIX)
HYPOTONIC-HYPORESPONSIVE EPISODE	0	PNEUMO (SYNFLORIX)
PALLOR	0	PNEUMO (SYNFLORIX)
SOMNOLENCE	0	PNEUMO (SYNFLORIX)
CRYING	0	PNEUMO (SYNFLORIX)
CRYING	0	PNEUMO (SYNFLORIX)
FEBRILE CONVULSION	0	PNEUMO (SYNFLORIX)
PYREXIA	0	PNEUMO (SYNFLORIX)
TREMOR	0	PNEUMO (SYNFLORIX)
CRYING	0	PNEUMO (SYNFLORIX)
MOVEMENT DISORDER	0	PNEUMO (SYNFLORIX)
VACCINATION SITE RASH	0	PNEUMO (SYNFLORIX)
RESTLESSNESS	0	PNEUMO (SYNFLORIX)
TEARFULNESS	0	PNEUMO (SYNFLORIX)
VACCINATION SITE ERYTHEMA	0	PNEUMO (SYNFLORIX)
VACCINATION SITE OEDEMA	0	PNEUMO (SYNFLORIX)
HYPOTONIC-HYPORESPONSIVE EPISODE	1	PNEUMO (SYNFLORIX)
PALLOR	0	PNEUMO (SYNFLORIX)
PRODUCT ADMINISTERED TO PATIENT OF INAPPROPRIATE AGE	0	PNEUMO (SYNFLORIX)
SOMNOLENCE	0	PNEUMO (SYNFLORIX)
UNDERDOSE	0	PNEUMO (SYNFLORIX)
ENCEPHALITIS	30	PNEUMO (SYNFLORIX)
SEIZURE	30	PNEUMO (SYNFLORIX)
CRYING	0	PNEUMO (SYNFLORIX)
PYREXIA	0	PNEUMO (SYNFLORIX)
VACCINATION SITE PAIN	0	PNEUMO (SYNFLORIX)
DECREASED APPETITE	0	PNEUMO (SYNFLORIX)
RASH	0	PNEUMO (SYNFLORIX)
FEBRILE CONVULSION	0	PNEUMO (SYNFLORIX)
RESPIRATORY DISORDER	0	PNEUMO (SYNFLORIX)
INJECTION SITE ERYTHEMA	0	PNEUMO (SYNFLORIX)
URINARY TRACT INFECTION	0	PNEUMO (SYNFLORIX)
PALLOR	0	PNEUMO (SYNFLORIX)
VACCINATION SITE OEDEMA	0	PNEUMO (SYNFLORIX)
CRYING	0	PNEUMO (SYNFLORIX)
HYPOTONIC-HYPORESPONSIVE EPISODE	0	PNEUMO (SYNFLORIX)
SCREAMING	0	PNEUMO (SYNFLORIX)
CONDITION AGGRAVATED	0	PNEUMO (SYNFLORIX)
POOR FEEDING INFANT	0	PNEUMO (SYNFLORIX)
CRYING	0	PNEUMO (SYNFLORIX)
POOR QUALITY SLEEP	0	PNEUMO (SYNFLORIX)
GASTROOESOPHAGEAL REFLUX DISEASE	0	PNEUMO (SYNFLORIX)
PRODUCT ADMINISTERED TO PATIENT OF INAPPROPRIATE AGE	0	PNEUMO (SYNFLORIX)
INFANTILE BACK ARCHING	0	PNEUMO (SYNFLORIX)
RESTLESSNESS	0	PNEUMO (SYNFLORIX)
MUSCLE TIGHTNESS	0	PNEUMO (SYNFLORIX)
SCREAMING	0	PNEUMO (SYNFLORIX)
BRADYCARDIA	0	PNEUMO (SYNFLORIX)
CRYING	0	PNEUMO (SYNFLORIX)
HYPERSOMNIA	0	PNEUMO (SYNFLORIX)
PALLOR	0	PNEUMO (SYNFLORIX)
HYPOTONIC-HYPORESPONSIVE EPISODE	0	PNEUMO (SYNFLORIX)
LOSS OF CONSCIOUSNESS	0	PNEUMO (SYNFLORIX)
PYREXIA	0	PNEUMO (SYNFLORIX)
VOMITING	0	PNEUMO (SYNFLORIX)
CRYING	0	PNEUMO (SYNFLORIX)
HYPERAESTHESIA	0	PNEUMO (SYNFLORIX)
PYREXIA	0	PNEUMO (SYNFLORIX)
RESTLESSNESS	0	PNEUMO (SYNFLORIX)
HYPOTONIC-HYPORESPONSIVE EPISODE	1	PNEUMO (SYNFLORIX)
LOSS OF CONSCIOUSNESS	1	PNEUMO (SYNFLORIX)
CRYING	0	PNEUMO (SYNFLORIX)
DIARRHOEA	0	PNEUMO (SYNFLORIX)
HYPOTONIC-HYPORESPONSIVE EPISODE	0	PNEUMO (SYNFLORIX)
MONOPARESIS	0	PNEUMO (SYNFLORIX)
PYREXIA	0	PNEUMO (SYNFLORIX)
LOSS OF CONSCIOUSNESS	1	PNEUMO (SYNFLORIX)
TONIC CONVULSION	1	PNEUMO (SYNFLORIX)
CRYING	0	PNEUMO (SYNFLORIX)
HYPOTONIC-HYPORESPONSIVE EPISODE	0	PNEUMO (SYNFLORIX)
APNOEA	0	PNEUMO (SYNFLORIX)
HYPOTONIC-HYPORESPONSIVE EPISODE	0	PNEUMO (SYNFLORIX)
IRRITABILITY	0	PNEUMO (SYNFLORIX)
LOSS OF CONSCIOUSNESS	0	PNEUMO (SYNFLORIX)
RESTLESSNESS	0	PNEUMO (SYNFLORIX)
APNOEA	0	PNEUMO (SYNFLORIX)
HYPOTONIC-HYPORESPONSIVE EPISODE	0	PNEUMO (SYNFLORIX)
LOSS OF CONSCIOUSNESS	0	PNEUMO (SYNFLORIX)
URTICARIA	4	PNEUMO (SYNFLORIX)
CRYING	0	PNEUMO (SYNFLORIX)
INFANTILE BACK ARCHING	0	PNEUMO (SYNFLORIX)
DIARRHOEA	1	PNEUMO (SYNFLORIX)
GASTROENTERITIS	1	PNEUMO (SYNFLORIX)
PYREXIA	1	PNEUMO (SYNFLORIX)
DIARRHOEA	1	PNEUMO (SYNFLORIX)
GASTROENTERITIS	1	PNEUMO (SYNFLORIX)
APNOEA	0	PNEUMO (SYNFLORIX)
HYPOTONIC-HYPORESPONSIVE EPISODE	0	PNEUMO (SYNFLORIX)
CHOKING	0	PNEUMO (SYNFLORIX)
PRODUCT ADMINISTERED TO PATIENT OF INAPPROPRIATE AGE	0	PNEUMO (SYNFLORIX)
CRYING	0	PNEUMO (SYNFLORIX)
CYANOSIS	0	PNEUMO (SYNFLORIX)
HYPOTONIA	0	PNEUMO (SYNFLORIX)
C-REACTIVE PROTEIN INCREASED	1	PNEUMO (SYNFLORIX)
CAMPYLOBACTER INFECTION	1	PNEUMO (SYNFLORIX)
HYPOTONIC-HYPORESPONSIVE EPISODE	1	PNEUMO (SYNFLORIX)
PYREXIA	1	PNEUMO (SYNFLORIX)
ULTRASOUND HEAD NORMAL	1	PNEUMO (SYNFLORIX)
CRYING	0	PNEUMO (SYNFLORIX)
SCREAMING	0	PNEUMO (SYNFLORIX)
CARDIAC MURMUR	0	PNEUMO (SYNFLORIX)
FOOD AVERSION	0	PNEUMO (SYNFLORIX)
RHINITIS	0	PNEUMO (SYNFLORIX)
COUGH	0	PNEUMO (SYNFLORIX)
HYPOTONIC-HYPORESPONSIVE EPISODE	0	PNEUMO (SYNFLORIX)
SOMNOLENCE	0	PNEUMO (SYNFLORIX)
DECREASED APPETITE	0	PNEUMO (SYNFLORIX)
INFANTILE SPITTING UP	0	PNEUMO (SYNFLORIX)
DIARRHOEA	0	PNEUMO (SYNFLORIX)
NASOPHARYNGITIS	0	PNEUMO (SYNFLORIX)
FLOPPY INFANT	0	PNEUMO (SYNFLORIX)
PALLOR	0	PNEUMO (SYNFLORIX)
APNOEA	0	PNEUMO (SYNFLORIX)
RESPIRATORY DISORDER	0	PNEUMO (SYNFLORIX)
CARDIAC MURMUR	0	PNEUMO (SYNFLORIX)
DYSPNOEA	0	PNEUMO (SYNFLORIX)
HYPOTONIC-HYPORESPONSIVE EPISODE	0	PNEUMO (SYNFLORIX)
PYREXIA	0	PNEUMO (SYNFLORIX)
ELECTROENCEPHALOGRAM NORMAL	4	PNEUMO (SYNFLORIX)
UPPER RESPIRATORY TRACT INFECTION	4	PNEUMO (SYNFLORIX)
NEUROLOGICAL EXAMINATION NORMAL	4	PNEUMO (SYNFLORIX)
TORTICOLLIS	4	PNEUMO (SYNFLORIX)
ULTRASOUND ABDOMEN NORMAL	4	PNEUMO (SYNFLORIX)
ULTRASOUND HEAD NORMAL	4	PNEUMO (SYNFLORIX)
CRYING	0	PNEUMO (SYNFLORIX)
HYPOTONIC-HYPORESPONSIVE EPISODE	0	PNEUMO (SYNFLORIX)
IRRITABILITY	0	PNEUMO (SYNFLORIX)
NEUROLOGICAL EXAMINATION	0	PNEUMO (SYNFLORIX)
ANXIETY	0	PNEUMO (SYNFLORIX)
DEPRESSED LEVEL OF CONSCIOUSNESS	0	PNEUMO (SYNFLORIX)
PALLOR	0	PNEUMO (SYNFLORIX)
HYPOTONIC-HYPORESPONSIVE EPISODE	0	PNEUMO (SYNFLORIX)
SEIZURE	0	PNEUMO (SYNFLORIX)
CRYING	0	PNEUMO (SYNFLORIX)
FLUSHING	0	PNEUMO (SYNFLORIX)
CRYING	0	PNEUMO (SYNFLORIX)
RASH	0	PNEUMO (SYNFLORIX)
RESTLESSNESS	0	PNEUMO (SYNFLORIX)
SCREAMING	0	PNEUMO (SYNFLORIX)
VACCINATION SITE REACTION	0	PNEUMO (SYNFLORIX)
CRYING	0	PNEUMO (SYNFLORIX)
DECREASED APPETITE	0	PNEUMO (SYNFLORIX)
VACCINATION SITE INDURATION	0	PNEUMO (SYNFLORIX)
APNOEA	0	PNEUMO (SYNFLORIX)
RESTLESSNESS	0	PNEUMO (SYNFLORIX)
ASTHENIA	0	PNEUMO (SYNFLORIX)
STERTOR	0	PNEUMO (SYNFLORIX)
HYPOTONIC-HYPORESPONSIVE EPISODE	0	PNEUMO (SYNFLORIX)
IMMEDIATE POST-INJECTION REACTION	0	PNEUMO (SYNFLORIX)
PRODUCT ADMINISTERED TO PATIENT OF INAPPROPRIATE AGE	0	PNEUMO (SYNFLORIX)
ORAL MUCOSA EROSION	0	PNEUMO (SYNFLORIX)
ORAL MUCOSAL BLISTERING	0	PNEUMO (SYNFLORIX)
PYREXIA	0	PNEUMO (SYNFLORIX)
FEBRILE CONVULSION	7	PNEUMO (SYNFLORIX)
LOSS OF CONSCIOUSNESS	7	PNEUMO (SYNFLORIX)
PYREXIA	7	PNEUMO (SYNFLORIX)
BLEPHAROSPASM	1	PNEUMO (SYNFLORIX)
MUSCLE TIGHTNESS	1	PNEUMO (SYNFLORIX)
FEBRILE CONVULSION	1	PNEUMO (SYNFLORIX)
PYREXIA	1	PNEUMO (SYNFLORIX)
GAZE PALSY	1	PNEUMO (SYNFLORIX)
VACCINATION SITE REACTION	1	PNEUMO (SYNFLORIX)
HYPERTONIA	1	PNEUMO (SYNFLORIX)
LOSS OF CONSCIOUSNESS	1	PNEUMO (SYNFLORIX)
RASH	0	PNEUMO (SYNFLORIX)
RASH ERYTHEMATOUS	0	PNEUMO (SYNFLORIX)
RASH PAPULAR	0	PNEUMO (SYNFLORIX)
CRYING	0	PNEUMO (SYNFLORIX)
SEIZURE	0	PNEUMO (SYNFLORIX)
APNOEA	0	PNEUMO (SYNFLORIX)
CYANOSIS	0	PNEUMO (SYNFLORIX)
HYPOTONIC-HYPORESPONSIVE EPISODE	0	PNEUMO (SYNFLORIX)
LOSS OF CONSCIOUSNESS	0	PNEUMO (SYNFLORIX)
ABDOMINAL PAIN LOWER	7	PNEUMO (SYNFLORIX)
INFLAMMATORY MARKER INCREASED	7	PNEUMO (SYNFLORIX)
DECREASED APPETITE	7	PNEUMO (SYNFLORIX)
IRRITABILITY	7	PNEUMO (SYNFLORIX)
FLATULENCE	7	PNEUMO (SYNFLORIX)
PYREXIA	7	PNEUMO (SYNFLORIX)
GASTROINTESTINAL INFLAMMATION	7	PNEUMO (SYNFLORIX)
ULTRASOUND ABDOMEN ABNORMAL	7	PNEUMO (SYNFLORIX)
GASTROINTESTINAL WALL THICKENING	7	PNEUMO (SYNFLORIX)
SEIZURE	0	PNEUMO (SYNFLORIX)
SOMNOLENCE	0	PNEUMO (SYNFLORIX)
TONIC CONVULSION	0	PNEUMO (SYNFLORIX)
CONJUNCTIVAL HYPERAEMIA	1	PNEUMO (SYNFLORIX)
RASH PRURITIC	1	PNEUMO (SYNFLORIX)
DIARRHOEA	1	PNEUMO (SYNFLORIX)
RASH RUBELLIFORM	1	PNEUMO (SYNFLORIX)
HYPERSENSITIVITY	1	PNEUMO (SYNFLORIX)
RESTLESSNESS	1	PNEUMO (SYNFLORIX)
PYREXIA	1	PNEUMO (SYNFLORIX)
RASH	1	PNEUMO (SYNFLORIX)
CRYING	0	PNEUMO (SYNFLORIX)
DECREASED APPETITE	0	PNEUMO (SYNFLORIX)
PYREXIA	0	PNEUMO (SYNFLORIX)
RESTLESSNESS	0	PNEUMO (SYNFLORIX)
VOMITING	0	PNEUMO (SYNFLORIX)
CRYING	0	PNEUMO (SYNFLORIX)
PRODUCT ADMINISTERED TO PATIENT OF INAPPROPRIATE AGE	0	PNEUMO (SYNFLORIX)
CRYING	0	PNEUMO (SYNFLORIX)
RESTLESSNESS	0	PNEUMO (SYNFLORIX)
CYANOSIS	0	PNEUMO (SYNFLORIX)
SOMNOLENCE	0	PNEUMO (SYNFLORIX)
HYPORESPONSIVE TO STIMULI	0	PNEUMO (SYNFLORIX)
HYPOTONIC-HYPORESPONSIVE EPISODE	0	PNEUMO (SYNFLORIX)
PALLOR	0	PNEUMO (SYNFLORIX)
SKIN DISCOLOURATION	0	PNEUMO (SYNFLORIX)
CRYING	0	PNEUMO (SYNFLORIX)
SEIZURE	0	PNEUMO (SYNFLORIX)
CRYING	0	PNEUMO (SYNFLORIX)
PRODUCT ADMINISTERED TO PATIENT OF INAPPROPRIATE AGE	0	PNEUMO (SYNFLORIX)
SCREAMING	0	PNEUMO (SYNFLORIX)
ANGIOEDEMA	0	PNEUMO (SYNFLORIX)
IMMEDIATE POST-INJECTION REACTION	0	PNEUMO (SYNFLORIX)
CONTUSION	0	PNEUMO (SYNFLORIX)
OEDEMA PERIPHERAL	0	PNEUMO (SYNFLORIX)
CYANOSIS	0	PNEUMO (SYNFLORIX)
PETECHIAE	0	PNEUMO (SYNFLORIX)
ERYTHEMA	0	PNEUMO (SYNFLORIX)
FEELING HOT	0	PNEUMO (SYNFLORIX)
APATHY	0	PNEUMO (SYNFLORIX)
CRYING	0	PNEUMO (SYNFLORIX)
DECREASED APPETITE	0	PNEUMO (SYNFLORIX)
PRODUCT ADMINISTERED TO PATIENT OF INAPPROPRIATE AGE	0	PNEUMO (SYNFLORIX)
CRYING	0	PNEUMO (SYNFLORIX)
VACCINATION SITE OEDEMA	0	PNEUMO (SYNFLORIX)
EXTENSIVE SWELLING OF VACCINATED LIMB	0	PNEUMO (SYNFLORIX)
VACCINATION SITE REACTION	0	PNEUMO (SYNFLORIX)
INJECTION SITE ERYTHEMA	0	PNEUMO (SYNFLORIX)
LIVIDITY	0	PNEUMO (SYNFLORIX)
PYREXIA	0	PNEUMO (SYNFLORIX)
DYSSTASIA	0	PNEUMO (SYNFLORIX)
PYREXIA	0	PNEUMO (SYNFLORIX)
GAIT DISTURBANCE	0	PNEUMO (SYNFLORIX)
RASH	0	PNEUMO (SYNFLORIX)
HYPOTONIC-HYPORESPONSIVE EPISODE	0	PNEUMO (SYNFLORIX)
VOMITING	0	PNEUMO (SYNFLORIX)
INJECTION SITE RASH	0	PNEUMO (SYNFLORIX)
INJECTION SITE REACTION	0	PNEUMO (SYNFLORIX)
BODY TEMPERATURE INCREASED	0	PNEUMO (SYNFLORIX)
PYREXIA	0	PNEUMO (SYNFLORIX)
SOMNOLENCE	0	PNEUMO (SYNFLORIX)
INJECTION SITE ERYTHEMA	0	PNEUMO (SYNFLORIX)
PYREXIA	0	PNEUMO (SYNFLORIX)
RESTLESSNESS	0	PNEUMO (SYNFLORIX)
VACCINATION SITE OEDEMA	0	PNEUMO (SYNFLORIX)
VACCINATION SITE REACTION	0	PNEUMO (SYNFLORIX)
CRYING	0	PNEUMO (SYNFLORIX)
PYREXIA	0	PNEUMO (SYNFLORIX)
RESTLESSNESS	0	PNEUMO (SYNFLORIX)
UPPER RESPIRATORY TRACT INFECTION	0	PNEUMO (SYNFLORIX)
CARDIAC MURMUR	0	PNEUMO (SYNFLORIX)
LABORATORY TEST ABNORMAL	0	PNEUMO (SYNFLORIX)
URINE ANALYSIS ABNORMAL	0	PNEUMO (SYNFLORIX)
CULTURE STOOL NEGATIVE	0	PNEUMO (SYNFLORIX)
PATENT DUCTUS ARTERIOSUS	0	PNEUMO (SYNFLORIX)
DECREASED APPETITE	0	PNEUMO (SYNFLORIX)
PYREXIA	0	PNEUMO (SYNFLORIX)
DIARRHOEA	0	PNEUMO (SYNFLORIX)
RESPIRATORY TRACT INFECTION	0	PNEUMO (SYNFLORIX)
FAECES DISCOLOURED	0	PNEUMO (SYNFLORIX)
RESTLESSNESS	0	PNEUMO (SYNFLORIX)
DIARRHOEA	0	PNEUMO (SYNFLORIX)
RASH RUBELLIFORM	0	PNEUMO (SYNFLORIX)
FEBRILE CONVULSION	0	PNEUMO (SYNFLORIX)
URTICARIA	0	PNEUMO (SYNFLORIX)
LYMPHADENOPATHY	0	PNEUMO (SYNFLORIX)
VOMITING	0	PNEUMO (SYNFLORIX)
PYREXIA	0	PNEUMO (SYNFLORIX)
RASH MORBILLIFORM	0	PNEUMO (SYNFLORIX)
BACTERIAL TEST POSITIVE	0	PNEUMO (SYNFLORIX)
BLOOD POTASSIUM NORMAL	0	PNEUMO (SYNFLORIX)
CHROMATURIA	0	PNEUMO (SYNFLORIX)
HAEMOGLOBIN DECREASED	0	PNEUMO (SYNFLORIX)
MEAN CELL HAEMOGLOBIN NORMAL	0	PNEUMO (SYNFLORIX)
NEUTROPHIL COUNT INCREASED	0	PNEUMO (SYNFLORIX)
PRODUCT ADMINISTERED AT INAPPROPRIATE SITE	0	PNEUMO (SYNFLORIX)
URINARY SEDIMENT	0	PNEUMO (SYNFLORIX)
WHITE BLOOD CELL COUNT INCREASED	0	PNEUMO (SYNFLORIX)
BASOPHIL COUNT DECREASED	0	PNEUMO (SYNFLORIX)
BLOOD SODIUM DECREASED	0	PNEUMO (SYNFLORIX)
EOSINOPHIL COUNT DECREASED	0	PNEUMO (SYNFLORIX)
INJECTION SITE ERYTHEMA	0	PNEUMO (SYNFLORIX)
MEAN CELL VOLUME NORMAL	0	PNEUMO (SYNFLORIX)
NEUTROPHIL PERCENTAGE INCREASED	0	PNEUMO (SYNFLORIX)
PYREXIA	0	PNEUMO (SYNFLORIX)
URINE ANALYSIS ABNORMAL	0	PNEUMO (SYNFLORIX)
WHITE BLOOD CELLS URINE NEGATIVE	0	PNEUMO (SYNFLORIX)
BASOPHIL PERCENTAGE DECREASED	0	PNEUMO (SYNFLORIX)
BLOOD UREA	0	PNEUMO (SYNFLORIX)
EOSINOPHIL PERCENTAGE INCREASED	0	PNEUMO (SYNFLORIX)
LYMPHOCYTE COUNT NORMAL	0	PNEUMO (SYNFLORIX)
MEAN PLATELET VOLUME DECREASED	0	PNEUMO (SYNFLORIX)
NITRITE URINE ABSENT	0	PNEUMO (SYNFLORIX)
RED BLOOD CELL COUNT DECREASED	0	PNEUMO (SYNFLORIX)
URINE KETONE BODY ABSENT	0	PNEUMO (SYNFLORIX)
PH URINE NORMAL	0	PNEUMO (SYNFLORIX)
BILIRUBIN URINE	0	PNEUMO (SYNFLORIX)
BLOOD URINE PRESENT	0	PNEUMO (SYNFLORIX)
GLUCOSE URINE ABSENT	0	PNEUMO (SYNFLORIX)
LYMPHOCYTE PERCENTAGE DECREASED	0	PNEUMO (SYNFLORIX)
MONOCYTE COUNT INCREASED	0	PNEUMO (SYNFLORIX)
PLATELET COUNT INCREASED	0	PNEUMO (SYNFLORIX)
RED BLOOD CELLS URINE NEGATIVE	0	PNEUMO (SYNFLORIX)
UROBILINOGEN URINE	0	PNEUMO (SYNFLORIX)
BLOOD CREATININE	0	PNEUMO (SYNFLORIX)
C-REACTIVE PROTEIN	0	PNEUMO (SYNFLORIX)
HAEMATOCRIT DECREASED	0	PNEUMO (SYNFLORIX)
MEAN CELL HAEMOGLOBIN CONCENTRATION NORMAL	0	PNEUMO (SYNFLORIX)
MONOCYTE PERCENTAGE	0	PNEUMO (SYNFLORIX)
PROCALCITONIN	0	PNEUMO (SYNFLORIX)
SPECIFIC GRAVITY URINE NORMAL	0	PNEUMO (SYNFLORIX)
VACCINATION SITE OEDEMA	0	PNEUMO (SYNFLORIX)
BEHAVIOUR DISORDER	0	PNEUMO (SYNFLORIX)
PYREXIA	0	PNEUMO (SYNFLORIX)
DECREASED APPETITE	0	PNEUMO (SYNFLORIX)
RHEUMATOID FACTOR INCREASED	0	PNEUMO (SYNFLORIX)
GAIT INABILITY	0	PNEUMO (SYNFLORIX)
TEARFULNESS	0	PNEUMO (SYNFLORIX)
GENERAL PHYSICAL HEALTH DETERIORATION	0	PNEUMO (SYNFLORIX)
VOMITING	0	PNEUMO (SYNFLORIX)
IRRITABILITY	0	PNEUMO (SYNFLORIX)
WEIGHT DECREASED	0	PNEUMO (SYNFLORIX)
CRYING	3	PNEUMO (SYNFLORIX)
SCREAMING	3	PNEUMO (SYNFLORIX)
DYSPNOEA	0	PNEUMO (SYNFLORIX)
HYPOTONIC-HYPORESPONSIVE EPISODE	0	PNEUMO (SYNFLORIX)
SEIZURE	0	PNEUMO (SYNFLORIX)
TREMOR	0	PNEUMO (SYNFLORIX)
DECREASED APPETITE	0	PNEUMO (SYNFLORIX)
MICTURITION DISORDER	0	PNEUMO (SYNFLORIX)
PYREXIA	0	PNEUMO (SYNFLORIX)
HYPOTONIC-HYPORESPONSIVE EPISODE	0	PNEUMO (SYNFLORIX)
LOSS OF CONSCIOUSNESS	0	PNEUMO (SYNFLORIX)
PALLOR	0	PNEUMO (SYNFLORIX)
SOMNOLENCE	0	PNEUMO (SYNFLORIX)
APNOEA	1	PNEUMO (SYNFLORIX)
NASAL INFLAMMATION	1	PNEUMO (SYNFLORIX)
C-REACTIVE PROTEIN INCREASED	1	PNEUMO (SYNFLORIX)
PO2 INCREASED	1	PNEUMO (SYNFLORIX)
CYANOSIS	1	PNEUMO (SYNFLORIX)
PHARYNGITIS	1	PNEUMO (SYNFLORIX)
EAR INFECTION	1	PNEUMO (SYNFLORIX)
PYREXIA	1	PNEUMO (SYNFLORIX)
HYPOTONIC-HYPORESPONSIVE EPISODE	1	PNEUMO (SYNFLORIX)
RESTLESSNESS	1	PNEUMO (SYNFLORIX)
CRYING	0	PNEUMO (SYNFLORIX)
HYPERTONIA	0	PNEUMO (SYNFLORIX)
PYREXIA	0	PNEUMO (SYNFLORIX)
APNOEA	0	PNEUMO (SYNFLORIX)
CRYING	0	PNEUMO (SYNFLORIX)
HYPOTONIC-HYPORESPONSIVE EPISODE	0	PNEUMO (SYNFLORIX)
PYREXIA	2	PNEUMO (SYNFLORIX)
CRYING	13	PNEUMO (SYNFLORIX)
DIARRHOEA	13	PNEUMO (SYNFLORIX)
VOMITING	13	PNEUMO (SYNFLORIX)
AGITATION	0	PNEUMO (SYNFLORIX)
PARAESTHESIA	0	PNEUMO (SYNFLORIX)
TONGUE DISORDER	0	PNEUMO (SYNFLORIX)
CRYING	0	PNEUMO (SYNFLORIX)
PYREXIA	0	PNEUMO (SYNFLORIX)
HYPOTONIA	0	PNEUMO (SYNFLORIX)
RESTLESSNESS	0	PNEUMO (SYNFLORIX)
HYPOTONIC-HYPORESPONSIVE EPISODE	0	PNEUMO (SYNFLORIX)
SALIVARY HYPERSECRETION	0	PNEUMO (SYNFLORIX)
IRRITABILITY	0	PNEUMO (SYNFLORIX)
SOMNOLENCE	0	PNEUMO (SYNFLORIX)
CHILLS	13	PNEUMO (SYNFLORIX)
SALIVARY HYPERSECRETION	13	PNEUMO (SYNFLORIX)
FEBRILE CONVULSION	13	PNEUMO (SYNFLORIX)
SEIZURE	13	PNEUMO (SYNFLORIX)
HYPOTONIA	13	PNEUMO (SYNFLORIX)
PHARYNGITIS	13	PNEUMO (SYNFLORIX)
PYREXIA	13	PNEUMO (SYNFLORIX)
RASH	9	PNEUMO (SYNFLORIX)
RASH MORBILLIFORM	9	PNEUMO (SYNFLORIX)
RASH RUBELLIFORM	9	PNEUMO (SYNFLORIX)
SEBORRHOEIC DERMATITIS	9	PNEUMO (SYNFLORIX)
INFLAMMATORY MARKER INCREASED	4	PNEUMO (SYNFLORIX)
PYREXIA	4	PNEUMO (SYNFLORIX)
RESTLESSNESS	4	PNEUMO (SYNFLORIX)
CRYING	0	PNEUMO (SYNFLORIX)
POOR FEEDING INFANT	0	PNEUMO (SYNFLORIX)
VACCINATION SITE WARMTH	0	PNEUMO (SYNFLORIX)
FOOD AVERSION	0	PNEUMO (SYNFLORIX)
RASH	0	PNEUMO (SYNFLORIX)
HYPERSENSITIVITY	0	PNEUMO (SYNFLORIX)
RESTLESSNESS	0	PNEUMO (SYNFLORIX)
HYPOTONIC-HYPORESPONSIVE EPISODE	0	PNEUMO (SYNFLORIX)
URTICARIA	0	PNEUMO (SYNFLORIX)
INJECTION SITE RASH	0	PNEUMO (SYNFLORIX)
VACCINATION SITE ERYTHEMA	0	PNEUMO (SYNFLORIX)
RASH MACULAR	0	PNEUMO (SYNFLORIX)
UNDERDOSE	0	PNEUMO (SYNFLORIX)
VACCINATION SITE OEDEMA	0	PNEUMO (SYNFLORIX)
HYPOTONIC-HYPORESPONSIVE EPISODE	0	PNEUMO (SYNFLORIX)
LOSS OF CONSCIOUSNESS	0	PNEUMO (SYNFLORIX)
PYREXIA	0	PNEUMO (SYNFLORIX)
PYREXIA	11	PNEUMO (SYNFLORIX)
TEETHING	11	PNEUMO (SYNFLORIX)
CRYING	0	PNEUMO (SYNFLORIX)
DIARRHOEA	0	PNEUMO (SYNFLORIX)
CRYING	0	PNEUMO (SYNFLORIX)
SEIZURE	0	PNEUMO (SYNFLORIX)
DIZZINESS	0	PNEUMO (SYNFLORIX)
SOMNOLENCE	0	PNEUMO (SYNFLORIX)
HEADACHE	0	PNEUMO (SYNFLORIX)
SYNCOPE	0	PNEUMO (SYNFLORIX)
HYPOTONIA	0	PNEUMO (SYNFLORIX)
HYPOTONIC-HYPORESPONSIVE EPISODE	0	PNEUMO (SYNFLORIX)
CRYING	0	PNEUMO (SYNFLORIX)
RESTLESSNESS	0	PNEUMO (SYNFLORIX)
GAIT DEVIATION	0	PNEUMO (SYNFLORIX)
VACCINATION SITE PAIN	0	PNEUMO (SYNFLORIX)
MIDDLE INSOMNIA	0	PNEUMO (SYNFLORIX)
POOR QUALITY SLEEP	0	PNEUMO (SYNFLORIX)
PYREXIA	0	PNEUMO (SYNFLORIX)
COUGH	0	PNEUMO (SYNFLORIX)
PYREXIA	0	PNEUMO (SYNFLORIX)
UPPER RESPIRATORY TRACT INFECTION	0	PNEUMO (SYNFLORIX)
BRONCHITIS	6	PNEUMO (SYNFLORIX)
COUGH	6	PNEUMO (SYNFLORIX)
INJECTION SITE ERYTHEMA	7	PNEUMO (SYNFLORIX)
PYREXIA	7	PNEUMO (SYNFLORIX)
VACCINATION SITE NODULE	7	PNEUMO (SYNFLORIX)
HYPOTONIC-HYPORESPONSIVE EPISODE	0	PNEUMO (SYNFLORIX)
PRODUCT ADMINISTERED TO PATIENT OF INAPPROPRIATE AGE	0	PNEUMO (SYNFLORIX)
ALANINE AMINOTRANSFERASE NORMAL	0	PNEUMO (SYNFLORIX)
BLOOD KETONE BODY ABSENT	0	PNEUMO (SYNFLORIX)
CHROMATURIA	0	PNEUMO (SYNFLORIX)
GLUCOSE URINE ABSENT	0	PNEUMO (SYNFLORIX)
LYMPHOCYTE PERCENTAGE INCREASED	0	PNEUMO (SYNFLORIX)
MONOCYTE COUNT INCREASED	0	PNEUMO (SYNFLORIX)
PLATELET COUNT INCREASED	0	PNEUMO (SYNFLORIX)
RED BLOOD CELL COUNT DECREASED	0	PNEUMO (SYNFLORIX)
URINARY SEDIMENT PRESENT	0	PNEUMO (SYNFLORIX)
WHITE BLOOD CELLS URINE POSITIVE	0	PNEUMO (SYNFLORIX)
BASOPHIL COUNT NORMAL	0	PNEUMO (SYNFLORIX)
BLOOD POTASSIUM NORMAL	0	PNEUMO (SYNFLORIX)
CRYING	0	PNEUMO (SYNFLORIX)
HAEMATOCRIT DECREASED	0	PNEUMO (SYNFLORIX)
MEAN CELL HAEMOGLOBIN CONCENTRATION NORMAL	0	PNEUMO (SYNFLORIX)
MONOCYTE PERCENTAGE INCREASED	0	PNEUMO (SYNFLORIX)
PLATELET DISTRIBUTION WIDTH	0	PNEUMO (SYNFLORIX)
RED BLOOD CELLS URINE NEGATIVE	0	PNEUMO (SYNFLORIX)
UROBILINOGEN URINE	0	PNEUMO (SYNFLORIX)
BASOPHIL PERCENTAGE DECREASED	0	PNEUMO (SYNFLORIX)
BLOOD SMEAR TEST ABNORMAL	0	PNEUMO (SYNFLORIX)
EOSINOPHIL COUNT INCREASED	0	PNEUMO (SYNFLORIX)
HAEMOGLOBIN DECREASED	0	PNEUMO (SYNFLORIX)
MEAN CELL HAEMOGLOBIN NORMAL	0	PNEUMO (SYNFLORIX)
NEUTROPHIL COUNT INCREASED	0	PNEUMO (SYNFLORIX)
PLATELET-LARGE CELL RATIO	0	PNEUMO (SYNFLORIX)
RED BLOOD CELLS URINE POSITIVE	0	PNEUMO (SYNFLORIX)
VITAMIN C NORMAL	0	PNEUMO (SYNFLORIX)
BILIRUBIN URINE	0	PNEUMO (SYNFLORIX)
BLOOD SODIUM NORMAL	0	PNEUMO (SYNFLORIX)
EOSINOPHIL PERCENTAGE	0	PNEUMO (SYNFLORIX)
LYMPHOCYTE COUNT INCREASED	0	PNEUMO (SYNFLORIX)
MEAN CELL VOLUME NORMAL	0	PNEUMO (SYNFLORIX)
NEUTROPHIL PERCENTAGE DECREASED	0	PNEUMO (SYNFLORIX)
PROCALCITONIN	0	PNEUMO (SYNFLORIX)
RED CELL DISTRIBUTION WIDTH NORMAL	0	PNEUMO (SYNFLORIX)
VOMITING	0	PNEUMO (SYNFLORIX)
BLOOD CREATININE DECREASED	0	PNEUMO (SYNFLORIX)
C-REACTIVE PROTEIN NORMAL	0	PNEUMO (SYNFLORIX)
EOSINOPHIL PERCENTAGE INCREASED	0	PNEUMO (SYNFLORIX)
LYMPHOCYTE PERCENTAGE	0	PNEUMO (SYNFLORIX)
MEAN PLATELET VOLUME NORMAL	0	PNEUMO (SYNFLORIX)
NITRITE URINE ABSENT	0	PNEUMO (SYNFLORIX)
PROTEIN URINE ABSENT	0	PNEUMO (SYNFLORIX)
SPECIFIC GRAVITY URINE DECREASED	0	PNEUMO (SYNFLORIX)
WHITE BLOOD CELL COUNT INCREASED	0	PNEUMO (SYNFLORIX)
PYREXIA	0	PNEUMO (SYNFLORIX)
DECREASED APPETITE	1	PNEUMO (SYNFLORIX)
PYREXIA	1	PNEUMO (SYNFLORIX)
RASH	1	PNEUMO (SYNFLORIX)
RASH RUBELLIFORM	1	PNEUMO (SYNFLORIX)
RESTLESSNESS	1	PNEUMO (SYNFLORIX)
CRYING	0	PNEUMO (SYNFLORIX)
GAIT DISTURBANCE	0	PNEUMO (SYNFLORIX)
ADENOVIRUS TEST POSITIVE	0	PNEUMO (SYNFLORIX)
INFLAMMATORY MARKER DECREASED	0	PNEUMO (SYNFLORIX)
URINE ANALYSIS NORMAL	0	PNEUMO (SYNFLORIX)
CRYING	0	PNEUMO (SYNFLORIX)
IRRITABILITY	0	PNEUMO (SYNFLORIX)
DECREASED APPETITE	0	PNEUMO (SYNFLORIX)
RESTLESSNESS	0	PNEUMO (SYNFLORIX)
GASTROENTERITIS	0	PNEUMO (SYNFLORIX)
ROTAVIRUS TEST POSITIVE	0	PNEUMO (SYNFLORIX)
HYPERSOMNIA	0	PNEUMO (SYNFLORIX)
ULTRASOUND ABDOMEN NORMAL	0	PNEUMO (SYNFLORIX)
AUSCULTATION	2	PNEUMO (SYNFLORIX)
RASH	2	PNEUMO (SYNFLORIX)
DECREASED APPETITE	2	PNEUMO (SYNFLORIX)
RASH MACULAR	2	PNEUMO (SYNFLORIX)
DIARRHOEA	2	PNEUMO (SYNFLORIX)
SKIN LESION	2	PNEUMO (SYNFLORIX)
ERYTHEMA	2	PNEUMO (SYNFLORIX)
PYREXIA	2	PNEUMO (SYNFLORIX)
CRYING	0	PNEUMO (SYNFLORIX)
PALLOR	3	PNEUMO (SYNFLORIX)
PYREXIA	3	PNEUMO (SYNFLORIX)
RESTLESSNESS	3	PNEUMO (SYNFLORIX)
CRYING	0	PNEUMO (SYNFLORIX)
RESTLESSNESS	0	PNEUMO (SYNFLORIX)
VACCINATION SITE OEDEMA	0	PNEUMO (SYNFLORIX)
CRYING	0	PNEUMO (SYNFLORIX)
PYREXIA	0	PNEUMO (SYNFLORIX)
RESTLESSNESS	0	PNEUMO (SYNFLORIX)
CRYING	0	PNEUMO (SYNFLORIX)
RESTLESSNESS	0	PNEUMO (SYNFLORIX)
CRYING	0	PNEUMO (SYNFLORIX)
PYREXIA	0	PNEUMO (SYNFLORIX)
RESPIRATION ABNORMAL	0	PNEUMO (SYNFLORIX)
RESTLESSNESS	0	PNEUMO (SYNFLORIX)
LARYNGITIS	4	PNEUMO (SYNFLORIX)
PYREXIA	4	PNEUMO (SYNFLORIX)
CRYING	0	PNEUMO (SYNFLORIX)
RESTLESSNESS	0	PNEUMO (SYNFLORIX)
DECREASED ACTIVITY	0	PNEUMO (SYNFLORIX)
DECREASED INTEREST	0	PNEUMO (SYNFLORIX)
DEPRESSED MOOD	0	PNEUMO (SYNFLORIX)
PRODUCT ADMINISTERED TO PATIENT OF INAPPROPRIATE AGE	0	PNEUMO (SYNFLORIX)
SLEEP DEFICIT	0	PNEUMO (SYNFLORIX)
APATHY	2	PNEUMO (SYNFLORIX)
PHARYNGITIS	2	PNEUMO (SYNFLORIX)
DECREASED APPETITE	2	PNEUMO (SYNFLORIX)
RASH	2	PNEUMO (SYNFLORIX)
INJECTION SITE RASH	2	PNEUMO (SYNFLORIX)
RASH MORBILLIFORM	2	PNEUMO (SYNFLORIX)
IRRITABILITY	2	PNEUMO (SYNFLORIX)
OTITIS MEDIA	2	PNEUMO (SYNFLORIX)
CRYING	0	PNEUMO (SYNFLORIX)
ERYTHEMA	0	PNEUMO (SYNFLORIX)
LIVIDITY	0	PNEUMO (SYNFLORIX)
RASH MACULAR	0	PNEUMO (SYNFLORIX)
CRYING	0	PNEUMO (SYNFLORIX)
DECREASED APPETITE	0	PNEUMO (SYNFLORIX)
INJECTION SITE PAIN	0	PNEUMO (SYNFLORIX)
VOMITING	0	PNEUMO (SYNFLORIX)
CATARRH	3	PNEUMO (SYNFLORIX)
COUGH	3	PNEUMO (SYNFLORIX)
PNEUMONIA	3	PNEUMO (SYNFLORIX)
PYREXIA	3	PNEUMO (SYNFLORIX)
RHINORRHOEA	3	PNEUMO (SYNFLORIX)
APATHY	1	PNEUMO (SYNFLORIX)
CRYING	1	PNEUMO (SYNFLORIX)
CRYING	0	PNEUMO (SYNFLORIX)
DEPRESSED LEVEL OF CONSCIOUSNESS	0	PNEUMO (SYNFLORIX)
HYPOTONIA	0	PNEUMO (SYNFLORIX)
CRYING	0	PNEUMO (SYNFLORIX)
TIC	0	PNEUMO (SYNFLORIX)
INJECTION SITE ERYTHEMA	0	PNEUMO (SYNFLORIX)
IRRITABILITY	0	PNEUMO (SYNFLORIX)
PYREXIA	0	PNEUMO (SYNFLORIX)
CRYING	0	PNEUMO (SYNFLORIX)
PYREXIA	0	PNEUMO (SYNFLORIX)
RESTLESSNESS	0	PNEUMO (SYNFLORIX)
SCREAMING	0	PNEUMO (SYNFLORIX)
CRYING	0	PNEUMO (SYNFLORIX)
UNDERDOSE	0	PNEUMO (SYNFLORIX)
CRYING	0	PNEUMO (SYNFLORIX)
CRYING	0	PNEUMO (SYNFLORIX)
RESTLESSNESS	0	PNEUMO (SYNFLORIX)
CRYING	1	PNEUMO (SYNFLORIX)
DIARRHOEA	1	PNEUMO (SYNFLORIX)
HAEMATOCHEZIA	1	PNEUMO (SYNFLORIX)
MUCOUS STOOLS	1	PNEUMO (SYNFLORIX)
RESTLESSNESS	1	PNEUMO (SYNFLORIX)
CRYING	0	PNEUMO (SYNFLORIX)
INSOMNIA	0	PNEUMO (SYNFLORIX)
PYREXIA	0	PNEUMO (SYNFLORIX)
RESTLESSNESS	0	PNEUMO (SYNFLORIX)
HYPOTONIA	0	PNEUMO (SYNFLORIX)
HYPOTONIC-HYPORESPONSIVE EPISODE	0	PNEUMO (SYNFLORIX)
PYREXIA	0	PNEUMO (SYNFLORIX)
CRYING	0	PNEUMO (SYNFLORIX)
PRODUCT ADMINISTERED TO PATIENT OF INAPPROPRIATE AGE	0	PNEUMO (SYNFLORIX)
RESTLESSNESS	0	PNEUMO (SYNFLORIX)
COUGH	0	PNEUMO (SYNFLORIX)
UPPER RESPIRATORY TRACT INFECTION	0	PNEUMO (SYNFLORIX)
GASTROINTESTINAL INFECTION	0	PNEUMO (SYNFLORIX)
PHARYNGEAL ERYTHEMA	0	PNEUMO (SYNFLORIX)
POOR QUALITY SLEEP	0	PNEUMO (SYNFLORIX)
PYREXIA	0	PNEUMO (SYNFLORIX)
EYELID OEDEMA	0	PNEUMO (SYNFLORIX)
FACE OEDEMA	0	PNEUMO (SYNFLORIX)
PYREXIA	0	PNEUMO (SYNFLORIX)
CRYING	0	PNEUMO (SYNFLORIX)
DIARRHOEA	0	PNEUMO (SYNFLORIX)
PYREXIA	0	PNEUMO (SYNFLORIX)
SCREAMING	0	PNEUMO (SYNFLORIX)
ANXIETY	0	PNEUMO (SYNFLORIX)
CRYING	0	PNEUMO (SYNFLORIX)
APPETITE DISORDER	4	PNEUMO (SYNFLORIX)
HYPERTRANSAMINASAEMIA	4	PNEUMO (SYNFLORIX)
APNOEA	1	PNEUMO (SYNFLORIX)
RESTLESSNESS	1	PNEUMO (SYNFLORIX)
CRYING	1	PNEUMO (SYNFLORIX)
HYPERTONIA	1	PNEUMO (SYNFLORIX)
HYPOTONIC-HYPORESPONSIVE EPISODE	1	PNEUMO (SYNFLORIX)
LOSS OF CONSCIOUSNESS	1	PNEUMO (SYNFLORIX)
CHROMATURIA	0	PNEUMO (SYNFLORIX)
GAZE PALSY	0	PNEUMO (SYNFLORIX)
URINE ODOUR ABNORMAL	0	PNEUMO (SYNFLORIX)
CRYING	0	PNEUMO (SYNFLORIX)
INFANTILE BACK ARCHING	0	PNEUMO (SYNFLORIX)
DECREASED EYE CONTACT	0	PNEUMO (SYNFLORIX)
RESTLESSNESS	0	PNEUMO (SYNFLORIX)
DIARRHOEA	0	PNEUMO (SYNFLORIX)
SEIZURE	0	PNEUMO (SYNFLORIX)
DYSKINESIA	0	PNEUMO (SYNFLORIX)
TEARFULNESS	0	PNEUMO (SYNFLORIX)
ALANINE AMINOTRANSFERASE	0	PNEUMO (SYNFLORIX)
FULL BLOOD COUNT ABNORMAL	0	PNEUMO (SYNFLORIX)
IRON DEFICIENCY	0	PNEUMO (SYNFLORIX)
RESTLESSNESS	0	PNEUMO (SYNFLORIX)
ASPARTATE AMINOTRANSFERASE	0	PNEUMO (SYNFLORIX)
HYPERSENSITIVITY	0	PNEUMO (SYNFLORIX)
LIVEDO RETICULARIS	0	PNEUMO (SYNFLORIX)
URINE ANALYSIS	0	PNEUMO (SYNFLORIX)
BLOOD CREATININE	0	PNEUMO (SYNFLORIX)
INJECTION SITE ERYTHEMA	0	PNEUMO (SYNFLORIX)
LIVIDITY	0	PNEUMO (SYNFLORIX)
VACCINATION SITE DISCOLOURATION	0	PNEUMO (SYNFLORIX)
BLOOD ELECTROLYTES ABNORMAL	0	PNEUMO (SYNFLORIX)
INJECTION SITE RASH	0	PNEUMO (SYNFLORIX)
RASH	0	PNEUMO (SYNFLORIX)
BLOOD GLUCOSE	0	PNEUMO (SYNFLORIX)
INJECTION SITE REACTION	0	PNEUMO (SYNFLORIX)
RASH MACULAR	0	PNEUMO (SYNFLORIX)
CRYING	1	PNEUMO (SYNFLORIX)
CRYING	4	PNEUMO (SYNFLORIX)
HYPERAESTHESIA	4	PNEUMO (SYNFLORIX)
PYREXIA	4	PNEUMO (SYNFLORIX)
RESTLESSNESS	4	PNEUMO (SYNFLORIX)
CRYING	0	PNEUMO (SYNFLORIX)
PRODUCT ADMINISTERED TO PATIENT OF INAPPROPRIATE AGE	0	PNEUMO (SYNFLORIX)
FEBRILE CONVULSION	0	PNEUMO (SYNFLORIX)
PYREXIA	0	PNEUMO (SYNFLORIX)
PYREXIA	5	PNEUMO (SYNFLORIX)
ASTHENIA	0	PNEUMO (SYNFLORIX)
SEIZURE	0	PNEUMO (SYNFLORIX)
TREMOR	0	PNEUMO (SYNFLORIX)
VOMITING	0	PNEUMO (SYNFLORIX)
HYPOTONIC-HYPORESPONSIVE EPISODE	9	PNEUMO (SYNFLORIX)
SOMNOLENCE	9	PNEUMO (SYNFLORIX)
LOSS OF CONSCIOUSNESS	9	PNEUMO (SYNFLORIX)
VOMITING	9	PNEUMO (SYNFLORIX)
PALLOR	9	PNEUMO (SYNFLORIX)
PYREXIA	9	PNEUMO (SYNFLORIX)
SEIZURE	9	PNEUMO (SYNFLORIX)
CRYING	0	PNEUMO (SYNFLORIX)
INJECTION SITE SWELLING	0	PNEUMO (SYNFLORIX)
RESTLESSNESS	0	PNEUMO (SYNFLORIX)
DECREASED APPETITE	0	PNEUMO (SYNFLORIX)
OLIGURIA	0	PNEUMO (SYNFLORIX)
PYREXIA	0	PNEUMO (SYNFLORIX)
CRYING	0	PNEUMO (SYNFLORIX)
VACCINATION SITE REACTION	0	PNEUMO (SYNFLORIX)
CRYING	0	PNEUMO (SYNFLORIX)
CYANOSIS	0	PNEUMO (SYNFLORIX)
DIARRHOEA	0	PNEUMO (SYNFLORIX)
PALLOR	0	PNEUMO (SYNFLORIX)
RESTLESSNESS	0	PNEUMO (SYNFLORIX)
CRYING	0	PNEUMO (SYNFLORIX)
CRYING	0	PNEUMO (SYNFLORIX)
CRYING	0	PNEUMO (SYNFLORIX)
CRYING	0	PNEUMO (SYNFLORIX)
VACCINATION SITE ERYTHEMA	0	PNEUMO (SYNFLORIX)
VACCINATION SITE OEDEMA	0	PNEUMO (SYNFLORIX)
VACCINATION SITE REACTION	0	PNEUMO (SYNFLORIX)
DIARRHOEA	6	PNEUMO (SYNFLORIX)
GINGIVAL ERYTHEMA	6	PNEUMO (SYNFLORIX)
GINGIVAL OEDEMA	6	PNEUMO (SYNFLORIX)
TEETHING	6	PNEUMO (SYNFLORIX)
GAZE PALSY	0	PNEUMO (SYNFLORIX)
SEIZURE	0	PNEUMO (SYNFLORIX)
HYPERTONIA	0	PNEUMO (SYNFLORIX)
HYPOTONIA	0	PNEUMO (SYNFLORIX)
LOSS OF CONSCIOUSNESS	0	PNEUMO (SYNFLORIX)
PYREXIA	0	PNEUMO (SYNFLORIX)
GAZE PALSY	0	PNEUMO (SYNFLORIX)
SEIZURE	0	PNEUMO (SYNFLORIX)
HYPERTONIA	0	PNEUMO (SYNFLORIX)
HYPOTONIA	0	PNEUMO (SYNFLORIX)
LOSS OF CONSCIOUSNESS	0	PNEUMO (SYNFLORIX)
PYREXIA	0	PNEUMO (SYNFLORIX)
CRYING	0	PNEUMO (SYNFLORIX)
MUSCLE TONE DISORDER	0	PNEUMO (SYNFLORIX)
DECREASED APPETITE	0	PNEUMO (SYNFLORIX)
PYREXIA	0	PNEUMO (SYNFLORIX)
FONTANELLE DEPRESSED	0	PNEUMO (SYNFLORIX)
VOMITING	0	PNEUMO (SYNFLORIX)
INFANTILE APNOEA	0	PNEUMO (SYNFLORIX)
MUSCLE TIGHTNESS	0	PNEUMO (SYNFLORIX)
C-REACTIVE PROTEIN INCREASED	1	PNEUMO (SYNFLORIX)
CRYING	1	PNEUMO (SYNFLORIX)
DECREASED APPETITE	1	PNEUMO (SYNFLORIX)
DIARRHOEA	1	PNEUMO (SYNFLORIX)
RESTLESSNESS	1	PNEUMO (SYNFLORIX)
SEIZURE	1	PNEUMO (SYNFLORIX)
CRYING	0	PNEUMO (SYNFLORIX)
VACCINATION SITE REACTION	0	PNEUMO (SYNFLORIX)
CRYING	0	PNEUMO (SYNFLORIX)
DECREASED APPETITE	0	PNEUMO (SYNFLORIX)
PRODUCT ADMINISTERED TO PATIENT OF INAPPROPRIATE AGE	0	PNEUMO (SYNFLORIX)
TREMOR	0	PNEUMO (SYNFLORIX)
CRYING	0	PNEUMO (SYNFLORIX)
FAECAL VOLUME INCREASED	0	PNEUMO (SYNFLORIX)
HYPOTONIC-HYPORESPONSIVE EPISODE	0	PNEUMO (SYNFLORIX)
BODY TEMPERATURE FLUCTUATION	4	PNEUMO (SYNFLORIX)
DIARRHOEA HAEMORRHAGIC	4	PNEUMO (SYNFLORIX)
PYREXIA	4	PNEUMO (SYNFLORIX)
APNOEA	0	PNEUMO (SYNFLORIX)
CATARRH	0	PNEUMO (SYNFLORIX)
CHOKING	0	PNEUMO (SYNFLORIX)
INCREASED UPPER AIRWAY SECRETION	0	PNEUMO (SYNFLORIX)
PYREXIA	0	PNEUMO (SYNFLORIX)
LOWER GASTROINTESTINAL HAEMORRHAGE	0	PNEUMO (SYNFLORIX)
NAUSEA	0	PNEUMO (SYNFLORIX)
VOMITING	0	PNEUMO (SYNFLORIX)
CRYING	0	PNEUMO (SYNFLORIX)
PYREXIA	0	PNEUMO (SYNFLORIX)
CATARRH	0	PNEUMO (SYNFLORIX)
RASH MACULO-PAPULAR	0	PNEUMO (SYNFLORIX)
COUGH	0	PNEUMO (SYNFLORIX)
RASH MORBILLIFORM	0	PNEUMO (SYNFLORIX)
HAEMORRHAGIC DIATHESIS	0	PNEUMO (SYNFLORIX)
RASH PAPULAR	0	PNEUMO (SYNFLORIX)
PYREXIA	0	PNEUMO (SYNFLORIX)
RASH	0	PNEUMO (SYNFLORIX)
PYREXIA	5	PNEUMO (SYNFLORIX)
RASH PAPULAR	5	PNEUMO (SYNFLORIX)
ABNORMAL BEHAVIOUR	0	PNEUMO (SYNFLORIX)
CRYING	0	PNEUMO (SYNFLORIX)
HYPOTONIA	0	PNEUMO (SYNFLORIX)
HYPOTONIC-HYPORESPONSIVE EPISODE	0	PNEUMO (SYNFLORIX)
PALLOR	0	PNEUMO (SYNFLORIX)
APNOEA	0	PNEUMO (SYNFLORIX)
TREMOR	0	PNEUMO (SYNFLORIX)
CYANOSIS	0	PNEUMO (SYNFLORIX)
HYPOTONIC-HYPORESPONSIVE EPISODE	0	PNEUMO (SYNFLORIX)
PALLOR	0	PNEUMO (SYNFLORIX)
SEIZURE	0	PNEUMO (SYNFLORIX)
FOOD ALLERGY	0	PNEUMO (SYNFLORIX)
PYREXIA	0	PNEUMO (SYNFLORIX)
RASH	0	PNEUMO (SYNFLORIX)
VIRAL INFECTION	0	PNEUMO (SYNFLORIX)
CRYING	0	PNEUMO (SYNFLORIX)
INCORRECT ROUTE OF PRODUCT ADMINISTRATION	0	PNEUMO (SYNFLORIX)
CRYING	0	PNEUMO (SYNFLORIX)
DERMATITIS ALLERGIC	0	PNEUMO (SYNFLORIX)
PYREXIA	0	PNEUMO (SYNFLORIX)
RASH RUBELLIFORM	0	PNEUMO (SYNFLORIX)
APATHY	0	PNEUMO (SYNFLORIX)
ESCHERICHIA TEST POSITIVE	0	PNEUMO (SYNFLORIX)
MAGNETIC RESONANCE IMAGING HEAD	0	PNEUMO (SYNFLORIX)
PHARYNGEAL SWELLING	0	PNEUMO (SYNFLORIX)
STERTOR	0	PNEUMO (SYNFLORIX)
CRYING	0	PNEUMO (SYNFLORIX)
EYE OEDEMA	0	PNEUMO (SYNFLORIX)
OEDEMA PERIPHERAL	0	PNEUMO (SYNFLORIX)
PLEOCYTOSIS	0	PNEUMO (SYNFLORIX)
VOMITING	0	PNEUMO (SYNFLORIX)
DIARRHOEA	0	PNEUMO (SYNFLORIX)
GENERALISED TONIC-CLONIC SEIZURE	0	PNEUMO (SYNFLORIX)
ORAL DISCHARGE	0	PNEUMO (SYNFLORIX)
PYREXIA	0	PNEUMO (SYNFLORIX)
WHITE BLOOD CELL COUNT INCREASED	0	PNEUMO (SYNFLORIX)
ELECTROENCEPHALOGRAM NORMAL	0	PNEUMO (SYNFLORIX)
HYPERTONIA	0	PNEUMO (SYNFLORIX)
PALLOR	0	PNEUMO (SYNFLORIX)
SEIZURE	0	PNEUMO (SYNFLORIX)
ENCEPHALOPATHY	0	PNEUMO (SYNFLORIX)
LEUKOCYTOSIS	0	PNEUMO (SYNFLORIX)
PHARYNGEAL ERYTHEMA	0	PNEUMO (SYNFLORIX)
SOMNOLENCE	0	PNEUMO (SYNFLORIX)
APATHY	0	PNEUMO (SYNFLORIX)
CRYING	0	PNEUMO (SYNFLORIX)
DECREASED APPETITE	0	PNEUMO (SYNFLORIX)
PYREXIA	0	PNEUMO (SYNFLORIX)
SCREAMING	0	PNEUMO (SYNFLORIX)
COVID-19	0	PNEUMO (SYNFLORIX)
CRYING	0	PNEUMO (SYNFLORIX)
RESTLESSNESS	0	PNEUMO (SYNFLORIX)
SARS-COV-2 TEST POSITIVE	0	PNEUMO (SYNFLORIX)
BALANCE DISORDER	0	PNEUMO (SYNFLORIX)
BODY TEMPERATURE INCREASED	0	PNEUMO (SYNFLORIX)
CRYING	0	PNEUMO (SYNFLORIX)
SCREAMING	0	PNEUMO (SYNFLORIX)
COUGH	4	PNEUMO (SYNFLORIX)
DIARRHOEA	4	PNEUMO (SYNFLORIX)
PYREXIA	4	PNEUMO (SYNFLORIX)
CRYING	0	PNEUMO (SYNFLORIX)
PALLOR	0	PNEUMO (SYNFLORIX)
PRODUCT ADMINISTERED TO PATIENT OF INAPPROPRIATE AGE	0	PNEUMO (SYNFLORIX)
PYREXIA	0	PNEUMO (SYNFLORIX)
TREMOR	0	PNEUMO (SYNFLORIX)
APNOEA	0	PNEUMO (SYNFLORIX)
CATARRH	0	PNEUMO (SYNFLORIX)
CHOKING	0	PNEUMO (SYNFLORIX)
PYREXIA	0	PNEUMO (SYNFLORIX)
CRYING	0	PNEUMO (SYNFLORIX)
PYREXIA	0	PNEUMO (SYNFLORIX)
VACCINATION SITE REACTION	0	PNEUMO (SYNFLORIX)
CRYING	0	PNEUMO (SYNFLORIX)
PYREXIA	0	PNEUMO (SYNFLORIX)
CRYING	0	PNEUMO (SYNFLORIX)
HYPOTONIC-HYPORESPONSIVE EPISODE	0	PNEUMO (SYNFLORIX)
RESTLESSNESS	0	PNEUMO (SYNFLORIX)
ABDOMINAL DISCOMFORT	1	PNEUMO (SYNFLORIX)
CRYING	1	PNEUMO (SYNFLORIX)
CRYING	0	PNEUMO (SYNFLORIX)
APNOEA	0	PNEUMO (SYNFLORIX)
CYANOSIS	0	PNEUMO (SYNFLORIX)
ABDOMINAL DISTENSION	0	PNEUMO (SYNFLORIX)
ABDOMINAL PAIN	0	PNEUMO (SYNFLORIX)
CRYING	0	PNEUMO (SYNFLORIX)
PYREXIA	1	PNEUMO (SYNFLORIX)
APNOEA	0	PNEUMO (SYNFLORIX)
LOSS OF CONSCIOUSNESS	0	PNEUMO (SYNFLORIX)
DECREASED APPETITE	0	PNEUMO (SYNFLORIX)
SOMNOLENCE	0	PNEUMO (SYNFLORIX)
HYPOAESTHESIA	0	PNEUMO (SYNFLORIX)
TREMOR	0	PNEUMO (SYNFLORIX)
HYPOTONIA	0	PNEUMO (SYNFLORIX)
HYPOTONIC-HYPORESPONSIVE EPISODE	0	PNEUMO (SYNFLORIX)
CHOKING	0	PNEUMO (SYNFLORIX)
CRYING	0	PNEUMO (SYNFLORIX)
PYREXIA	0	PNEUMO (SYNFLORIX)
RESTLESSNESS	0	PNEUMO (SYNFLORIX)
SALIVARY HYPERSECRETION	0	PNEUMO (SYNFLORIX)
CRYING	0	PNEUMO (SYNFLORIX)
PALLOR	0	PNEUMO (SYNFLORIX)
PRODUCT ADMINISTERED TO PATIENT OF INAPPROPRIATE AGE	0	PNEUMO (SYNFLORIX)
RESTLESSNESS	0	PNEUMO (SYNFLORIX)
VOMITING	0	PNEUMO (SYNFLORIX)
ALTERED STATE OF CONSCIOUSNESS	1	PNEUMO (SYNFLORIX)
PALLOR	1	PNEUMO (SYNFLORIX)
APNOEA	1	PNEUMO (SYNFLORIX)
SOMNOLENCE	1	PNEUMO (SYNFLORIX)
BODY TEMPERATURE INCREASED	1	PNEUMO (SYNFLORIX)
CRYING	1	PNEUMO (SYNFLORIX)
LOSS OF CONSCIOUSNESS	1	PNEUMO (SYNFLORIX)
APNOEA	0	PNEUMO (SYNFLORIX)
HYPOTONIA	0	PNEUMO (SYNFLORIX)
HYPOTONIC-HYPORESPONSIVE EPISODE	0	PNEUMO (SYNFLORIX)
PALLOR	0	PNEUMO (SYNFLORIX)
CRYING	0	PNEUMO (SYNFLORIX)
RASH	0	PNEUMO (SYNFLORIX)
DIARRHOEA	0	PNEUMO (SYNFLORIX)
SOMNOLENCE	0	PNEUMO (SYNFLORIX)
HYPOTONIC-HYPORESPONSIVE EPISODE	0	PNEUMO (SYNFLORIX)
INFANT IRRITABILITY	0	PNEUMO (SYNFLORIX)
PYREXIA	0	PNEUMO (SYNFLORIX)
CRYING	0	PNEUMO (SYNFLORIX)
PALLOR	0	PNEUMO (SYNFLORIX)
PYREXIA	0	PNEUMO (SYNFLORIX)
TREMOR	0	PNEUMO (SYNFLORIX)
DECREASED APPETITE	0	PNEUMO (SYNFLORIX)
VIRAL INFECTION	0	PNEUMO (SYNFLORIX)
ERYTHEMA	0	PNEUMO (SYNFLORIX)
EXANTHEMA SUBITUM	0	PNEUMO (SYNFLORIX)
PYREXIA	0	PNEUMO (SYNFLORIX)
TEARFULNESS	0	PNEUMO (SYNFLORIX)
CRYING	0	PNEUMO (SYNFLORIX)
PYREXIA	0	PNEUMO (SYNFLORIX)
BODY TEMPERATURE INCREASED	9	PNEUMO (SYNFLORIX)
HYPERSENSITIVITY	9	PNEUMO (SYNFLORIX)
RASH ERYTHEMATOUS	9	PNEUMO (SYNFLORIX)
VIRAL INFECTION	9	PNEUMO (SYNFLORIX)
CRYING	0	PNEUMO (SYNFLORIX)
SCREAMING	0	PNEUMO (SYNFLORIX)
SOMNOLENCE	0	PNEUMO (SYNFLORIX)
C-REACTIVE PROTEIN ABNORMAL	9	PNEUMO (SYNFLORIX)
CATARRH	9	PNEUMO (SYNFLORIX)
DERMATITIS ATOPIC	9	PNEUMO (SYNFLORIX)
PYREXIA	9	PNEUMO (SYNFLORIX)
CRYING	0	PNEUMO (SYNFLORIX)
RESTLESSNESS	0	PNEUMO (SYNFLORIX)
CRYING	0	PNEUMO (SYNFLORIX)
CRYING	0	PNEUMO (SYNFLORIX)
ADENOVIRUS INFECTION	3	PNEUMO (SYNFLORIX)
CRYING	3	PNEUMO (SYNFLORIX)
RESTLESSNESS	3	PNEUMO (SYNFLORIX)
CRYING	0	PNEUMO (SYNFLORIX)
CRYING	0	PNEUMO (SYNFLORIX)
CRYING	1	PNEUMO (SYNFLORIX)
PYREXIA	1	PNEUMO (SYNFLORIX)
CONTUSION	0	PNEUMO (SYNFLORIX)
MUSCLE TIGHTNESS	0	PNEUMO (SYNFLORIX)
PYREXIA	0	PNEUMO (SYNFLORIX)
SEIZURE	0	PNEUMO (SYNFLORIX)
VACCINATION SITE OEDEMA	0	PNEUMO (SYNFLORIX)
CRYING	0	PNEUMO (SYNFLORIX)
VACCINATION SITE REACTION	0	PNEUMO (SYNFLORIX)
BODY TEMPERATURE INCREASED	0	PNEUMO (SYNFLORIX)
CRYING	0	PNEUMO (SYNFLORIX)
CRYING	0	PNEUMO (SYNFLORIX)
DYSKINESIA	0	PNEUMO (SYNFLORIX)
PYREXIA	0	PNEUMO (SYNFLORIX)
SEIZURE	0	PNEUMO (SYNFLORIX)
SOMNOLENCE	0	PNEUMO (SYNFLORIX)
CRYING	0	PNEUMO (SYNFLORIX)
HYPOTONIC-HYPORESPONSIVE EPISODE	0	PNEUMO (SYNFLORIX)
PALLOR	0	PNEUMO (SYNFLORIX)
SOMNOLENCE	0	PNEUMO (SYNFLORIX)
ANAPHYLACTIC SHOCK	0	PNEUMO (SYNFLORIX)
URTICARIA	0	PNEUMO (SYNFLORIX)
CRYING	0	PNEUMO (SYNFLORIX)
INJECTION SITE ERYTHEMA	0	PNEUMO (SYNFLORIX)
INJECTION SITE OEDEMA	0	PNEUMO (SYNFLORIX)
INJECTION SITE PAIN	0	PNEUMO (SYNFLORIX)
APNOEA	0	PNEUMO (SYNFLORIX)
RESTLESSNESS	0	PNEUMO (SYNFLORIX)
CRYING	1	PNEUMO (SYNFLORIX)
DIARRHOEA	1	PNEUMO (SYNFLORIX)
PYREXIA	1	PNEUMO (SYNFLORIX)
RASH	1	PNEUMO (SYNFLORIX)
RESTLESSNESS	1	PNEUMO (SYNFLORIX)
CRYING	0	PNEUMO (SYNFLORIX)
DEVELOPMENTAL REGRESSION	0	PNEUMO (SYNFLORIX)
PRODUCT ADMINISTERED TO PATIENT OF INAPPROPRIATE AGE	0	PNEUMO (SYNFLORIX)
CRYING	1	PNEUMO (SYNFLORIX)
VACCINATION SITE INDURATION	1	PNEUMO (SYNFLORIX)
VACCINATION SITE OEDEMA	1	PNEUMO (SYNFLORIX)
PETECHIAE	0	PNEUMO (SYNFLORIX)
RASH	0	PNEUMO (SYNFLORIX)
DECREASED APPETITE	0	PNEUMO (SYNFLORIX)
PYREXIA	0	PNEUMO (SYNFLORIX)
HYPOTONIC-HYPORESPONSIVE EPISODE	0	PNEUMO (SYNFLORIX)
VACCINATION SITE ERYTHEMA	0	PNEUMO (SYNFLORIX)
VACCINATION SITE OEDEMA	0	PNEUMO (SYNFLORIX)
CRYING	1	PNEUMO (SYNFLORIX)
SCREAMING	1	PNEUMO (SYNFLORIX)
CRYING	0	PNEUMO (SYNFLORIX)
VACCINATION SITE ERYTHEMA	0	PNEUMO (SYNFLORIX)
VACCINATION SITE OEDEMA	0	PNEUMO (SYNFLORIX)
CRYING	0	PNEUMO (SYNFLORIX)
RESTLESSNESS	0	PNEUMO (SYNFLORIX)
DECREASED APPETITE	0	PNEUMO (SYNFLORIX)
TREMOR	0	PNEUMO (SYNFLORIX)
INFANT IRRITABILITY	0	PNEUMO (SYNFLORIX)
VACCINATION SITE PAIN	0	PNEUMO (SYNFLORIX)
INFANTILE BACK ARCHING	0	PNEUMO (SYNFLORIX)
INSOMNIA	0	PNEUMO (SYNFLORIX)
APATHY	0	PNEUMO (SYNFLORIX)
HYPOTONIC-HYPORESPONSIVE EPISODE	0	PNEUMO (SYNFLORIX)
PALLOR	0	PNEUMO (SYNFLORIX)
PRODUCT ADMINISTERED TO PATIENT OF INAPPROPRIATE AGE	0	PNEUMO (SYNFLORIX)
APNOEA	2	PNEUMO (SYNFLORIX)
DYSPNOEA	2	PNEUMO (SYNFLORIX)
HYPOTONIC-HYPORESPONSIVE EPISODE	2	PNEUMO (SYNFLORIX)
PALLOR	0	PNEUMO (SYNFLORIX)
VOMITING	0	PNEUMO (SYNFLORIX)
APNOEA	0	PNEUMO (SYNFLORIX)
ERYTHEMA	0	PNEUMO (SYNFLORIX)
EYE MOVEMENT DISORDER	0	PNEUMO (SYNFLORIX)
HYPOTONIA	0	PNEUMO (SYNFLORIX)
PYREXIA	1	PNEUMO (SYNFLORIX)
DERMATITIS ATOPIC	0	PNEUMO (SYNFLORIX)
CRYING	0	PNEUMO (SYNFLORIX)
RESTLESSNESS	0	PNEUMO (SYNFLORIX)
DECREASED APPETITE	0	PNEUMO (SYNFLORIX)
TREMOR	0	PNEUMO (SYNFLORIX)
INFANTILE BACK ARCHING	0	PNEUMO (SYNFLORIX)
VACCINATION SITE PAIN	0	PNEUMO (SYNFLORIX)
INSOMNIA	0	PNEUMO (SYNFLORIX)
IRRITABILITY	0	PNEUMO (SYNFLORIX)
CRYING	0	PNEUMO (SYNFLORIX)
GAIT DISTURBANCE	0	PNEUMO (SYNFLORIX)
INJECTION SITE PAIN	0	PNEUMO (SYNFLORIX)
PYREXIA	0	PNEUMO (SYNFLORIX)
ASTHENIA	0	PNEUMO (SYNFLORIX)
VOMITING	0	PNEUMO (SYNFLORIX)
ABDOMINAL PAIN	1	PNEUMO (SYNFLORIX)
TEARFULNESS	1	PNEUMO (SYNFLORIX)
CRYING	1	PNEUMO (SYNFLORIX)
DECREASED APPETITE	1	PNEUMO (SYNFLORIX)
IRRITABILITY	1	PNEUMO (SYNFLORIX)
PYREXIA	1	PNEUMO (SYNFLORIX)
APNOEA	0	PNEUMO (SYNFLORIX)
HYPOTONIC-HYPORESPONSIVE EPISODE	0	PNEUMO (SYNFLORIX)
PRODUCT ADMINISTERED TO PATIENT OF INAPPROPRIATE AGE	0	PNEUMO (SYNFLORIX)
CRYING	1	PNEUMO (SYNFLORIX)
LOSS OF CONSCIOUSNESS	1	PNEUMO (SYNFLORIX)
DECREASED APPETITE	1	PNEUMO (SYNFLORIX)
THIRST DECREASED	1	PNEUMO (SYNFLORIX)
HYPOTONIC-HYPORESPONSIVE EPISODE	1	PNEUMO (SYNFLORIX)
INFANT IRRITABILITY	1	PNEUMO (SYNFLORIX)
IRRITABILITY	1	PNEUMO (SYNFLORIX)
BODY TEMPERATURE INCREASED	0	PNEUMO (SYNFLORIX)
CRYING	0	PNEUMO (SYNFLORIX)
APATHY	0	PNEUMO (SYNFLORIX)
CRYING	0	PNEUMO (SYNFLORIX)
DECREASED APPETITE	0	PNEUMO (SYNFLORIX)
SEIZURE	0	PNEUMO (SYNFLORIX)
ANISOCORIA	23	PNEUMO (SYNFLORIX)
RESTLESSNESS	23	PNEUMO (SYNFLORIX)
CRYING	0	PNEUMO (SYNFLORIX)
RESTLESSNESS	0	PNEUMO (SYNFLORIX)
SCREAMING	0	PNEUMO (SYNFLORIX)
TREMOR	0	PNEUMO (SYNFLORIX)
CRYING	0	PNEUMO (SYNFLORIX)
HIGH-PITCHED CRYING	0	PNEUMO (SYNFLORIX)
VACCINATION SITE OEDEMA	0	PNEUMO (SYNFLORIX)
CRYING	0	PNEUMO (SYNFLORIX)
CRYING	0	PNEUMO (SYNFLORIX)
HYPERSOMNIA	0	PNEUMO (SYNFLORIX)
INFANT IRRITABILITY	0	PNEUMO (SYNFLORIX)
INJECTION SITE OEDEMA	0	PNEUMO (SYNFLORIX)
MUSCLE TIGHTNESS	0	PNEUMO (SYNFLORIX)
CRYING	0	PNEUMO (SYNFLORIX)
HYPOTONIC-HYPORESPONSIVE EPISODE	0	PNEUMO (SYNFLORIX)
LOSS OF CONSCIOUSNESS	0	PNEUMO (SYNFLORIX)
BRONCHITIS	0	PNEUMO (SYNFLORIX)
PYREXIA	0	PNEUMO (SYNFLORIX)
CRYING	0	PNEUMO (SYNFLORIX)
PRODUCT ADMINISTERED TO PATIENT OF INAPPROPRIATE AGE	0	PNEUMO (SYNFLORIX)
PYREXIA	0	PNEUMO (SYNFLORIX)
CRYING	0	PNEUMO (SYNFLORIX)
PYREXIA	0	PNEUMO (SYNFLORIX)
CRYING	0	PNEUMO (SYNFLORIX)
INCORRECT ROUTE OF PRODUCT ADMINISTRATION	0	PNEUMO (SYNFLORIX)
RESTLESSNESS	0	PNEUMO (SYNFLORIX)
APNOEA	0	PNEUMO (SYNFLORIX)
HYPOTONIC-HYPORESPONSIVE EPISODE	0	PNEUMO (SYNFLORIX)
ERYTHEMA MULTIFORME	0	PNEUMO (SYNFLORIX)
PRODUCT ADMINISTERED TO PATIENT OF INAPPROPRIATE AGE	0	PNEUMO (SYNFLORIX)
PYREXIA	0	PNEUMO (SYNFLORIX)
CRYING	0	PNEUMO (SYNFLORIX)
CRYING	0	PNEUMO (SYNFLORIX)
HYPOTONIC-HYPORESPONSIVE EPISODE	0	PNEUMO (SYNFLORIX)
PYREXIA	0	PNEUMO (SYNFLORIX)
RESTLESSNESS	0	PNEUMO (SYNFLORIX)
HYPOTONIC-HYPORESPONSIVE EPISODE	0	PNEUMO (SYNFLORIX)
PRODUCT ADMINISTERED TO PATIENT OF INAPPROPRIATE AGE	0	PNEUMO (SYNFLORIX)
PYREXIA	0	PNEUMO (SYNFLORIX)
CRYING	0	PNEUMO (SYNFLORIX)
CRYING	0	PNEUMO (SYNFLORIX)
HYPERTONIA	0	PNEUMO (SYNFLORIX)
INFANT IRRITABILITY	0	PNEUMO (SYNFLORIX)
INFLAMMATORY MARKER INCREASED	0	PNEUMO (SYNFLORIX)
PYREXIA	0	PNEUMO (SYNFLORIX)
URINARY TRACT INFECTION	0	PNEUMO (SYNFLORIX)
CRYING	0	PNEUMO (SYNFLORIX)
INJECTION SITE OEDEMA	0	PNEUMO (SYNFLORIX)
CRYING	0	PNEUMO (SYNFLORIX)
APATHY	0	PNEUMO (SYNFLORIX)
DECREASED APPETITE	0	PNEUMO (SYNFLORIX)
IRRITABILITY	0	PNEUMO (SYNFLORIX)
PYREXIA	0	PNEUMO (SYNFLORIX)
DERMATITIS ALLERGIC	0	PNEUMO (SYNFLORIX)
PETECHIAE	0	PNEUMO (SYNFLORIX)
ECCHYMOSIS	0	PNEUMO (SYNFLORIX)
SOMNOLENCE	0	PNEUMO (SYNFLORIX)
INJECTION SITE MOVEMENT IMPAIRMENT	0	PNEUMO (SYNFLORIX)
TEARFULNESS	0	PNEUMO (SYNFLORIX)
INJECTION SITE RASH	0	PNEUMO (SYNFLORIX)
VACCINATION SITE PAIN	0	PNEUMO (SYNFLORIX)
INJECTION SITE REACTION	0	PNEUMO (SYNFLORIX)
VACCINATION SITE REACTION	0	PNEUMO (SYNFLORIX)
CRYING	0	PNEUMO (SYNFLORIX)
CRYING	0	PNEUMO (SYNFLORIX)
RESTLESSNESS	0	PNEUMO (SYNFLORIX)
PYREXIA	1	PNEUMO (SYNFLORIX)
FEBRILE CONVULSION	0	PNEUMO (SYNFLORIX)
PYREXIA	0	PNEUMO (SYNFLORIX)
CONDITION AGGRAVATED	0	PNEUMO (SYNFLORIX)
RESTLESSNESS	0	PNEUMO (SYNFLORIX)
CRYING	0	PNEUMO (SYNFLORIX)
HYPOTONIC-HYPORESPONSIVE EPISODE	0	PNEUMO (SYNFLORIX)
PALLOR	0	PNEUMO (SYNFLORIX)
PRODUCT ADMINISTERED TO PATIENT OF INAPPROPRIATE AGE	0	PNEUMO (SYNFLORIX)
CRYING	0	PNEUMO (SYNFLORIX)
PYREXIA	0	PNEUMO (SYNFLORIX)
VACCINATION SITE REACTION	0	PNEUMO (SYNFLORIX)
INFANT IRRITABILITY	1	PNEUMO (SYNFLORIX)
PYREXIA	1	PNEUMO (SYNFLORIX)
RESTLESSNESS	1	PNEUMO (SYNFLORIX)
SEIZURE	1	PNEUMO (SYNFLORIX)
DECREASED APPETITE	1	PNEUMO (SYNFLORIX)
DEFAECATION DISORDER	1	PNEUMO (SYNFLORIX)
URINE OUTPUT DECREASED	1	PNEUMO (SYNFLORIX)
CRYING	0	PNEUMO (SYNFLORIX)
ABNORMAL BEHAVIOUR	1	PNEUMO (SYNFLORIX)
DIARRHOEA	1	PNEUMO (SYNFLORIX)
PYREXIA	1	PNEUMO (SYNFLORIX)
VACCINATION SITE REACTION	1	PNEUMO (SYNFLORIX)
PYREXIA	21	PNEUMO (SYNFLORIX)
CRYING	0	PNEUMO (SYNFLORIX)
CRYING	0	PNEUMO (SYNFLORIX)
RESTLESSNESS	0	PNEUMO (SYNFLORIX)
CRYING	0	PNEUMO (SYNFLORIX)
RESTLESSNESS	0	PNEUMO (SYNFLORIX)
SEIZURE	0	PNEUMO (SYNFLORIX)
CRYING	0	PNEUMO (SYNFLORIX)
PYREXIA	0	PNEUMO (SYNFLORIX)
CRYING	0	PNEUMO (SYNFLORIX)
RESTLESSNESS	0	PNEUMO (SYNFLORIX)
DECREASED APPETITE	0	PNEUMO (SYNFLORIX)
INCORRECT DOSE ADMINISTERED	0	PNEUMO (SYNFLORIX)
PRODUCT ADMINISTERED TO PATIENT OF INAPPROPRIATE AGE	0	PNEUMO (SYNFLORIX)
PYREXIA	0	PNEUMO (SYNFLORIX)
BRADYCARDIA	0	PNEUMO (SYNFLORIX)
HYPOTONIA	0	PNEUMO (SYNFLORIX)
PALLOR	0	PNEUMO (SYNFLORIX)
SCREAMING	0	PNEUMO (SYNFLORIX)
CHOKING	0	PNEUMO (SYNFLORIX)
HYPOTONIA	0	PNEUMO (SYNFLORIX)
HYPOTONIC-HYPORESPONSIVE EPISODE	0	PNEUMO (SYNFLORIX)
PALLOR	0	PNEUMO (SYNFLORIX)
APATHY	0	PNEUMO (SYNFLORIX)
ASTHENIA	0	PNEUMO (SYNFLORIX)
DECREASED APPETITE	0	PNEUMO (SYNFLORIX)
PALLOR	0	PNEUMO (SYNFLORIX)
CRYING	0	PNEUMO (SYNFLORIX)
INJECTION SITE OEDEMA	0	PNEUMO (SYNFLORIX)
PRODUCT ADMINISTERED TO PATIENT OF INAPPROPRIATE AGE	0	PNEUMO (SYNFLORIX)
VACCINATION SITE REACTION	0	PNEUMO (SYNFLORIX)
HYPOTONIC-HYPORESPONSIVE EPISODE	0	PNEUMO (SYNFLORIX)
APATHY	0	PNEUMO (SYNFLORIX)
CRYING	0	PNEUMO (SYNFLORIX)
DECREASED APPETITE	0	PNEUMO (SYNFLORIX)
SOMNOLENCE	0	PNEUMO (SYNFLORIX)
DECREASED APPETITE	0	PNEUMO (SYNFLORIX)
PYREXIA	0	PNEUMO (SYNFLORIX)
CRYING	0	PNEUMO (SYNFLORIX)
VACCINATION SITE REACTION	0	PNEUMO (SYNFLORIX)
PYREXIA	0	PNEUMO (SYNFLORIX)
RASH	0	PNEUMO (SYNFLORIX)
SCREAMING	0	PNEUMO (SYNFLORIX)
URTICARIA	0	PNEUMO (SYNFLORIX)
CRYING	0	PNEUMO (SYNFLORIX)
CRYING	0	PNEUMO (SYNFLORIX)
HYPERTONIA	0	PNEUMO (SYNFLORIX)
RESTLESSNESS	0	PNEUMO (SYNFLORIX)
VACCINATION SITE REACTION	0	PNEUMO (SYNFLORIX)
HYPOTONIC-HYPORESPONSIVE EPISODE	0	PNEUMO (SYNFLORIX)
LIVIDITY	0	PNEUMO (SYNFLORIX)
ECCHYMOSIS	0	PNEUMO (SYNFLORIX)
ORAL HERPES	0	PNEUMO (SYNFLORIX)
PYREXIA	0	PNEUMO (SYNFLORIX)
RESTLESSNESS	0	PNEUMO (SYNFLORIX)
HYPOTONIC-HYPORESPONSIVE EPISODE	0	PNEUMO (SYNFLORIX)
CRYING	0	PNEUMO (SYNFLORIX)
PYREXIA	0	PNEUMO (SYNFLORIX)
SCREAMING	0	PNEUMO (SYNFLORIX)
CRYING	0	PNEUMO (SYNFLORIX)
DYSKINESIA	0	PNEUMO (SYNFLORIX)
RESTLESSNESS	0	PNEUMO (SYNFLORIX)
VACCINATION SITE ERYTHEMA	0	PNEUMO (SYNFLORIX)
VACCINATION SITE REACTION	0	PNEUMO (SYNFLORIX)
CRYING	0	PNEUMO (SYNFLORIX)
PYREXIA	0	PNEUMO (SYNFLORIX)
CRYING	0	PNEUMO (SYNFLORIX)
CRYING	0	PNEUMO (SYNFLORIX)
CRYING	0	PNEUMO (SYNFLORIX)
HYPOTONIC-HYPORESPONSIVE EPISODE	0	PNEUMO (SYNFLORIX)
SOMNOLENCE	0	PNEUMO (SYNFLORIX)
CRYING	0	PNEUMO (SYNFLORIX)
CRYING	0	PNEUMO (SYNFLORIX)
INFANT IRRITABILITY	0	PNEUMO (SYNFLORIX)
PYREXIA	0	PNEUMO (SYNFLORIX)
RESTLESSNESS	0	PNEUMO (SYNFLORIX)
ECCHYMOSIS	0	PNEUMO (SYNFLORIX)
PRODUCT ADMINISTERED TO PATIENT OF INAPPROPRIATE AGE	0	PNEUMO (SYNFLORIX)
CRYING	0	PNEUMO (SYNFLORIX)
VACCINATION SITE REACTION	0	PNEUMO (SYNFLORIX)
DIARRHOEA	0	PNEUMO (SYNFLORIX)
RASH RUBELLIFORM	0	PNEUMO (SYNFLORIX)
ECCHYMOSIS	0	PNEUMO (SYNFLORIX)
URTICARIA	0	PNEUMO (SYNFLORIX)
INJECTION SITE ERYTHEMA	0	PNEUMO (SYNFLORIX)
VOMITING	0	PNEUMO (SYNFLORIX)
INJECTION SITE OEDEMA	0	PNEUMO (SYNFLORIX)
PYREXIA	0	PNEUMO (SYNFLORIX)
LEUKOPENIA	0	PNEUMO (SYNFLORIX)
PYREXIA	0	PNEUMO (SYNFLORIX)
WHITE BLOOD CELL COUNT DECREASED	0	PNEUMO (SYNFLORIX)
HYPOAESTHESIA	3	PNEUMO (SYNFLORIX)
IRRITABILITY	3	PNEUMO (SYNFLORIX)
LIVIDITY	3	PNEUMO (SYNFLORIX)
APNOEA	0	PNEUMO (SYNFLORIX)
CRYING	0	PNEUMO (SYNFLORIX)
SCREAMING	0	PNEUMO (SYNFLORIX)
BODY TEMPERATURE INCREASED	0	PNEUMO (SYNFLORIX)
RESTLESSNESS	0	PNEUMO (SYNFLORIX)
CRYING	0	PNEUMO (SYNFLORIX)
CYSTITIS	0	PNEUMO (SYNFLORIX)
IRRITABILITY	0	PNEUMO (SYNFLORIX)
NEPHRITIS	0	PNEUMO (SYNFLORIX)
APNOEA	0	PNEUMO (SYNFLORIX)
HYPOTONIC-HYPORESPONSIVE EPISODE	0	PNEUMO (SYNFLORIX)
PRODUCT ADMINISTERED TO PATIENT OF INAPPROPRIATE AGE	0	PNEUMO (SYNFLORIX)
APNOEA	0	PNEUMO (SYNFLORIX)
HYPOTONIC-HYPORESPONSIVE EPISODE	0	PNEUMO (SYNFLORIX)
DECREASED APPETITE	0	PNEUMO (SYNFLORIX)
IMMEDIATE POST-INJECTION REACTION	0	PNEUMO (SYNFLORIX)
DEPENDENT PERSONALITY DISORDER	0	PNEUMO (SYNFLORIX)
MALAISE	0	PNEUMO (SYNFLORIX)
DIARRHOEA	0	PNEUMO (SYNFLORIX)
MUSCLE STRAIN	0	PNEUMO (SYNFLORIX)
FATIGUE	0	PNEUMO (SYNFLORIX)
PYREXIA	0	PNEUMO (SYNFLORIX)
FEBRILE CONVULSION	0	PNEUMO (SYNFLORIX)
SOMNOLENCE	0	PNEUMO (SYNFLORIX)
CRYING	0	PNEUMO (SYNFLORIX)
PRODUCT ADMINISTERED TO PATIENT OF INAPPROPRIATE AGE	0	PNEUMO (SYNFLORIX)
VACCINATION SITE REACTION	0	PNEUMO (SYNFLORIX)
COUGH	3	PNEUMO (SYNFLORIX)
LARYNX IRRITATION	3	PNEUMO (SYNFLORIX)
PYREXIA	3	PNEUMO (SYNFLORIX)
CRYING	0	PNEUMO (SYNFLORIX)
DIARRHOEA	1	PNEUMO (SYNFLORIX)
PYREXIA	1	PNEUMO (SYNFLORIX)
APATHY	0	PNEUMO (SYNFLORIX)
HYPOTONIA	0	PNEUMO (SYNFLORIX)
APNOEA	0	PNEUMO (SYNFLORIX)
HYPOTONIC-HYPORESPONSIVE EPISODE	0	PNEUMO (SYNFLORIX)
ASTHENIA	0	PNEUMO (SYNFLORIX)
PALLOR	0	PNEUMO (SYNFLORIX)
CRYING	0	PNEUMO (SYNFLORIX)
DECREASED ACTIVITY	0	PNEUMO (SYNFLORIX)
COUGH	3	PNEUMO (SYNFLORIX)
PYREXIA	3	PNEUMO (SYNFLORIX)
CRYING	0	PNEUMO (SYNFLORIX)
RESTLESSNESS	0	PNEUMO (SYNFLORIX)
DIARRHOEA	1	PNEUMO (SYNFLORIX)
ECCHYMOSIS	1	PNEUMO (SYNFLORIX)
INFLAMMATION	1	PNEUMO (SYNFLORIX)
PYREXIA	1	PNEUMO (SYNFLORIX)
RASH	1	PNEUMO (SYNFLORIX)
PYREXIA	1	PNEUMO (SYNFLORIX)
SOMNOLENCE	1	PNEUMO (SYNFLORIX)
APATHY	0	PNEUMO (SYNFLORIX)
VOMITING	0	PNEUMO (SYNFLORIX)
APNOEA	0	PNEUMO (SYNFLORIX)
HYPOTONIC-HYPORESPONSIVE EPISODE	0	PNEUMO (SYNFLORIX)
PALLOR	0	PNEUMO (SYNFLORIX)
TROPONIN NORMAL	0	PNEUMO (SYNFLORIX)
HYPOTONIC-HYPORESPONSIVE EPISODE	0	PNEUMO (SYNFLORIX)
LOSS OF CONSCIOUSNESS	0	PNEUMO (SYNFLORIX)
CRYING	8	PNEUMO (SYNFLORIX)
DIARRHOEA	8	PNEUMO (SYNFLORIX)
FAECES DISCOLOURED	8	PNEUMO (SYNFLORIX)
FOOD AVERSION	8	PNEUMO (SYNFLORIX)
CYANOSIS	0	PNEUMO (SYNFLORIX)
FOOD AVERSION	0	PNEUMO (SYNFLORIX)
PERIPHERAL COLDNESS	0	PNEUMO (SYNFLORIX)
PERIPHERAL VASCULAR DISORDER	0	PNEUMO (SYNFLORIX)
PYREXIA	0	PNEUMO (SYNFLORIX)
ASTHENIA	1	PNEUMO (SYNFLORIX)
PYREXIA	1	PNEUMO (SYNFLORIX)
CHILLS	1	PNEUMO (SYNFLORIX)
RESPIRATORY RATE INCREASED	1	PNEUMO (SYNFLORIX)
DECREASED APPETITE	1	PNEUMO (SYNFLORIX)
RESTLESSNESS	1	PNEUMO (SYNFLORIX)
HYPERHIDROSIS	1	PNEUMO (SYNFLORIX)
PALLOR	1	PNEUMO (SYNFLORIX)
CRYING	0	PNEUMO (SYNFLORIX)
APATHY	0	PNEUMO (SYNFLORIX)
APNOEA	0	PNEUMO (SYNFLORIX)
PALLOR	0	PNEUMO (SYNFLORIX)
TROPONIN NORMAL	0	PNEUMO (SYNFLORIX)
VOMITING	0	PNEUMO (SYNFLORIX)
ABNORMAL FAECES	0	PNEUMO (SYNFLORIX)
DIET REFUSAL	0	PNEUMO (SYNFLORIX)
LOSS OF CONSCIOUSNESS	0	PNEUMO (SYNFLORIX)
THROMBOCYTOSIS	0	PNEUMO (SYNFLORIX)
VIRAL TEST NEGATIVE	0	PNEUMO (SYNFLORIX)
APATHY	0	PNEUMO (SYNFLORIX)
FOAMING AT MOUTH	0	PNEUMO (SYNFLORIX)
PLATELET COUNT INCREASED	0	PNEUMO (SYNFLORIX)
ULTRASOUND ABDOMEN NORMAL	0	PNEUMO (SYNFLORIX)
BLOOD TEST NORMAL	0	PNEUMO (SYNFLORIX)
HYPOTONIA	0	PNEUMO (SYNFLORIX)
SALIVA ALTERED	0	PNEUMO (SYNFLORIX)
ULTRASOUND HEAD NORMAL	0	PNEUMO (SYNFLORIX)
CHEST X-RAY NORMAL	0	PNEUMO (SYNFLORIX)
INFANT IRRITABILITY	0	PNEUMO (SYNFLORIX)
SOMNOLENCE	0	PNEUMO (SYNFLORIX)
UNRESPONSIVE TO STIMULI	0	PNEUMO (SYNFLORIX)
DECREASED APPETITE	0	PNEUMO (SYNFLORIX)
INITIAL INSOMNIA	0	PNEUMO (SYNFLORIX)
STOOL ANALYSIS NORMAL	0	PNEUMO (SYNFLORIX)
URINE ANALYSIS NORMAL	0	PNEUMO (SYNFLORIX)
HYPOTONIA	10	PNEUMO (SYNFLORIX)
SYNCOPE	10	PNEUMO (SYNFLORIX)
INVESTIGATION NORMAL	10	PNEUMO (SYNFLORIX)
LACRIMATION INCREASED	10	PNEUMO (SYNFLORIX)
PALLOR	10	PNEUMO (SYNFLORIX)
POSTURE ABNORMAL	10	PNEUMO (SYNFLORIX)
CRYING	0	PNEUMO (SYNFLORIX)
ABNORMAL FAECES	0	PNEUMO (SYNFLORIX)
FAECES DISCOLOURED	0	PNEUMO (SYNFLORIX)
PRURITUS	0	PNEUMO (SYNFLORIX)
CONSTIPATION	0	PNEUMO (SYNFLORIX)
FOOD ALLERGY	0	PNEUMO (SYNFLORIX)
PYREXIA	0	PNEUMO (SYNFLORIX)
DECREASED APPETITE	0	PNEUMO (SYNFLORIX)
HYPERSENSITIVITY	0	PNEUMO (SYNFLORIX)
SKIN LESION	0	PNEUMO (SYNFLORIX)
DIARRHOEA	0	PNEUMO (SYNFLORIX)
MUCOUS STOOLS	0	PNEUMO (SYNFLORIX)
SOMNOLENCE	0	PNEUMO (SYNFLORIX)
ERYTHEMA	0	PNEUMO (SYNFLORIX)
PRODUCT ADMINISTERED TO PATIENT OF INAPPROPRIATE AGE	0	PNEUMO (SYNFLORIX)
URTICARIA	0	PNEUMO (SYNFLORIX)
MUSCLE CONTRACTURE	1	PNEUMO (SYNFLORIX)
MUSCLE SPASMS	1	PNEUMO (SYNFLORIX)
POLIOMYELITIS	1	PNEUMO (SYNFLORIX)
SEIZURE	1	PNEUMO (SYNFLORIX)
CRYING	4	PNEUMO (SYNFLORIX)
DIARRHOEA	4	PNEUMO (SYNFLORIX)
IRRITABILITY	4	PNEUMO (SYNFLORIX)
PYREXIA	4	PNEUMO (SYNFLORIX)
HYPERSENSITIVITY	0	PNEUMO (SYNFLORIX)
HYPOTONIC-HYPORESPONSIVE EPISODE	0	PNEUMO (SYNFLORIX)
LARYNGOSPASM	0	PNEUMO (SYNFLORIX)
LIVIDITY	0	PNEUMO (SYNFLORIX)
PETECHIAE	0	PNEUMO (SYNFLORIX)
BLOOD PRESSURE DECREASED	0	PNEUMO (SYNFLORIX)
HYPOTONIC-HYPORESPONSIVE EPISODE	0	PNEUMO (SYNFLORIX)
LIVIDITY	0	PNEUMO (SYNFLORIX)
SKIN DISCOLOURATION	0	PNEUMO (SYNFLORIX)
COUGH	0	PNEUMO (SYNFLORIX)
PYREXIA	0	PNEUMO (SYNFLORIX)
UPPER RESPIRATORY TRACT INFECTION	0	PNEUMO (SYNFLORIX)
DIARRHOEA	0	PNEUMO (SYNFLORIX)
DYSPHONIA	0	PNEUMO (SYNFLORIX)
RHINORRHOEA	0	PNEUMO (SYNFLORIX)
GAIT INABILITY	0	PNEUMO (SYNFLORIX)
PAIN IN EXTREMITY	0	PNEUMO (SYNFLORIX)
VACCINATION SITE REACTION	0	PNEUMO (SYNFLORIX)
HYPOTONIC-HYPORESPONSIVE EPISODE	0	PNEUMO (SYNFLORIX)
CRYING	0	PNEUMO (SYNFLORIX)
ERYTHEMA	0	PNEUMO (SYNFLORIX)
HYPOTONIC-HYPORESPONSIVE EPISODE	0	PNEUMO (SYNFLORIX)
PYREXIA	0	PNEUMO (SYNFLORIX)
SEIZURE	0	PNEUMO (SYNFLORIX)
CRYING	0	PNEUMO (SYNFLORIX)
CRYING	0	PNEUMO (SYNFLORIX)
LOCALISED OEDEMA	0	PNEUMO (SYNFLORIX)
VACCINATION SITE OEDEMA	0	PNEUMO (SYNFLORIX)
VACCINATION SITE REACTION	0	PNEUMO (SYNFLORIX)
CRYING	0	PNEUMO (SYNFLORIX)
HYPOTONIC-HYPORESPONSIVE EPISODE	0	PNEUMO (SYNFLORIX)
C-REACTIVE PROTEIN INCREASED	2	PNEUMO (SYNFLORIX)
LUNG DISORDER	2	PNEUMO (SYNFLORIX)
PYREXIA	2	PNEUMO (SYNFLORIX)
RASH	2	PNEUMO (SYNFLORIX)
RHINORRHOEA	2	PNEUMO (SYNFLORIX)
APNOEA	0	PNEUMO (SYNFLORIX)
HYPOTONIC-HYPORESPONSIVE EPISODE	0	PNEUMO (SYNFLORIX)
CRYING	0	PNEUMO (SYNFLORIX)
LOCAL REACTION	0	PNEUMO (SYNFLORIX)
CYANOSIS	0	PNEUMO (SYNFLORIX)
PALLOR	0	PNEUMO (SYNFLORIX)
HYPERSENSITIVITY	0	PNEUMO (SYNFLORIX)
PYREXIA	0	PNEUMO (SYNFLORIX)
HYPOTONIA	0	PNEUMO (SYNFLORIX)
VASCULAR PURPURA	0	PNEUMO (SYNFLORIX)
BRONCHITIS	0	PNEUMO (SYNFLORIX)
COUGH	0	PNEUMO (SYNFLORIX)
PYREXIA	0	PNEUMO (SYNFLORIX)
APATHY	0	PNEUMO (SYNFLORIX)
HYPOTONIC-HYPORESPONSIVE EPISODE	0	PNEUMO (SYNFLORIX)
SOMNOLENCE	0	PNEUMO (SYNFLORIX)
CRYING	0	PNEUMO (SYNFLORIX)
PETECHIAE	0	PNEUMO (SYNFLORIX)
PYREXIA	0	PNEUMO (SYNFLORIX)
CRYING	1	PNEUMO (SYNFLORIX)
HYPOTONIC-HYPORESPONSIVE EPISODE	0	PNEUMO (SYNFLORIX)
CRYING	6	PNEUMO (SYNFLORIX)
VACCINATION SITE ERYTHEMA	6	PNEUMO (SYNFLORIX)
DERMATITIS ATOPIC	6	PNEUMO (SYNFLORIX)
VACCINATION SITE NODULE	6	PNEUMO (SYNFLORIX)
IRRITABILITY	6	PNEUMO (SYNFLORIX)
RASH	6	PNEUMO (SYNFLORIX)
RASH MACULAR	6	PNEUMO (SYNFLORIX)
APNOEA	0	PNEUMO (SYNFLORIX)
HYPOTONIC-HYPORESPONSIVE EPISODE	0	PNEUMO (SYNFLORIX)
HYPERSENSITIVITY	10	PNEUMO (SYNFLORIX)
RASH MORBILLIFORM	10	PNEUMO (SYNFLORIX)
CRYING	0	PNEUMO (SYNFLORIX)
LIVIDITY	0	PNEUMO (SYNFLORIX)
OEDEMA PERIPHERAL	0	PNEUMO (SYNFLORIX)
CRYING	0	PNEUMO (SYNFLORIX)
CRYING	0	PNEUMO (SYNFLORIX)
CRYING	0	PNEUMO (SYNFLORIX)
AGITATION	0	PNEUMO (SYNFLORIX)
RASH PUSTULAR	0	PNEUMO (SYNFLORIX)
CRYING	0	PNEUMO (SYNFLORIX)
INJECTION SITE REACTION	0	PNEUMO (SYNFLORIX)
PYREXIA	0	PNEUMO (SYNFLORIX)
RASH	0	PNEUMO (SYNFLORIX)
ENCEPHALITIS	1	PNEUMO (SYNFLORIX)
SEIZURE LIKE PHENOMENA	1	PNEUMO (SYNFLORIX)
ENCEPHALOPATHY	1	PNEUMO (SYNFLORIX)
TREMOR	1	PNEUMO (SYNFLORIX)
LOSS OF CONSCIOUSNESS	1	PNEUMO (SYNFLORIX)
POSTURE ABNORMAL	1	PNEUMO (SYNFLORIX)
SEIZURE	1	PNEUMO (SYNFLORIX)
DIARRHOEA	1	PNEUMO (SYNFLORIX)
NEURODEVELOPMENTAL DELAY	1	PNEUMO (SYNFLORIX)
FEELING ABNORMAL	1	PNEUMO (SYNFLORIX)
SEIZURE	1	PNEUMO (SYNFLORIX)
HYPOTONIA	1	PNEUMO (SYNFLORIX)
UNRESPONSIVE TO STIMULI	1	PNEUMO (SYNFLORIX)
MUSCLE RIGIDITY	1	PNEUMO (SYNFLORIX)
NERVOUSNESS	1	PNEUMO (SYNFLORIX)
ASTHENIA	0	PNEUMO (SYNFLORIX)
DRY SKIN	0	PNEUMO (SYNFLORIX)
HYPOTONIC-HYPORESPONSIVE EPISODE	0	PNEUMO (SYNFLORIX)
MOANING	0	PNEUMO (SYNFLORIX)
SKIN DISCOLOURATION	0	PNEUMO (SYNFLORIX)
BACTERIAL TEST NEGATIVE	2	PNEUMO (SYNFLORIX)
CORONARY ARTERY ANEURYSM	2	PNEUMO (SYNFLORIX)
KAWASAKI'S DISEASE	2	PNEUMO (SYNFLORIX)
TUBULOINTERSTITIAL NEPHRITIS	2	PNEUMO (SYNFLORIX)
BLOOD POTASSIUM NORMAL	2	PNEUMO (SYNFLORIX)
CULTURE URINE NEGATIVE	2	PNEUMO (SYNFLORIX)
NUCLEIC ACID TEST	2	PNEUMO (SYNFLORIX)
ULTRASOUND ABDOMEN NORMAL	2	PNEUMO (SYNFLORIX)
BLOOD SODIUM DECREASED	2	PNEUMO (SYNFLORIX)
ECHOCARDIOGRAM ABNORMAL	2	PNEUMO (SYNFLORIX)
PLATELET COUNT INCREASED	2	PNEUMO (SYNFLORIX)
C-REACTIVE PROTEIN INCREASED	2	PNEUMO (SYNFLORIX)
ELECTROCARDIOGRAM ST SEGMENT ELEVATION	2	PNEUMO (SYNFLORIX)
THROMBOCYTOSIS	2	PNEUMO (SYNFLORIX)
CHEST X-RAY	2	PNEUMO (SYNFLORIX)
HAEMOGLOBIN	2	PNEUMO (SYNFLORIX)
TROPONIN T INCREASED	2	PNEUMO (SYNFLORIX)
COUGH	0	PNEUMO (SYNFLORIX)
LARYNGITIS	0	PNEUMO (SYNFLORIX)
NOCTURNAL DYSPNOEA	0	PNEUMO (SYNFLORIX)
PNEUMONIA	0	PNEUMO (SYNFLORIX)
RESTLESSNESS	0	PNEUMO (SYNFLORIX)
CRYING	0	PNEUMO (SYNFLORIX)
PYREXIA	0	PNEUMO (SYNFLORIX)
FEBRILE CONVULSION	1	PNEUMO (SYNFLORIX)
RASH MACULO-PAPULAR	1	PNEUMO (SYNFLORIX)
HYPERSENSITIVITY	1	PNEUMO (SYNFLORIX)
RASH MORBILLIFORM	1	PNEUMO (SYNFLORIX)
PETECHIAE	1	PNEUMO (SYNFLORIX)
PYREXIA	1	PNEUMO (SYNFLORIX)
RASH	1	PNEUMO (SYNFLORIX)
APNOEA	0	PNEUMO (SYNFLORIX)
HYPOTONIC-HYPORESPONSIVE EPISODE	0	PNEUMO (SYNFLORIX)
LIVEDO RETICULARIS	0	PNEUMO (SYNFLORIX)
PALLOR	0	PNEUMO (SYNFLORIX)
CRYING	0	PNEUMO (SYNFLORIX)
CRYING	0	PNEUMO (SYNFLORIX)
PYREXIA	0	PNEUMO (SYNFLORIX)
APATHY	0	PNEUMO (SYNFLORIX)
DIARRHOEA	0	PNEUMO (SYNFLORIX)
PYREXIA	0	PNEUMO (SYNFLORIX)
RESTLESSNESS	0	PNEUMO (SYNFLORIX)
SCREAMING	0	PNEUMO (SYNFLORIX)
BALANCE DISORDER	0	PNEUMO (SYNFLORIX)
UPPER RESPIRATORY TRACT INFECTION	0	PNEUMO (SYNFLORIX)
CATARRH	0	PNEUMO (SYNFLORIX)
CRYING	0	PNEUMO (SYNFLORIX)
GAIT DISTURBANCE	0	PNEUMO (SYNFLORIX)
PYREXIA	0	PNEUMO (SYNFLORIX)
APNOEA	0	PNEUMO (SYNFLORIX)
FEBRILE CONVULSION	0	PNEUMO (SYNFLORIX)
HYPOTONIC-HYPORESPONSIVE EPISODE	0	PNEUMO (SYNFLORIX)
PYREXIA	0	PNEUMO (SYNFLORIX)
CRYING	0	PNEUMO (SYNFLORIX)
MUSCLE SPASMS	0	PNEUMO (SYNFLORIX)
ECCHYMOSIS	0	PNEUMO (SYNFLORIX)
OEDEMA	0	PNEUMO (SYNFLORIX)
ERYTHEMA	0	PNEUMO (SYNFLORIX)
PETECHIAE	0	PNEUMO (SYNFLORIX)
INJECTION SITE REACTION	0	PNEUMO (SYNFLORIX)
LIVIDITY	0	PNEUMO (SYNFLORIX)
CRYING	0	PNEUMO (SYNFLORIX)
PAPULE	0	PNEUMO (SYNFLORIX)
GAIT DISTURBANCE	0	PNEUMO (SYNFLORIX)
VACCINATION SITE OEDEMA	0	PNEUMO (SYNFLORIX)
INJECTION SITE PAIN	0	PNEUMO (SYNFLORIX)
INJECTION SITE REACTION	0	PNEUMO (SYNFLORIX)
IRRITABILITY	0	PNEUMO (SYNFLORIX)
CHEST X-RAY ABNORMAL	0	PNEUMO (SYNFLORIX)
HAEMATOCRIT DECREASED	0	PNEUMO (SYNFLORIX)
MEAN CELL HAEMOGLOBIN CONCENTRATION INCREASED	0	PNEUMO (SYNFLORIX)
PNEUMONIA	0	PNEUMO (SYNFLORIX)
RESPIRATORY DISORDER	0	PNEUMO (SYNFLORIX)
VOMITING	0	PNEUMO (SYNFLORIX)
CHROMATURIA	0	PNEUMO (SYNFLORIX)
HAEMOGLOBIN NORMAL	0	PNEUMO (SYNFLORIX)
MEAN CELL VOLUME NORMAL	0	PNEUMO (SYNFLORIX)
PRODUCT ADMINISTERED TO PATIENT OF INAPPROPRIATE AGE	0	PNEUMO (SYNFLORIX)
SEIZURE	0	PNEUMO (SYNFLORIX)
WHITE BLOOD CELLS URINE POSITIVE	0	PNEUMO (SYNFLORIX)
COUGH	0	PNEUMO (SYNFLORIX)
IMMUNODEFICIENCY	0	PNEUMO (SYNFLORIX)
MUSCLE TONE DISORDER	0	PNEUMO (SYNFLORIX)
PYREXIA	0	PNEUMO (SYNFLORIX)
SOMNOLENCE	0	PNEUMO (SYNFLORIX)
CRYING	0	PNEUMO (SYNFLORIX)
LUNG OPACITY	0	PNEUMO (SYNFLORIX)
NEUTROPHIL PERCENTAGE DECREASED	0	PNEUMO (SYNFLORIX)
RED BLOOD CELL COUNT DECREASED	0	PNEUMO (SYNFLORIX)
URINE ABNORMALITY	0	PNEUMO (SYNFLORIX)
DECREASED APPETITE	0	PNEUMO (SYNFLORIX)
LYMPHOCYTE PERCENTAGE INCREASED	0	PNEUMO (SYNFLORIX)
NITRITE URINE PRESENT	0	PNEUMO (SYNFLORIX)
RED CELL DISTRIBUTION WIDTH	0	PNEUMO (SYNFLORIX)
URINE ANALYSIS ABNORMAL	0	PNEUMO (SYNFLORIX)
ABDOMINAL PAIN	7	PNEUMO (SYNFLORIX)
ALANINE AMINOTRANSFERASE INCREASED	7	PNEUMO (SYNFLORIX)
ASPARTATE AMINOTRANSFERASE INCREASED	7	PNEUMO (SYNFLORIX)
PYREXIA	7	PNEUMO (SYNFLORIX)
PYREXIA	0	PNEUMO (SYNFLORIX)
RESTLESSNESS	0	PNEUMO (SYNFLORIX)
SLEEP DISORDER	0	PNEUMO (SYNFLORIX)
INJECTION SITE MOVEMENT IMPAIRMENT	0	PNEUMO (SYNFLORIX)
ASTHMA	0	PNEUMO (SYNFLORIX)
LACRIMATION INCREASED	0	PNEUMO (SYNFLORIX)
CATARRH	0	PNEUMO (SYNFLORIX)
COUGH	0	PNEUMO (SYNFLORIX)
HYPERSENSITIVITY	0	PNEUMO (SYNFLORIX)
INCREASED BRONCHIAL SECRETION	0	PNEUMO (SYNFLORIX)
APNOEA	0	PNEUMO (SYNFLORIX)
HYPOTONIC-HYPORESPONSIVE EPISODE	0	PNEUMO (SYNFLORIX)
LOSS OF CONSCIOUSNESS	0	PNEUMO (SYNFLORIX)
INFANTILE APNOEA	0	PNEUMO (SYNFLORIX)
SHOCK SYMPTOM	0	PNEUMO (SYNFLORIX)
SYNCOPE	0	PNEUMO (SYNFLORIX)
CRYING	0	PNEUMO (SYNFLORIX)
MUSCLE TONE DISORDER	0	PNEUMO (SYNFLORIX)
DECREASED APPETITE	0	PNEUMO (SYNFLORIX)
SOMNOLENCE	0	PNEUMO (SYNFLORIX)
DIARRHOEA	0	PNEUMO (SYNFLORIX)
URTICARIA	0	PNEUMO (SYNFLORIX)
INFANTILE BACK ARCHING	0	PNEUMO (SYNFLORIX)
VOMITING	0	PNEUMO (SYNFLORIX)
MUSCLE TIGHTNESS	0	PNEUMO (SYNFLORIX)
APNOEA	0	PNEUMO (SYNFLORIX)
PRODUCT ADMINISTERED TO PATIENT OF INAPPROPRIATE AGE	0	PNEUMO (SYNFLORIX)
CHOKING	0	PNEUMO (SYNFLORIX)
PYREXIA	0	PNEUMO (SYNFLORIX)
HYPOTONIC-HYPORESPONSIVE EPISODE	0	PNEUMO (SYNFLORIX)
INJECTION SITE ERYTHEMA	0	PNEUMO (SYNFLORIX)
INJECTION SITE INJURY	0	PNEUMO (SYNFLORIX)
BLOOD GLUCOSE NORMAL	0	PNEUMO (SYNFLORIX)
IMMATURE GRANULOCYTE COUNT	0	PNEUMO (SYNFLORIX)
PYREXIA	0	PNEUMO (SYNFLORIX)
URINE ANALYSIS NORMAL	0	PNEUMO (SYNFLORIX)
C-REACTIVE PROTEIN INCREASED	0	PNEUMO (SYNFLORIX)
MONOCYTE COUNT NORMAL	0	PNEUMO (SYNFLORIX)
RED CELL DISTRIBUTION WIDTH INCREASED	0	PNEUMO (SYNFLORIX)
VOMITING	0	PNEUMO (SYNFLORIX)
CONSTIPATION	0	PNEUMO (SYNFLORIX)
NEUTROPHIL COUNT INCREASED	0	PNEUMO (SYNFLORIX)
RESTLESSNESS	0	PNEUMO (SYNFLORIX)
WHITE BLOOD CELL COUNT INCREASED	0	PNEUMO (SYNFLORIX)
CRYING	0	PNEUMO (SYNFLORIX)
PLATELET COUNT INCREASED	0	PNEUMO (SYNFLORIX)
SPECIFIC GRAVITY URINE DECREASED	0	PNEUMO (SYNFLORIX)
HYDRONEPHROSIS	0	PNEUMO (SYNFLORIX)
PLATELETCRIT INCREASED	0	PNEUMO (SYNFLORIX)
ULTRASOUND ABDOMEN ABNORMAL	0	PNEUMO (SYNFLORIX)
COUGH	1	PNEUMO (SYNFLORIX)
GAIT DISTURBANCE	1	PNEUMO (SYNFLORIX)
INJECTION SITE REACTION	1	PNEUMO (SYNFLORIX)
PAIN IN EXTREMITY	1	PNEUMO (SYNFLORIX)
PYREXIA	1	PNEUMO (SYNFLORIX)
AUTISM SPECTRUM DISORDER	0	PNEUMO (SYNFLORIX)
PYREXIA	0	PNEUMO (SYNFLORIX)
DISCOMFORT	0	PNEUMO (SYNFLORIX)
URINARY TRACT INFECTION	0	PNEUMO (SYNFLORIX)
DYSURIA	0	PNEUMO (SYNFLORIX)
URINARY TRACT INFLAMMATION	0	PNEUMO (SYNFLORIX)
LABORATORY TEST	0	PNEUMO (SYNFLORIX)
PRODUCT ADMINISTERED TO PATIENT OF INAPPROPRIATE AGE	0	PNEUMO (SYNFLORIX)
PYREXIA	0	PNEUMO (SYNFLORIX)
CRYING	0	PNEUMO (SYNFLORIX)
APNOEA	0	PNEUMO (SYNFLORIX)
LIVIDITY	0	PNEUMO (SYNFLORIX)
CRYING	0	PNEUMO (SYNFLORIX)
LOSS OF CONSCIOUSNESS	0	PNEUMO (SYNFLORIX)
CYANOSIS	0	PNEUMO (SYNFLORIX)
RESTLESSNESS	0	PNEUMO (SYNFLORIX)
HYPOTONIA	0	PNEUMO (SYNFLORIX)
HYPOTONIC-HYPORESPONSIVE EPISODE	0	PNEUMO (SYNFLORIX)
ALANINE AMINOTRANSFERASE NORMAL	0	PNEUMO (SYNFLORIX)
BLOOD ALKALINE PHOSPHATASE INCREASED	0	PNEUMO (SYNFLORIX)
BLOOD IMMUNOGLOBULIN A	0	PNEUMO (SYNFLORIX)
C-REACTIVE PROTEIN INCREASED	0	PNEUMO (SYNFLORIX)
GAMMA-GLUTAMYLTRANSFERASE NORMAL	0	PNEUMO (SYNFLORIX)
LYMPHOCYTE COUNT INCREASED	0	PNEUMO (SYNFLORIX)
MEAN PLATELET VOLUME NORMAL	0	PNEUMO (SYNFLORIX)
PHARYNGEAL ERYTHEMA	0	PNEUMO (SYNFLORIX)
PROCALCITONIN INCREASED	0	PNEUMO (SYNFLORIX)
ULTRASOUND ABDOMEN NORMAL	0	PNEUMO (SYNFLORIX)
ANXIETY	0	PNEUMO (SYNFLORIX)
BLOOD BILIRUBIN NORMAL	0	PNEUMO (SYNFLORIX)
BLOOD IMMUNOGLOBULIN G	0	PNEUMO (SYNFLORIX)
CONSTIPATION	0	PNEUMO (SYNFLORIX)
HAEMATOCRIT DECREASED	0	PNEUMO (SYNFLORIX)
LYMPHOCYTE PERCENTAGE	0	PNEUMO (SYNFLORIX)
MONOCYTE COUNT INCREASED	0	PNEUMO (SYNFLORIX)
PLATELET COUNT INCREASED	0	PNEUMO (SYNFLORIX)
PYREXIA	0	PNEUMO (SYNFLORIX)
URINE ANALYSIS NORMAL	0	PNEUMO (SYNFLORIX)
ASPARTATE AMINOTRANSFERASE NORMAL	0	PNEUMO (SYNFLORIX)
BLOOD CHLORIDE NORMAL	0	PNEUMO (SYNFLORIX)
BLOOD IMMUNOGLOBULIN M	0	PNEUMO (SYNFLORIX)
CRYING	0	PNEUMO (SYNFLORIX)
HAEMOGLOBIN NORMAL	0	PNEUMO (SYNFLORIX)
MEAN CELL HAEMOGLOBIN CONCENTRATION NORMAL	0	PNEUMO (SYNFLORIX)
MONOCYTE PERCENTAGE INCREASED	0	PNEUMO (SYNFLORIX)
PLATELET DISTRIBUTION WIDTH	0	PNEUMO (SYNFLORIX)
RED BLOOD CELL COUNT NORMAL	0	PNEUMO (SYNFLORIX)
VOMITING	0	PNEUMO (SYNFLORIX)
BASOPHIL COUNT DECREASED	0	PNEUMO (SYNFLORIX)
BLOOD CREATININE NORMAL	0	PNEUMO (SYNFLORIX)
BLOOD POTASSIUM NORMAL	0	PNEUMO (SYNFLORIX)
EOSINOPHIL COUNT NORMAL	0	PNEUMO (SYNFLORIX)
IMMATURE GRANULOCYTE COUNT	0	PNEUMO (SYNFLORIX)
MEAN CELL HAEMOGLOBIN DECREASED	0	PNEUMO (SYNFLORIX)
NEUTROPHIL COUNT INCREASED	0	PNEUMO (SYNFLORIX)
PLATELET-LARGE CELL RATIO	0	PNEUMO (SYNFLORIX)
RED CELL DISTRIBUTION WIDTH INCREASED	0	PNEUMO (SYNFLORIX)
WHITE BLOOD CELL COUNT INCREASED	0	PNEUMO (SYNFLORIX)
BASOPHIL PERCENTAGE DECREASED	0	PNEUMO (SYNFLORIX)
BLOOD GLUCOSE INCREASED	0	PNEUMO (SYNFLORIX)
BLOOD SODIUM NORMAL	0	PNEUMO (SYNFLORIX)
EOSINOPHIL PERCENTAGE	0	PNEUMO (SYNFLORIX)
LEUKOCYTOSIS	0	PNEUMO (SYNFLORIX)
MEAN CELL VOLUME DECREASED	0	PNEUMO (SYNFLORIX)
NEUTROPHIL PERCENTAGE DECREASED	0	PNEUMO (SYNFLORIX)
PLATELETCRIT	0	PNEUMO (SYNFLORIX)
RHINITIS	0	PNEUMO (SYNFLORIX)
LIVIDITY	0	PNEUMO (SYNFLORIX)
PRODUCT ADMINISTERED TO PATIENT OF INAPPROPRIATE AGE	0	PNEUMO (SYNFLORIX)
SOMNOLENCE	0	PNEUMO (SYNFLORIX)
FEBRILE CONVULSION	0	PNEUMO (SYNFLORIX)
PALLOR	0	PNEUMO (SYNFLORIX)
PYREXIA	0	PNEUMO (SYNFLORIX)
RESTLESSNESS	0	PNEUMO (SYNFLORIX)
VOMITING	0	PNEUMO (SYNFLORIX)
ABDOMINAL DISCOMFORT	0	PNEUMO (SYNFLORIX)
EYE MOVEMENT DISORDER	0	PNEUMO (SYNFLORIX)
PROTEIN TOTAL DECREASED	0	PNEUMO (SYNFLORIX)
CEREBRAL CYST	0	PNEUMO (SYNFLORIX)
HEAD TITUBATION	0	PNEUMO (SYNFLORIX)
PYREXIA	0	PNEUMO (SYNFLORIX)
CRYING	0	PNEUMO (SYNFLORIX)
HYPERTONIA	0	PNEUMO (SYNFLORIX)
RESTLESSNESS	0	PNEUMO (SYNFLORIX)
DYSPNOEA	0	PNEUMO (SYNFLORIX)
INFANT IRRITABILITY	0	PNEUMO (SYNFLORIX)
ULTRASOUND HEAD ABNORMAL	0	PNEUMO (SYNFLORIX)
ELECTROENCEPHALOGRAM NORMAL	0	PNEUMO (SYNFLORIX)
INFLAMMATORY MARKER INCREASED	0	PNEUMO (SYNFLORIX)
DYSKINESIA	0	PNEUMO (SYNFLORIX)
SOMNOLENCE	0	PNEUMO (SYNFLORIX)
FEBRILE CONVULSION	0	PNEUMO (SYNFLORIX)
SWELLING FACE	0	PNEUMO (SYNFLORIX)
FOAMING AT MOUTH	0	PNEUMO (SYNFLORIX)
PRODUCT ADMINISTERED TO PATIENT OF INAPPROPRIATE AGE	0	PNEUMO (SYNFLORIX)
PYREXIA	0	PNEUMO (SYNFLORIX)
CRYING	0	PNEUMO (SYNFLORIX)
ECCHYMOSIS	0	PNEUMO (SYNFLORIX)
EXTENSIVE SWELLING OF VACCINATED LIMB	0	PNEUMO (SYNFLORIX)
INJECTION SITE OEDEMA	0	PNEUMO (SYNFLORIX)
CRYING	0	PNEUMO (SYNFLORIX)
LIVIDITY	0	PNEUMO (SYNFLORIX)
URTICARIA	0	PNEUMO (SYNFLORIX)
CRYING	2	PNEUMO (SYNFLORIX)
ELECTROENCEPHALOGRAM	2	PNEUMO (SYNFLORIX)
PYELOCALIECTASIS	2	PNEUMO (SYNFLORIX)
SLEEP DISORDER	2	PNEUMO (SYNFLORIX)
ULTRASOUND SCAN	2	PNEUMO (SYNFLORIX)
COVID-19	0	PNEUMO (SYNFLORIX)
CRYING	0	PNEUMO (SYNFLORIX)
[truncated: 2,580 more rows]
