# Supplementary material for: Adverse events following Synflorix vaccination reported to the Vaccine Adverse Event Reporting System (VAERS), 2010–2024
Source: PLoS One. 2026 Jan 12;21(1):e0338640. doi: 10.1371/journal.pone.0338640 (PMC12795453; doi:10.1371/journal.pone.0338640)
Supplement: S1 File — The original code can be downloaded via https://github.com/llyy-cloud/The-code-of-PONE-D-25-29249.git. (ZIP) [file pone.0338640.s001.zip › Raw data(ID PONE-D-25-29249)/S8 Table.Time of occurrence of each PT in the 2-10 year age group.xlsx]

## Sheet: Sheet 1
PT	NUMDAYS	VAX_NAME
CRYING	1	PNEUMO (SYNFLORIX)
GAZE PALSY	1	PNEUMO (SYNFLORIX)
HYPOTONIC-HYPORESPONSIVE EPISODE	1	PNEUMO (SYNFLORIX)
SEIZURE	1	PNEUMO (SYNFLORIX)
CRYING	0	PNEUMO (SYNFLORIX)
DYSSTASIA	0	PNEUMO (SYNFLORIX)
GAIT DISTURBANCE	0	PNEUMO (SYNFLORIX)
HYPOTONIC-HYPORESPONSIVE EPISODE	0	PNEUMO (SYNFLORIX)
BALANCE DISORDER	0	PNEUMO (SYNFLORIX)
CRYING	0	PNEUMO (SYNFLORIX)
PAIN IN EXTREMITY	0	PNEUMO (SYNFLORIX)
EXTENSIVE SWELLING OF VACCINATED LIMB	0	PNEUMO (SYNFLORIX)
GAIT DISTURBANCE	0	PNEUMO (SYNFLORIX)
INJECTION SITE ERYTHEMA	0	PNEUMO (SYNFLORIX)
PAIN IN EXTREMITY	0	PNEUMO (SYNFLORIX)
VACCINATION SITE OEDEMA	0	PNEUMO (SYNFLORIX)
ANXIETY	0	PNEUMO (SYNFLORIX)
CRYING	0	PNEUMO (SYNFLORIX)
GAIT DISTURBANCE	0	PNEUMO (SYNFLORIX)
PYREXIA	0	PNEUMO (SYNFLORIX)
VACCINATION SITE REACTION	0	PNEUMO (SYNFLORIX)
ANAPHYLACTIC SHOCK	0	PNEUMO (SYNFLORIX)
VOMITING	0	PNEUMO (SYNFLORIX)
ECCHYMOSIS	0	PNEUMO (SYNFLORIX)
PYREXIA	0	PNEUMO (SYNFLORIX)
VACCINATION SITE OEDEMA	0	PNEUMO (SYNFLORIX)
VACCINATION SITE PAIN	0	PNEUMO (SYNFLORIX)
CRYING	0	PNEUMO (SYNFLORIX)
INJECTION SITE PRURITUS	633	PNEUMO (SYNFLORIX)
SKIN WOUND	633	PNEUMO (SYNFLORIX)
VACCINATION SITE NODULE	633	PNEUMO (SYNFLORIX)
VACCINATION SITE WARMTH	633	PNEUMO (SYNFLORIX)
BODY TEMPERATURE INCREASED	0	PNEUMO (SYNFLORIX)
COLD SWEAT	1	PNEUMO (SYNFLORIX)
CRYING	1	PNEUMO (SYNFLORIX)
SCREAMING	1	PNEUMO (SYNFLORIX)
UNRESPONSIVE TO STIMULI	1	PNEUMO (SYNFLORIX)
VACCINATION SITE REACTION	1	PNEUMO (SYNFLORIX)
HYPOTONIA	1	PNEUMO (SYNFLORIX)
HYPOTONIC-HYPORESPONSIVE EPISODE	1	PNEUMO (SYNFLORIX)
PALLOR	1	PNEUMO (SYNFLORIX)
PYREXIA	1	PNEUMO (SYNFLORIX)
SYNCOPE	1	PNEUMO (SYNFLORIX)
CRYING	0	PNEUMO (SYNFLORIX)
GAIT DISTURBANCE	0	PNEUMO (SYNFLORIX)
VACCINATION SITE ERYTHEMA	0	PNEUMO (SYNFLORIX)
VACCINATION SITE NODULE	0	PNEUMO (SYNFLORIX)
APNOEA	0	PNEUMO (SYNFLORIX)
GAIT DISTURBANCE	0	PNEUMO (SYNFLORIX)
HYPOTONIC-HYPORESPONSIVE EPISODE	0	PNEUMO (SYNFLORIX)
INJECTION SITE REACTION	0	PNEUMO (SYNFLORIX)
ASTHENIA	0	PNEUMO (SYNFLORIX)
INJECTION SITE ERYTHEMA	0	PNEUMO (SYNFLORIX)
BRONCHITIS	0	PNEUMO (SYNFLORIX)
INJECTION SITE PAIN	0	PNEUMO (SYNFLORIX)
COUGH	0	PNEUMO (SYNFLORIX)
PAIN IN EXTREMITY	0	PNEUMO (SYNFLORIX)
CRYING	0	PNEUMO (SYNFLORIX)
PYREXIA	0	PNEUMO (SYNFLORIX)
DECREASED APPETITE	0	PNEUMO (SYNFLORIX)
RESTLESSNESS	0	PNEUMO (SYNFLORIX)
ABNORMAL BEHAVIOUR	1	PNEUMO (SYNFLORIX)
HYPOTONIC-HYPORESPONSIVE EPISODE	1	PNEUMO (SYNFLORIX)
PYREXIA	1	PNEUMO (SYNFLORIX)
SOMNOLENCE	1	PNEUMO (SYNFLORIX)
VOMITING	1	PNEUMO (SYNFLORIX)
APNOEA	0	PNEUMO (SYNFLORIX)
CRYING	0	PNEUMO (SYNFLORIX)
VACCINATION SITE REACTION	0	PNEUMO (SYNFLORIX)
COMPUTERISED TOMOGRAM	1	PNEUMO (SYNFLORIX)
CONVULSION	1	PNEUMO (SYNFLORIX)
PYREXIA	1	PNEUMO (SYNFLORIX)
BLOOD TEST	7	PNEUMO (SYNFLORIX)
URINE ANALYSIS	7	PNEUMO (SYNFLORIX)
EYE SWELLING	7	PNEUMO (SYNFLORIX)
EYELID OEDEMA	7	PNEUMO (SYNFLORIX)
NEPHROTIC SYNDROME	7	PNEUMO (SYNFLORIX)
PROTEIN URINE PRESENT	7	PNEUMO (SYNFLORIX)
INJECTION SITE ERYTHEMA	0	PNEUMO (SYNFLORIX)
INJECTION SITE EXTRAVASATION	0	PNEUMO (SYNFLORIX)
PYREXIA	0	PNEUMO (SYNFLORIX)
RASH	0	PNEUMO (SYNFLORIX)
RASH MACULAR	0	PNEUMO (SYNFLORIX)
DECREASED ACTIVITY	4	PNEUMO (SYNFLORIX)
EXANTHEMA SUBITUM	4	PNEUMO (SYNFLORIX)
FEEDING DISORDER	4	PNEUMO (SYNFLORIX)
PYREXIA	4	PNEUMO (SYNFLORIX)
RASH	4	PNEUMO (SYNFLORIX)
