# Supplementary material for: Adverse events following Synflorix vaccination reported to the Vaccine Adverse Event Reporting System (VAERS), 2010–2024
Source: PLoS One. 2026 Jan 12;21(1):e0338640. doi: 10.1371/journal.pone.0338640 (PMC12795453; doi:10.1371/journal.pone.0338640)
Supplement: S1 File — The original code can be downloaded via https://github.com/llyy-cloud/The-code-of-PONE-D-25-29249.git. (ZIP) [file pone.0338640.s001.zip › Raw data(ID PONE-D-25-29249)/S9 Table.Time of occurrence of each PT in the 19-54 year age group.xlsx]

## Sheet: Sheet 1
PT	NUMDAYS	VAX_NAME
VACCINATION SITE ERYTHEMA	4	PNEUMO (SYNFLORIX)
VACCINATION SITE PAIN	4	PNEUMO (SYNFLORIX)
VACCINATION SITE SWELLING	4	PNEUMO (SYNFLORIX)
VACCINATION SITE WARMTH	4	PNEUMO (SYNFLORIX)
INJECTED LIMB MOBILITY DECREASED	0	PNEUMO (SYNFLORIX)
SKIN WARM	0	PNEUMO (SYNFLORIX)
INJECTION SITE PAIN	0	PNEUMO (SYNFLORIX)
INJECTION SITE SWELLING	0	PNEUMO (SYNFLORIX)
OEDEMA PERIPHERAL	0	PNEUMO (SYNFLORIX)
SKIN TIGHTNESS	0	PNEUMO (SYNFLORIX)
BODY TEMPERATURE INCREASED	1	PNEUMO (SYNFLORIX)
HYPERHIDROSIS	1	PNEUMO (SYNFLORIX)
BONE PAIN	1	PNEUMO (SYNFLORIX)
HYPERSOMNIA	1	PNEUMO (SYNFLORIX)
ERYTHEMA	1	PNEUMO (SYNFLORIX)
INJECTED LIMB MOBILITY DECREASED	1	PNEUMO (SYNFLORIX)
EXOPHTHALMOS	1	PNEUMO (SYNFLORIX)
OEDEMA PERIPHERAL	1	PNEUMO (SYNFLORIX)
HEADACHE	1	PNEUMO (SYNFLORIX)
PAIN IN EXTREMITY	1	PNEUMO (SYNFLORIX)
PRURITUS	0	PNEUMO (SYNFLORIX)
URTICARIA	0	PNEUMO (SYNFLORIX)
ERYTHEMA	0	PNEUMO (SYNFLORIX)
MALAISE	0	PNEUMO (SYNFLORIX)
OEDEMA PERIPHERAL	0	PNEUMO (SYNFLORIX)
PAIN IN EXTREMITY	0	PNEUMO (SYNFLORIX)
ARTHRALGIA	0	PNEUMO (SYNFLORIX)
INJECTION SITE PAIN	0	PNEUMO (SYNFLORIX)
TREMOR	0	PNEUMO (SYNFLORIX)
CHILLS	0	PNEUMO (SYNFLORIX)
INJECTION SITE SWELLING	0	PNEUMO (SYNFLORIX)
HEADACHE	0	PNEUMO (SYNFLORIX)
INJECTION SITE URTICARIA	0	PNEUMO (SYNFLORIX)
INJECTION SITE ERYTHEMA	0	PNEUMO (SYNFLORIX)
MALAISE	0	PNEUMO (SYNFLORIX)
INJECTION SITE MASS	0	PNEUMO (SYNFLORIX)
PAIN	0	PNEUMO (SYNFLORIX)
ERYTHEMA	1	PNEUMO (SYNFLORIX)
PAIN IN EXTREMITY	1	PNEUMO (SYNFLORIX)
PYREXIA	1	PNEUMO (SYNFLORIX)
INJECTION SITE ERYTHEMA	0	PNEUMO (SYNFLORIX)
INJECTION SITE SWELLING	0	PNEUMO (SYNFLORIX)
PAIN	0	PNEUMO (SYNFLORIX)
CHILLS	0	PNEUMO (SYNFLORIX)
INJECTION SITE SWELLING	0	PNEUMO (SYNFLORIX)
NAUSEA	0	PNEUMO (SYNFLORIX)
VOMITING	0	PNEUMO (SYNFLORIX)
INCORRECT ROUTE OF DRUG ADMINISTRATION	0	PNEUMO (SYNFLORIX)
NO ADVERSE EVENT	0	PNEUMO (SYNFLORIX)
COMPUTERISED TOMOGRAM HEAD NORMAL	0	PNEUMO (SYNFLORIX)
PYREXIA	0	PNEUMO (SYNFLORIX)
ENCEPHALITIS	0	PNEUMO (SYNFLORIX)
SYSTEMIC INFLAMMATORY RESPONSE SYNDROME	0	PNEUMO (SYNFLORIX)
ERYTHEMA	0	PNEUMO (SYNFLORIX)
HEADACHE	0	PNEUMO (SYNFLORIX)
MALAISE	0	PNEUMO (SYNFLORIX)
ANAPHYLACTIC REACTION	8	PNEUMO (SYNFLORIX)
RASH	8	PNEUMO (SYNFLORIX)
